# Supplementary material for: Use of Combined MSAP and NGS Techniques to Identify Differentially Methylated Regions in Somaclones: A Case Study of Two Stable Somatic Wheat Mutants
Source: PLoS One. 2016 Oct 28;11(10):e0165749. doi: 10.1371/journal.pone.0165749 (PMC5085084; doi:10.1371/journal.pone.0165749)
Supplement: S2 Table — (XLSX) [file pone.0165749.s002.xlsx]

## Sheet: List1
S2 Table. Complete results when 102 contigs beying repeatedly polymorphic between standard cultivar and derived somaclone were blasted within NCBI
Number of contig	BlastOutput_program	BlastOutput_version	BlastOutput_reference	BlastOutput_db	BlastOutput_query-ID	BlastOutput_query-def	BlastOutput_query-len	Parameters_expect	Parameters_sc-match	Parameters_sc-mismatch	Parameters_gap-open	Parameters_gap-extend	Parameters_filter	Iteration_query-ID	Iteration_query-def	Iteration_query-len	Hit_num	Hit_id	Hit_def	Hit_accession	Hit_len	Hsp_num	Hsp_bit-score	Hsp_score	Hsp_evalue	Hsp_query-from	Hsp_query-to	Hsp_hit-from	Hsp_hit-to	Hsp_query-frame	Hsp_hit-frame	Hsp_identity	Hsp_positive	Hsp_gaps	Hsp_align-len	Hsp_qseq	Hsp_hseq	Hsp_midline	Statistics_db-num	Statistics_db-len	Statistics_hsp-len	Statistics_eff-space	Statistics_kappa	Statistics_lambda	Statistics_entropy
1	blastn	BLASTN 2.2.31+	Zheng Zhang, Scott Schwartz, Lukas Wagner, and Webb Miller (2000), "A greedy algorithm for aligning DNA sequences", J Comput Biol 2000; 7(1-2):203-14.	nr	Query_6666	contig00003 length=1049 numreads=16	1049	10	1	-2	0	0	L;m;	Query_6666	contig00003 length=1049 numreads=16	1049	1	gi|669026884|emb|HG670306.1|	Triticum aestivum chromosome 3B, genomic scaffold, cultivar Chinese Spring	HG670306	774434471	1	1184.82	641	0	12	721	202041278	202041994	1	1	694	694	9	718	AATTCAGGAGCGACTTGGAAATCGCATCAAGCTGTTGACGAACACTATAAATTTCATCATATTTTCTATCCCGGCCCTCAGGCAAACTTAAGCTGACATTTCCAAGCTGCAGAAGCTTTTGGTTCAGCAACGTTATCTCTTCGTCCTTGGAGGCAAGCTGCTGACCTATTTCCTGTTCTGCATCCTTTACAAACCCTTTGATGACAGAGTATGTCACGAATGTTGAGATGTCAACCATGGTATTTACATCATCCCACAAGGAGTCCATCTCATCCACGATGATTAACTCATTTCCTTCCGAAGAACATTCATCCTGAACAGTGGCACTTCCATTCGTGTCACTTACTGGCACATCCAAGCTCTCTTCACCATGAGCACTGGCACTTCCGTTGGTGTCAC…	AATTCAAGAGCGACTTGGAAATGGCATCAAGCTGTTGACGAACACTATAAATTTCATCATATTTTCTATCCCGGCCCTCAGGCAAACTTAAGCTGACATTTCCAAGCTGCAGAAGCTTTTGGTTCAGCAACGTTATCTCTTCATCCTTGGAAGCAAGCTGCTGACCTATTTCCTGTTCTGCATCCTTTACAAACCCTTTGATGACAGAGTATGTCACGAATGTTGAGATGTCAACCATGGTATTTACATCATCCCACAAGGAGTCCATCTCATCCACGATGATTAACTCATTTCCTTCCGAAGAACATTCATCCTGAACAGTGGCACTTCCATTCGTGTCACTTACTGGCACATCCAAGCTCTCCTCACCATGAACACTGGCACTTCCGTTGGTGTCAC…	|||||| ||||||||||||||| ||||||||||||||||||||||||||||||||||||||||||||||||||||||||||||||||||||||||||||||||||||||||||||||||||||||||||||||||||||||| |||||||| |||||||||||||||||||||||||||||||||||||||||||||||||||||||||||||||||||||||||||||||||||||||||||||||||||||||||||||||||||||||||||||||||||||||||||||||||||||||||||||||||||||||||||||||||||||||||||||||||||||||||||||||||||| ||||||||| ||||||||||||||||||||||||…	29980884	93445391531	0	0	0.46	1.28	0.85
1	blastn	BLASTN 2.2.31+	Zheng Zhang, Scott Schwartz, Lukas Wagner, and Webb Miller (2000), "A greedy algorithm for aligning DNA sequences", J Comput Biol 2000; 7(1-2):203-14.	nr	Query_6666	contig00003 length=1049 numreads=16	1049	10	1	-2	0	0	L;m;	Query_6666	contig00003 length=1049 numreads=16	1049	2	gi|409102493|emb|HE996921.1|	Triticum aestivum cv. Arina SNP, chromosome 3B, clone Taes_arina_ctg_84105	HE996921	2441	1	479.403	259	4.54686e-131	12	282	271	1	1	-1	267	267	0	271	AATTCAGGAGCGACTTGGAAATCGCATCAAGCTGTTGACGAACACTATAAATTTCATCATATTTTCTATCCCGGCCCTCAGGCAAACTTAAGCTGACATTTCCAAGCTGCAGAAGCTTTTGGTTCAGCAACGTTATCTCTTCGTCCTTGGAGGCAAGCTGCTGACCTATTTCCTGTTCTGCATCCTTTACAAACCCTTTGATGACAGAGTATGTCACGAATGTTGAGATGTCAACCATGGTATTTACATCATCCCACAAGGAGTCCATCTC	AATTCAAGAGCGACTTGGAAATGGCATCAAGCTGTTGACGAACACTATAAATTTCATCATATTTTCTATCCCGGCCCTCAGGCAAACTTAAGCTGACATTTCCAAGCTGCAGAAGCTTTTGGTTCAGCAACGTTATCTCTTCATCCTTGGAAGCAAGCTGCTGACCTATTTCCTGTTCTGCATCCTTTACAAACCCTTTGATGACAGAGTATGTCACGAATGTTGAGATGTCAACCATGGTATTTACATCATCCCACAAGGAGTCCATCTC	|||||| ||||||||||||||| ||||||||||||||||||||||||||||||||||||||||||||||||||||||||||||||||||||||||||||||||||||||||||||||||||||||||||||||||||||||| |||||||| |||||||||||||||||||||||||||||||||||||||||||||||||||||||||||||||||||||||||||||||||||||||||||||||||||||||||||||||||||||||	29980884	93445391531	0	0	0.46	1.28	0.85
1	blastn	BLASTN 2.2.31+	Zheng Zhang, Scott Schwartz, Lukas Wagner, and Webb Miller (2000), "A greedy algorithm for aligning DNA sequences", J Comput Biol 2000; 7(1-2):203-14.	nr	Query_6666	contig00003 length=1049 numreads=16	1049	10	1	-2	0	0	L;m;	Query_6666	contig00003 length=1049 numreads=16	1049	3	gi|326531963|dbj|AK370157.1|	Hordeum vulgare subsp. vulgare mRNA for predicted protein, complete cds, clone: NIASHv2105N20	AK370157	2871	1	387.07	209	2.83504e-103	57	428	2097	2467	1	1	319	319	3	373	TATAAATTTCATCATATTTTCTATCCCGGCCCTCAGGCAAACTTAAGCTGACATTTCCAAGCTGCAGAAGCTTTTGGTTCAGCAACGTTATCTCTTCGTCCTTGGAGGCAAGCTGCTGACCTATTTCCTGTTCTGCATCCTTTACAAACCCTTTGATGACAGAGTATGTCACGAATGTTGAGATGTCAACCATGGTATTTACATCATCCCACAAGGAGTCCATCTCATCCACGATGATTAACTCA-TTTCCTTCCGAAGAACATTCATCCTGAACAGTGGCACTTCCATTCGTGTCACTTACTGGCACATCCAAGCTCTCTTCACCATGAGCACTGGCACTTCCGTTGGTGTCACTGAGTGGCACACCCAAGC	TATAAACTTCATCATATTTTCTATCCCAACCCTCAGGCAAACTTAAGC--CCATTTCCAAGCTGCAGTAGCCTTTGGTTCGTCGGCATTATCTCTTCATCTTTGGAAGCAAGCTGCTGAACTATTTCTTGTTCTACATCTTTTACAAACCCTTTGAAGATAGAGGACGTCACAAGTGTTGAGATATCAACCATGGTATTTATATCACCCCACAAGGAGTCCATCTCATCCACGATGATTAACTCATTTTCCTTCCAAAGAAGTTTTATCCTGAATACTGGCATTTCCGTTGGTGTCACTGAGTGGCAAATCCAAGCTCTGTTCAGCCTGAATAGCGGCACTTCCGTTGGTGCCACTGGGTCGAACATCCAAGC	|||||| |||||||||||||||||||| ||||||||||||||||||| |||||||||||||||| ||| |||||||| | | |||||||||| || ||||| |||||||||||| ||||||| |||||| |||| |||||||||||||||| || |||| | ||||| | ||||||||| |||||||||||||||| |||| |||||||||||||||||||||||||||||||||||||| ||||||||| ||||| || |||||||| | ||||| |||| || |||||||| | ||||| ||||||||||| |||| | ||| | |||||||||||||||| ||||| || | ||| ||||||	29980884	93445391531	0	0	0.46	1.28	0.85
1	blastn	BLASTN 2.2.31+	Zheng Zhang, Scott Schwartz, Lukas Wagner, and Webb Miller (2000), "A greedy algorithm for aligning DNA sequences", J Comput Biol 2000; 7(1-2):203-14.	nr	Query_6666	contig00003 length=1049 numreads=16	1049	10	1	-2	0	0	L;m;	Query_6666	contig00003 length=1049 numreads=16	1049	4	gi|721633216|ref|XM_010232381.1|	PREDICTED: Brachypodium distachyon WPP domain-associated protein-like (LOC100824485), mRNA	XM_010232381	2847	1	243.031	131	6.49411e-60	15	520	840	322	1	-1	405	405	39	532	TCAGGAGCGACTTGGAAATCGCATCAAGCTGTTGACGAACACTATAAATTTCATCATATTTTCTATCCCGGCCCTCAGGCAAACTTAAGCTGACATTTCCAAGCTGCAGAAGCTTTTGGTTCAGCAACGTTATCTCTTCGTCCTTGGAGGCAAGCTGCTGACCTATTTCCTGTTCTGCATCCTTTACAAACCCTTTGATGACAGAGTATGTCACGAATGTTGAGATGTC------AA--C---CA-TG-G-----T---ATTTACATCATCCCACAAGGAGTCCATCTCATCCACGATGATTAACTCATTTCCTTCCGAAGAACATTCATCCTGAACAGTGGCACTTCCATTCGTGTCACTTACTGGCACATCCAAGCTCTCTTCACCAT-GAGCACTG…	TCATGAGTGACTTCGAAATGGCATCAAGCTGCTGGCGAAGACTATAAATTTCATCATATTTTCTATCCCGACCCTCAGGCAAACTTAAGCTGCTATGTCCAAGCCGCAGCAGCTTTTCATTCAGCATCATTATCTCTTCATCCTTGGAAGCAACCTGCTGGACTACTTTTTGCTCTACATCTTTTACAAATCCTCTGATGACAGAATGCATCACGGAACTTGAGATATCTTCTTCAATTCTTGCAATGCGGAGCCTGGCATTTACCTCATCCCAAAAGGTATCCACCTGATCCACGAT--TTCA-TCA---------GAAGAATGCTCATCCTGGATAGTGGCCCTTCCATTGGTATCGCTGAGTGGCACATCCAAGCTCTGTCCACTATCGAT-AGTG…	||| ||| ||||| ||||| ||||||||||| || |||| |||||||||||||||||||||||||||||| ||||||||||||||||||||| || ||||||| |||| ||||||| ||||||| | |||||||||| |||||||| |||| |||||| ||| || || ||| |||| |||||||| ||| |||||||||| | ||||| | ||||||| || || | || || | | |||||| |||||||| |||| |||| || ||||||||| || | ||| |||||| |||||||| | |||||| |||||||| || || || | ||||||||||||||||| | ||| || || | || ||||||| ||||| |||| ||||||||||||||…	29980884	93445391531	0	0	0.46	1.28	0.85
2	blastn	BLASTN 2.2.31+	Zheng Zhang, Scott Schwartz, Lukas Wagner, and Webb Miller (2000), "A greedy algorithm for aligning DNA sequences", J Comput Biol 2000; 7(1-2):203-14.	nr	Query_6666	contig00003 length=1049 numreads=16	1049	10	1	-2	0	0	L;m;	Query_6667	contig00020 length=811 numreads=7	811	1	gi|669026884|emb|HG670306.1|	Triticum aestivum chromosome 3B, genomic scaffold, cultivar Chinese Spring	HG670306	774434471	1	845.039	457	0	344	811	11234893	11235362	1	1	466	466	2	470	GCAGGCCTGGATATCTTGAGTGGTCAACTTACTATATGGGGTGCAAAATGTCTCTTGAGCTATGTATGCCAAGCCTTCTAAAGTGAATGTATTAAGGATTGGAGTTGAGGGCACC-AAAAAACTTAAGAACAAGTAAAACCATGTACGTACGTCATGGTCACCAGCCATTTCTTTGTAGTTTGCATATAAGATTTGGTCAAGGGCAAACTTTATGAAGTTTGACTAGCTTATATCAACGTTCACACTATGAAATCAGTATTATTAGATGCATGATAAAATTAATTTTCATAACATATAACTTTAGTATTGTAGATGTTGATA-TTTTCTCTACAAAGTTAACCAAGTATTTACAGGCTCCACTGGAACTTGTTCACGCGCATTTGATATGTACATGCAC…	GCAGGCCTGGATATCTTGAGTGGTCAACTTACTATATGGGGTGCAAAATGTCTCTTGAGCTATGTATGCCAAGCCTTCTAAAGTGAATGTATTAAGGATTGGAGTTGAGGGCACCAAAAAAACTTAAGAACAAGTAAAACCATGTACGTACGTCATGGTCACCAGCCATTTCTTTGTAGTTTGCATATAAGATTTGGTCAAAGGCAAACTTTATGAAGTTTGACTAGCTTATATCAACGTTCACACTATGAAATCAGTATTATTAGATGCATGATAAAATTAATTTTCATAACATATAACTTTAGTATTGTAGATGTTGATATTTTTCTCTACAAAGTTAACCAAGTATTTACAGGCTCCACTGGAACTTGTTCACGCGCATTTGATATGTACATGCAC…	||||||||||||||||||||||||||||||||||||||||||||||||||||||||||||||||||||||||||||||||||||||||||||||||||||||||||||||||||| ||||||||||||||||||||||||||||||||||||||||||||||||||||||||||||||||||||||||||||||||||||| |||||||||||||||||||||||||||||||||||||||||||||||||||||||||||||||||||||||||||||||||||||||||||||||||||||||||||||||||||||||| ||||||||||||||||||||||||||||||||||||||||||||||||||||||||||||||||||||||||||||…	29980884	93445391531	0	0	0.46	1.28	0.85
2	blastn	BLASTN 2.2.31+	Zheng Zhang, Scott Schwartz, Lukas Wagner, and Webb Miller (2000), "A greedy algorithm for aligning DNA sequences", J Comput Biol 2000; 7(1-2):203-14.	nr	Query_6666	contig00003 length=1049 numreads=16	1049	10	1	-2	0	0	L;m;	Query_6667	contig00020 length=811 numreads=7	811	1	gi|669026884|emb|HG670306.1|	Triticum aestivum chromosome 3B, genomic scaffold, cultivar Chinese Spring	HG670306	774434471	2	185.785	100	1.11e-42	510	679	357630873	357631053	1	1	156	156	11	181	ATTTCTTTGTAGTTTGCATATAAGATTTGGTCAAGGGCAAACTTTATGAAGTTTGACTAGCT-----------TATATCAACGTTCACACTATGAAATCAGTATTATTAGATGCATGATAAAATTAATTTTCATAACATATAACTTTAGTATTGTAGATGTTGATATTTTCTCTACAAAGT	ATTTCTTTTTAGTTTCCATATAAGATTTGGTCAAAGTCAAACTTTGTTAAGTTTTACTAGCTTTGTAGGAAAATATATCAACATTCACACTATGGAATCAATACTATTAGATGTATGATGAAATTAATTTTCATAACATATAACTTTAGTATTGTAGATGTTGATATTTTTTCTACAAAGT	|||||||| |||||| |||||||||||||||||| | |||||||| | |||||| ||||||| ||||||||| ||||||||||| ||||| || ||||||||| ||||| |||||||||||||||||||||||||||||||||||||||||||||||||| ||||||||||	29980884	93445391531	0	0	0.46	1.28	0.85
2	blastn	BLASTN 2.2.31+	Zheng Zhang, Scott Schwartz, Lukas Wagner, and Webb Miller (2000), "A greedy algorithm for aligning DNA sequences", J Comput Biol 2000; 7(1-2):203-14.	nr	Query_6666	contig00003 length=1049 numreads=16	1049	10	1	-2	0	0	L;m;	Query_6667	contig00020 length=811 numreads=7	811	1	gi|669026884|emb|HG670306.1|	Triticum aestivum chromosome 3B, genomic scaffold, cultivar Chinese Spring	HG670306	774434471	3	182.092	98	1.43588e-41	511	680	409867965	409868146	1	1	156	156	12	182	TTTCTTTGTAGTTTGCATATAAGATTTGGTCAAGGGCAAACTTTATGAAGTTTGACTAGCT-----------TATATCAACGTTCACACTATGAAATCAGTATTATTAGATGCATGATAAAATTAATTTTCATAACATATAACTTTAGTATTGTAGATGTTGATAT-TTTCTCTACAAAGTT	TTTCTTTCTAGTTTGCATATAAGATTTGGTCAAAGTCAAACTTTGTTAAGTTTGACTAGCTTTGTAGGAAAATATATCAACATTCACACTATGGAATCAATACTATAAGATGTATGATGAAATTAATTTTCATAACATATAACTTTAGTATTGTAGATGTTGATATCTTTTTCTAAAAAGTT	||||||| ||||||||||||||||||||||||| | |||||||| | |||||||||||||| ||||||||| ||||||||||| ||||| || ||| ||||| ||||| ||||||||||||||||||||||||||||||||||||||||||||||| ||| |||| ||||||	29980884	93445391531	0	0	0.46	1.28	0.85
2	blastn	BLASTN 2.2.31+	Zheng Zhang, Scott Schwartz, Lukas Wagner, and Webb Miller (2000), "A greedy algorithm for aligning DNA sequences", J Comput Biol 2000; 7(1-2):203-14.	nr	Query_6666	contig00003 length=1049 numreads=16	1049	10	1	-2	0	0	L;m;	Query_6667	contig00020 length=811 numreads=7	811	1	gi|669026884|emb|HG670306.1|	Triticum aestivum chromosome 3B, genomic scaffold, cultivar Chinese Spring	HG670306	774434471	4	182.092	98	1.43588e-41	511	681	498919985	498919804	1	-1	156	156	11	182	TTTCTTTGTAGTTTGCATATAAGATTTGGTCAAGGGCAAACTTTATGAAGTTTGACTAGCTT-----------ATATCAACGTTCACACTATGAAATCAGTATTATTAGATGCATGATAAAATTAATTTTCATAACATATAACTTTAGTATTGTAGATGTTGATATTTTCTCTACAAAGTTA	TTTCTTTTTAGTTTGCATATAAGATTTGGTCAAAGTCAAACTTTGTTAAGTTCGAATAGCTTTGTAGGAAAATATATCAACATTCACACTATGGAATCAATACTATTAGATGTATGATGAAATTAATGTTCATAACATATAACTTTAGTATTGTAGATGTTGATATTTTTTCTACAAAGTTA	||||||| ||||||||||||||||||||||||| | |||||||| | ||||| || |||||| |||||||| ||||||||||| ||||| || ||||||||| ||||| |||||||| ||||||||||||||||||||||||||||||||||||||||| ||||||||||||	29980884	93445391531	0	0	0.46	1.28	0.85
2	blastn	BLASTN 2.2.31+	Zheng Zhang, Scott Schwartz, Lukas Wagner, and Webb Miller (2000), "A greedy algorithm for aligning DNA sequences", J Comput Biol 2000; 7(1-2):203-14.	nr	Query_6666	contig00003 length=1049 numreads=16	1049	10	1	-2	0	0	L;m;	Query_6667	contig00020 length=811 numreads=7	811	1	gi|669026884|emb|HG670306.1|	Triticum aestivum chromosome 3B, genomic scaffold, cultivar Chinese Spring	HG670306	774434471	5	174.705	94	2.40274e-39	508	686	31173499	31173310	1	-1	161	161	13	191	CCATTTCTTTGTAGTTTGCATATAAGATTTGGTCAAGGGCAAACTTTATGAAGTTTGACTAGCTT---------ATA--TCAACGTTCACACTATGAAATCAGTATTATTAGATGCATGATAAAATTAATTTTCATAACATATAACTTTAGTATTGTAGATGTTGATATTTTCT-CTACAAAGTTAACCAA	CCATTTCTTTTTAGTTTGCATATAAGATCTGGTCAAAGTCAAACTTTGTTAAGTTTGAATAGCTTTGTAGGAAAATATGTCAACATTCACACTATGGAATCAATACTATTAGAT-TATGACGAAATTAATTTTCATGACATATAACTTTAGTATTGTAGATGTTGATATTTTTTTCTACAAAGTTAATCAA	|||||||||| ||||||||||||||||| ||||||| | |||||||| | |||||||| |||||| ||| ||||| ||||||||||| ||||| || |||||||| |||| |||||||||||||| ||||||||||||||||||||||||||||||||||| | |||||||||||| |||	29980884	93445391531	0	0	0.46	1.28	0.85
2	blastn	BLASTN 2.2.31+	Zheng Zhang, Scott Schwartz, Lukas Wagner, and Webb Miller (2000), "A greedy algorithm for aligning DNA sequences", J Comput Biol 2000; 7(1-2):203-14.	nr	Query_6666	contig00003 length=1049 numreads=16	1049	10	1	-2	0	0	L;m;	Query_6667	contig00020 length=811 numreads=7	811	1	gi|669026884|emb|HG670306.1|	Triticum aestivum chromosome 3B, genomic scaffold, cultivar Chinese Spring	HG670306	774434471	6	172.859	93	8.64178e-39	511	681	505162136	505161954	1	-1	155	155	12	183	TTTCTTTGTAGTTTGCATATAAGATTTGGTCAAGGGCAAACTTTATGAAGTTTGACTAGCTT-----------ATATCAACGTTCACACTATGAAATCAGTATTATTAGATGCATGATAAAATTAATTTTCATAACATATAACTTTAGTATTGTAGATGTTGATATTTTCTCT-ACAAAGTTA	TTTCTTTTTAGTTTGCATATAAGATTTGGTCAAAGTCAAACTTTGTAAAATTTGACTAGCTTTGTAGGAAAACATATCAACATCCACACTATGAAATCAATAATATTAGATGCATGATGAAATTGATTTTCATAACATATAACTTTAGTATTGTAGATGTTAATATTTTTTTTGATAAAGTTA	||||||| ||||||||||||||||||||||||| | |||||||| | || |||||||||||| |||||||| | ||||||||||||||| || ||||||||||||||| ||||| |||||||||||||||||||||||||||||||||||| ||||||| | | | |||||||	29980884	93445391531	0	0	0.46	1.28	0.85
2	blastn	BLASTN 2.2.31+	Zheng Zhang, Scott Schwartz, Lukas Wagner, and Webb Miller (2000), "A greedy algorithm for aligning DNA sequences", J Comput Biol 2000; 7(1-2):203-14.	nr	Query_6666	contig00003 length=1049 numreads=16	1049	10	1	-2	0	0	L;m;	Query_6667	contig00020 length=811 numreads=7	811	1	gi|669026884|emb|HG670306.1|	Triticum aestivum chromosome 3B, genomic scaffold, cultivar Chinese Spring	HG670306	774434471	7	167.319	90	4.02063e-37	511	681	104288410	104288592	1	1	154	154	12	183	TTTCTTTGTAGTTTGCATATAAGATTTGGTCAAGGGCAAACTTTATGAAGTTTGACTAGCTT-----------ATATCAACGTTCACACTATGAAATCAGTATTATTAGATGCATGATAAAATTAATTTTCATAACATATAACTTTAGTATTGTAGATGTTGATATTTTCT-CTACAAAGTTA	TTTCTTTTTAGTTTGTATATAAGATTTTGTCAAAGTCAAACTTTGTAAAATTTGACTAGCTTTGCAGGAAAAGATATCAACATCCACACTATGAAATCAATAATATTAGATGCATGATGAAATTAATTTTCATAACATATAACTTTAGTATTGGAGATGTTAATATTTTTTTCTATAAAGTTA	||||||| ||||||| ||||||||||| ||||| | |||||||| | || |||||||||||| |||||||| | ||||||||||||||| || ||||||||||||||| |||||||||||||||||||||||||||||||||| ||||||| ||||||| | ||| |||||||	29980884	93445391531	0	0	0.46	1.28	0.85
2	blastn	BLASTN 2.2.31+	Zheng Zhang, Scott Schwartz, Lukas Wagner, and Webb Miller (2000), "A greedy algorithm for aligning DNA sequences", J Comput Biol 2000; 7(1-2):203-14.	nr	Query_6666	contig00003 length=1049 numreads=16	1049	10	1	-2	0	0	L;m;	Query_6667	contig00020 length=811 numreads=7	811	1	gi|669026884|emb|HG670306.1|	Triticum aestivum chromosome 3B, genomic scaffold, cultivar Chinese Spring	HG670306	774434471	8	161.779	87	1.87062e-35	511	681	5350761	5350579	1	-1	153	153	12	183	TTTCTTTGTAGTTTGCATATAAGATTTGGTCAAGGGCAAACTTTATGAAGTTTGACTAGCTT-----------ATATCAACGTTCACACTATGAAATCAGTAT-TATTAGATGCATGATAAAATTAATTTTCATAACATATAACTTTAGTATTGTAGATGTTGATATTTTCTCTACAAAGTTA	TTTCTTTTTAGTTTGCATATAAGATTTGGTGAAAGTCAAACTTTGTAAAATTTGACTAGCTTTATAGGAAAAGATATCAACATTCACGCTATGAAATTAATATGTATTAGATATATGACAAAATTAATTTTCATAACATATAACTTTAGTATTTTAGATGTTGATGTTTTTTCTATAAAGTTA	||||||| |||||||||||||||||||||| || | |||||||| | || |||||||||||| |||||||| ||||| ||||||||| | ||| |||||||| |||| |||||||||||||||||||||||||||||||||| ||||||||||| |||| |||| |||||||	29980884	93445391531	0	0	0.46	1.28	0.85
2	blastn	BLASTN 2.2.31+	Zheng Zhang, Scott Schwartz, Lukas Wagner, and Webb Miller (2000), "A greedy algorithm for aligning DNA sequences", J Comput Biol 2000; 7(1-2):203-14.	nr	Query_6666	contig00003 length=1049 numreads=16	1049	10	1	-2	0	0	L;m;	Query_6667	contig00020 length=811 numreads=7	811	1	gi|669026884|emb|HG670306.1|	Triticum aestivum chromosome 3B, genomic scaffold, cultivar Chinese Spring	HG670306	774434471	9	161.779	87	1.87062e-35	511	681	585613753	585613570	1	-1	154	154	13	184	TTTCTTTGTAGTTTGCATATAAGATTTGGTCAAGGGCAAACTTTAT-GAAGTTTGACTAGCTT-----------ATATCAACGTTCACACTATGAAATCAGTATTATTAGATGCATGATAAAATTAATTTTCATAACATATAACTTTAGTATTGTAGATGTTGATATTTTCT-CTACAAAGTTA	TTTCATTTTAGTTTGCATATAAGATTCGGTCAAATTCAAATTTTGTAAAAGTTTGACTAGCTTTGTAGAAAAAGATATCAACATTCACACTATGAAATCAGTATTATTAGATGCATGATGAAATTCATTTTGATAACATATAAATTTTGTATTGTAGATGTTGATATTTTTTTCTATAAAGTTA	|||| || |||||||||||||||||| |||||| |||| ||| | ||||||||||||||| |||||||| |||||||||||||||||||||||||||||||||||| ||||| ||||| ||||||||||| ||| |||||||||||||||||||||| | ||| |||||||	29980884	93445391531	0	0	0.46	1.28	0.85
2	blastn	BLASTN 2.2.31+	Zheng Zhang, Scott Schwartz, Lukas Wagner, and Webb Miller (2000), "A greedy algorithm for aligning DNA sequences", J Comput Biol 2000; 7(1-2):203-14.	nr	Query_6666	contig00003 length=1049 numreads=16	1049	10	1	-2	0	0	L;m;	Query_6667	contig00020 length=811 numreads=7	811	1	gi|669026884|emb|HG670306.1|	Triticum aestivum chromosome 3B, genomic scaffold, cultivar Chinese Spring	HG670306	774434471	10	158.086	85	2.4198e-34	511	668	138434778	138434946	1	1	143	143	11	169	TTTCTTTGTAGTTTGCATATAAGATTTGGTCAAGGGCAAACTTTATGAAGTTTGACTAG----CT-------TATATCAACGTTCACACTATGAAATCAGTATTATTAGATGCATGATAAAATTAATTTTCATAACATATAACTTTAGTATTGTAGATGTTGATATTTT	TTTCTTTTTAGTTTGCATATATGATTTGGTCAAAGTCAAACTTTGTTAAGTTTGACTAGGTTTGTAGGAAAATATATCAACATTCACACTATGGAATCAATACTATTAGATGTATGATGAAATTAATTTTCATAACATATAACTTTAGTATTGTAGATGTTAACATTTT	||||||| ||||||||||||| ||||||||||| | |||||||| | |||||||||||| | ||||||||| ||||||||||| ||||| || ||||||||| ||||| |||||||||||||||||||||||||||||||||||||||||| | |||||	29980884	93445391531	0	0	0.46	1.28	0.85
2	blastn	BLASTN 2.2.31+	Zheng Zhang, Scott Schwartz, Lukas Wagner, and Webb Miller (2000), "A greedy algorithm for aligning DNA sequences", J Comput Biol 2000; 7(1-2):203-14.	nr	Query_6666	contig00003 length=1049 numreads=16	1049	10	1	-2	0	0	L;m;	Query_6667	contig00020 length=811 numreads=7	811	1	gi|669026884|emb|HG670306.1|	Triticum aestivum chromosome 3B, genomic scaffold, cultivar Chinese Spring	HG670306	774434471	11	150.699	81	4.04917e-32	511	680	19309009	19308832	1	-1	149	149	12	180	TTTCTTTGTAGTTTGCATATAAGATTTGGTCAAGGGCAAACTTTATGAAGTTTGACTA-GCTTAT---------ATCAACGTTCACACTATGAAATCAGTATTATTAGATGCATGATAAAATTAATTTTCATAACATATAACTTTAGTATTGTAGATGTTGATATTTTCTCTACAAAGTT	TTTCTTTTTAGTCTGCATATAAGATTTGGTCAAAGTCAAACTTTGTCAACTTTGACTAAGTTTATAGAAAAAAAATCAAGATTCATAATATGAAATCAATATTGTTAGATGCATCATGAAATTAACTTTCATACCATATAACTTTAGTATTGTAGATGTTGATATTTT-TA-ACAAAGTT	||||||| |||| |||||||||||||||||||| | |||||||| | || |||||||| | |||| ||||| |||| | |||||||||| |||| |||||||||| || ||||||| ||||||| |||||||||||||||||||||||||||||||||| | ||||||||	29980884	93445391531	0	0	0.46	1.28	0.85
2	blastn	BLASTN 2.2.31+	Zheng Zhang, Scott Schwartz, Lukas Wagner, and Webb Miller (2000), "A greedy algorithm for aligning DNA sequences", J Comput Biol 2000; 7(1-2):203-14.	nr	Query_6666	contig00003 length=1049 numreads=16	1049	10	1	-2	0	0	L;m;	Query_6667	contig00020 length=811 numreads=7	811	1	gi|669026884|emb|HG670306.1|	Triticum aestivum chromosome 3B, genomic scaffold, cultivar Chinese Spring	HG670306	774434471	12	143.312	77	6.7757e-30	511	680	140631378	140631559	1	1	149	149	12	182	TTTCTTTGTAGTTTGCATATAAGATTTGGTCAAGGGCAAACTTTATGAAGTTTGACTA-G-CT-T--------ATATCAACGTTCACACTATGAAATCAGTATTATTAGATGCATGATAAAATTAATTTTCATAACATATAACTTTAGTATTGTAGATGTTGATATTTTCTCTAC-AAAGTT	TTTCTTTTTAGTCTGCATATAAGATTTGGTCAAAGTCAAACTTTGTCAACTTTGACTAAGTTTATAGAAAAAAATATCAAGATTCACAATATGAAATCAATATTGTTAGATGCATCATGAAATTAATTTTGATACCATATAACTTTAGTATTGTAGATGTTGATGTTTTTTCCAATAAAGTT	||||||| |||| |||||||||||||||||||| | |||||||| | || |||||||| | | | ||||||| |||||| |||||||||| |||| |||||||||| || ||||||||||| ||| ||||||||||||||||||||||||||||| |||| || | ||||||	29980884	93445391531	0	0	0.46	1.28	0.85
2	blastn	BLASTN 2.2.31+	Zheng Zhang, Scott Schwartz, Lukas Wagner, and Webb Miller (2000), "A greedy algorithm for aligning DNA sequences", J Comput Biol 2000; 7(1-2):203-14.	nr	Query_6666	contig00003 length=1049 numreads=16	1049	10	1	-2	0	0	L;m;	Query_6667	contig00020 length=811 numreads=7	811	1	gi|669026884|emb|HG670306.1|	Triticum aestivum chromosome 3B, genomic scaffold, cultivar Chinese Spring	HG670306	774434471	13	143.312	77	6.7757e-30	515	681	632607308	632607129	1	-1	148	148	13	180	TTTGTAGTTTGCATATAAGATTTGGTCAAGGGCAAACTTTATGAAGTTTGACTAGCTT-----------ATATCAACGTTCACACTA-TGAAATCAGTATTATTAGATGCATGATAAAATTAATTTTCATAACATATAACTTTAGTATTGTAGATGTTGATAT-TTTCTCTACAAAGTTA	TTTTTAGTTTGCATACAAGATTTGGTCAAAGTCAAGCTTTGTAAAATTTGACTAGCTTTGCAGAAAAAGATATCAACATCCACATTAATGAAATCAATAATATTAGATGCATGTTGAAATTAATTTTCATAACATATAACTTTAGTATTGGAGATGTTAATATATTTTTCTATAAAGTTA	||| ||||||||||| ||||||||||||| | ||| |||| | || |||||||||||| |||||||| | |||| || |||||||| || ||||||||||||| | |||||||||||||||||||||||||||||||||| ||||||| |||| ||| |||| |||||||	29980884	93445391531	0	0	0.46	1.28	0.85
2	blastn	BLASTN 2.2.31+	Zheng Zhang, Scott Schwartz, Lukas Wagner, and Webb Miller (2000), "A greedy algorithm for aligning DNA sequences", J Comput Biol 2000; 7(1-2):203-14.	nr	Query_6666	contig00003 length=1049 numreads=16	1049	10	1	-2	0	0	L;m;	Query_6667	contig00020 length=811 numreads=7	811	1	gi|669026884|emb|HG670306.1|	Triticum aestivum chromosome 3B, genomic scaffold, cultivar Chinese Spring	HG670306	774434471	14	135.926	73	1.13381e-27	512	686	57637011	57636824	1	-1	152	152	13	188	TTCTTTGTAGTTTGCATATAAGATTTGGTCAAGGGCAAA-CTTTATGAAGTTTGACTAGCTT-----------ATATCAACGTTCACACTATGAAATCAGTATTATTAGATGCATGATAAAATTAATTTTCATAACATATAACTTTAGTATTGTAGATGTTGATAT-TTTCTCTACAAAGTTAACCAA	TTCTTTTTAGTTTGCATATAAGATTTGATTAAACTCAAAACTTTGTAAAGTTTGACTAGCTTTGTAGGAAAAGATATCAACATCAACGCTATGAAATCGATATTATTTGATGCATGATGAAATTATTTTTCATAACATATAACTTTAGTATTGTATATGTTGATATGTTTTTCTATAGAATTAGCCAA	|||||| |||||||||||||||||||| | || |||| |||| | ||||||||||||||| |||||||| | || |||||||||| ||||||| |||||||||| |||||| ||||||||||||||||||||||||||||| |||||||||| ||| |||| | | ||| ||||	29980884	93445391531	0	0	0.46	1.28	0.85
2	blastn	BLASTN 2.2.31+	Zheng Zhang, Scott Schwartz, Lukas Wagner, and Webb Miller (2000), "A greedy algorithm for aligning DNA sequences", J Comput Biol 2000; 7(1-2):203-14.	nr	Query_6666	contig00003 length=1049 numreads=16	1049	10	1	-2	0	0	L;m;	Query_6667	contig00020 length=811 numreads=7	811	1	gi|669026884|emb|HG670306.1|	Triticum aestivum chromosome 3B, genomic scaffold, cultivar Chinese Spring	HG670306	774434471	15	135.926	73	1.13381e-27	512	686	57860910	57861097	1	1	152	152	13	188	TTCTTTGTAGTTTGCATATAAGATTTGGTCAAGGGC-AAACTTTATGAAGTTTGACTAGCTT-----------ATATCAACGTTCACACTATGAAATCAGTATTATTAGATGCATGATAAAATTAATTTTCATAACATATAACTTTAGTATTGTAGATGTTGATAT-TTTCTCTACAAAGTTAACCAA	TTCTTTTTAGTTTGCATATAAGATTTGATTAAACTCAAAACTTTGTAAAGTTTGACTAGCTTTGTAGGAAAAGATATCAACATCAACGCTATGAAATCGATATTATTTGATGCATGATGAAATTATTTTTCATAACATATAACTTTAGTATTGTATATGTTGATATGTTTTTCTATAGAATTAGCCAA	|||||| |||||||||||||||||||| | || | ||||||| | ||||||||||||||| |||||||| | || |||||||||| ||||||| |||||||||| |||||| ||||||||||||||||||||||||||||| |||||||||| ||| |||| | | ||| ||||	29980884	93445391531	0	0	0.46	1.28	0.85
2	blastn	BLASTN 2.2.31+	Zheng Zhang, Scott Schwartz, Lukas Wagner, and Webb Miller (2000), "A greedy algorithm for aligning DNA sequences", J Comput Biol 2000; 7(1-2):203-14.	nr	Query_6666	contig00003 length=1049 numreads=16	1049	10	1	-2	0	0	L;m;	Query_6667	contig00020 length=811 numreads=7	811	1	gi|669026884|emb|HG670306.1|	Triticum aestivum chromosome 3B, genomic scaffold, cultivar Chinese Spring	HG670306	774434471	16	132.232	71	1.46668e-26	511	681	714446312	714446132	1	-1	148	148	14	183	TTTCTTTGTAGTTTGCATATAAGATTTGGTCAAGGGCAAACTTTATGAAGTTTGACTAGCTT-AT--------A--TCAACGTTCACACTATGAAATCAGTATTATTAGATGCATGATAAAATTAATTTTCATAACATATAACTTTAGTATTGTAGATGTTGATATTTTCTCT-ACAAAGTTA	TTT-TTTTTAGTTTGCGTATAAAATTTGGTTAAAGTCAAACTTTGTAAATTTTGGCTAGCTTTATAGGAAAAAATGTCAACATCCATACTATGAAATCAATAATATTAGATACATGATGAAATTAATTTTCATAACATATAACTTTAGTATTGGAGATGTT-ATATTTTTTTTCATAAAGTTA	||| ||| |||||||| ||||| ||||||| || | |||||||| | || |||| ||||||| || | ||||| | || |||||||||||| || |||||||| |||||| |||||||||||||||||||||||||||||||||| ||||||| ||||||| | | | |||||||	29980884	93445391531	0	0	0.46	1.28	0.85
2	blastn	BLASTN 2.2.31+	Zheng Zhang, Scott Schwartz, Lukas Wagner, and Webb Miller (2000), "A greedy algorithm for aligning DNA sequences", J Comput Biol 2000; 7(1-2):203-14.	nr	Query_6666	contig00003 length=1049 numreads=16	1049	10	1	-2	0	0	L;m;	Query_6667	contig00020 length=811 numreads=7	811	1	gi|669026884|emb|HG670306.1|	Triticum aestivum chromosome 3B, genomic scaffold, cultivar Chinese Spring	HG670306	774434471	17	124.846	67	2.45428e-24	508	680	635928256	635928438	1	1	148	148	14	185	CCATTTCTTTGTAGTTTGCATATAAGATTTGGTCAAGGGCAAACTTTATGAAGTTTGACTA-G---CTT-------ATATCAACGTTCACACTATGAAATCAGTATTATTAGATGCATGATAAAATTAATTTTCATAACATATAACTTTAGTATTGTAGATGTTGATATTTTCTC-TACAAAGTT	CCATTT-TTT-TAGTCTGCATATTAGATTTGGTCAAAGTCAAACTTTGTTAACTTTGAATAAGTTTATTGAAAAAAATATCAAGATTCACAATATGAAATGAATATGGTTAGATGCACCATCAAATTAACTTTCATACCATATAACTTTAGTATTGTAGATGTTGATATTTTTTCCTATAAAGTT	|||||| ||| |||| ||||||| |||||||||||| | |||||||| | || ||||| || | || ||||||| |||||| |||||||| | ||| ||||||||| || ||||||| ||||||| |||||||||||||||||||||||||||||||||| || || ||||||	29980884	93445391531	0	0	0.46	1.28	0.85
2	blastn	BLASTN 2.2.31+	Zheng Zhang, Scott Schwartz, Lukas Wagner, and Webb Miller (2000), "A greedy algorithm for aligning DNA sequences", J Comput Biol 2000; 7(1-2):203-14.	nr	Query_6666	contig00003 length=1049 numreads=16	1049	10	1	-2	0	0	L;m;	Query_6667	contig00020 length=811 numreads=7	811	1	gi|669026884|emb|HG670306.1|	Triticum aestivum chromosome 3B, genomic scaffold, cultivar Chinese Spring	HG670306	774434471	18	122.999	66	8.82715e-24	587	681	499702780	499702689	1	-1	86	86	3	95	ACTATGAAATCAGTATTATTAGATGCATGATAAAATTAATTTTCATAACATATAACTTTAGTATTGTAGATGTTGATATTTTCTCTACAAAGTTA	ACTATGGAATCAATACTATTAGATGTATGATGAAATTAATTTTCATAACATATAACTTTAGTATTGTA--TGTTGATTTTTTC-CTACAAAGTTA	|||||| ||||| || ||||||||| ||||| |||||||||||||||||||||||||||||||||||| ||||||| ||||| |||||||||||	29980884	93445391531	0	0	0.46	1.28	0.85
2	blastn	BLASTN 2.2.31+	Zheng Zhang, Scott Schwartz, Lukas Wagner, and Webb Miller (2000), "A greedy algorithm for aligning DNA sequences", J Comput Biol 2000; 7(1-2):203-14.	nr	Query_6666	contig00003 length=1049 numreads=16	1049	10	1	-2	0	0	L;m;	Query_6667	contig00020 length=811 numreads=7	811	1	gi|669026884|emb|HG670306.1|	Triticum aestivum chromosome 3B, genomic scaffold, cultivar Chinese Spring	HG670306	774434471	19	117.459	63	4.10687e-22	573	681	760822233	760822339	1	1	94	94	2	109	ATATCAACGTTCACACTATGAAATCAGTATTATTAGATGCATGATAAAATTAATTTTCATAACATATAACTTTAGTATTGTAGATGTTGATATTTTCTCTACAAAGTTA	ATATCAACATCCATACTATGAAATCAATAATATTAGATGCATGATGAAATTAATTTTCATAACATATAACTTTAGCATTGGACATGTCAATTTTTT-T-TATAAAGTTA	|||||||| | || |||||||||||| || ||||||||||||||| ||||||||||||||||||||||||||||| |||| | |||| || |||| | || |||||||	29980884	93445391531	0	0	0.46	1.28	0.85
2	blastn	BLASTN 2.2.31+	Zheng Zhang, Scott Schwartz, Lukas Wagner, and Webb Miller (2000), "A greedy algorithm for aligning DNA sequences", J Comput Biol 2000; 7(1-2):203-14.	nr	Query_6666	contig00003 length=1049 numreads=16	1049	10	1	-2	0	0	L;m;	Query_6667	contig00020 length=811 numreads=7	811	1	gi|669026884|emb|HG670306.1|	Triticum aestivum chromosome 3B, genomic scaffold, cultivar Chinese Spring	HG670306	774434471	20	100.839	54	4.13603e-17	511	664	642038463	642038300	1	-1	130	130	12	165	TTTCTTTGTAGTTTGCATATAAGATTTGGTCAAGGGCAAACTTTATGAAGTTTGACTAGCTT-ATA-TCAACG-T-T---CA--C--ACTATGAAATCAGTATTATTAGATGCATGATAAAATTAATTTTCATAACATATAACTTTAGTATTGTAGATGTTGATA	TTTCTTT-TAATTTGCATATAATGTTTGATTAAAGTTAAATTTTATAAAGTTTAACTAGCTTTGTAGAAAACGATGTCAACATCCATACTATGAAATTAATATTGTTAGGTGTATGATGAAATTAATTTGTATAGCATATAACTTTAGTATTGTAGATGTTGATA	||||||| || ||||||||||| |||| | || | ||| ||||| |||||| |||||||| || |||| | | || | |||||||||| | |||| |||| || ||||| |||||||||| ||| ||||||||||||||||||||||||||||||	29980884	93445391531	0	0	0.46	1.28	0.85
2	blastn	BLASTN 2.2.31+	Zheng Zhang, Scott Schwartz, Lukas Wagner, and Webb Miller (2000), "A greedy algorithm for aligning DNA sequences", J Comput Biol 2000; 7(1-2):203-14.	nr	Query_6666	contig00003 length=1049 numreads=16	1049	10	1	-2	0	0	L;m;	Query_6667	contig00020 length=811 numreads=7	811	1	gi|669026884|emb|HG670306.1|	Triticum aestivum chromosome 3B, genomic scaffold, cultivar Chinese Spring	HG670306	774434471	21	63.9064	34	5.42653e-06	575	668	377320548	377320455	1	-1	74	74	0	94	ATCAACGTTCACACTATGAAATCAGTATTATTAGATGCATGATAAAATTAATTTTCATAACATATAACTTTAGTATTGTAGATGTTGATATTTT	ATCAAGATTCATAATACGAAATTAATATCATTAGATGTGTCATGAATTTGGTTTTTATATTGTATTACTTTAGTATTGTAGATGTTGATATTTT	||||| |||| | || ||||| | ||| |||||||| | || || || |||| ||| ||| ||||||||||||||||||||||||||||	29980884	93445391531	0	0	0.46	1.28	0.85
2	blastn	BLASTN 2.2.31+	Zheng Zhang, Scott Schwartz, Lukas Wagner, and Webb Miller (2000), "A greedy algorithm for aligning DNA sequences", J Comput Biol 2000; 7(1-2):203-14.	nr	Query_6666	contig00003 length=1049 numreads=16	1049	10	1	-2	0	0	L;m;	Query_6667	contig00020 length=811 numreads=7	811	1	gi|669026884|emb|HG670306.1|	Triticum aestivum chromosome 3B, genomic scaffold, cultivar Chinese Spring	HG670306	774434471	22	63.9064	34	5.42653e-06	575	668	741094134	741094041	1	-1	74	74	0	94	ATCAACGTTCACACTATGAAATCAGTATTATTAGATGCATGATAAAATTAATTTTCATAACATATAACTTTAGTATTGTAGATGTTGATATTTT	ATCAAGATTCATAATACGAAATTAATATCATTAGATGTGTCATGAATTTGGTTTTTATATTGTATTACTTTAGTATTGTAGATGTTGATATTTT	||||| |||| | || ||||| | ||| |||||||| | || || || |||| ||| ||| ||||||||||||||||||||||||||||	29980884	93445391531	0	0	0.46	1.28	0.85
2	blastn	BLASTN 2.2.31+	Zheng Zhang, Scott Schwartz, Lukas Wagner, and Webb Miller (2000), "A greedy algorithm for aligning DNA sequences", J Comput Biol 2000; 7(1-2):203-14.	nr	Query_6666	contig00003 length=1049 numreads=16	1049	10	1	-2	0	0	L;m;	Query_6667	contig00020 length=811 numreads=7	811	2	gi|326524515|dbj|AK369440.1|	Hordeum vulgare subsp. vulgare mRNA for predicted protein, complete cds, clone: NIASHv2091E11	AK369440	1321	1	222.718	120	8.4603e-54	15	179	1059	901	1	-1	151	151	6	165	GTCACACTCTCTCCTGCTGCTCTGCCACGTCTCCGTGGGCAGCTGCTGCTACCTCCACCGTCTTCGCCGGAGCGGCGGCAGCGGCGGCGACGGCGGCTTCCTCCCTCTTGCCCCACAGCACGAGGTAGAGGCCCAGGATGACCAGCACCGACCCCAGCACGCTGC	GTCACACTCTCTCTTGGTGCTCTGCCACGTCGCCGTGGCCGGCTGCTGCT---TCCACCGTCTTCGCCGGAGCGGCGGC---GGCGGCGGCGGCGGCTTCCTCCCTCTTGCCCCACAGCACGAGGTAGAGGCCCAGGATCACCAGTACCGACCCCAGCACGCTGC	||||||||||||| || |||||||||||||| |||||| | ||||||||| |||||||||||||||||||||||||| ||||||| ||||||||||||||||||||||||||||||||||||||||||||||||| ||||| |||||||||||||||||||	29980884	93445391531	0	0	0.46	1.28	0.85
2	blastn	BLASTN 2.2.31+	Zheng Zhang, Scott Schwartz, Lukas Wagner, and Webb Miller (2000), "A greedy algorithm for aligning DNA sequences", J Comput Biol 2000; 7(1-2):203-14.	nr	Query_6666	contig00003 length=1049 numreads=16	1049	10	1	-2	0	0	L;m;	Query_6667	contig00020 length=811 numreads=7	811	3	gi|721618801|ref|XM_003561177.2|	PREDICTED: Brachypodium distachyon WAT1-related protein At3g30340-like (LOC100836516), mRNA	XM_003561177	1166	1	113.766	61	5.31258e-21	6	177	1154	982	1	-1	144	144	17	181	CAGTTCGGAG-TCACACTCTCTCCTGCTGCTCTGCCACGTCTCCGTGG--G-CAGCTGCTGCTACCTCCACCGTCTT-CGCCGG-AGCGGCGGCAGCGGCGGCGACGGCGGCTT-C-CT-CCCTCTTGCCCCACAGCACGAGGTAGAGGCCCAGGATGACCAGCACCGACCCCAGCACGCT	CAGTTGAGAGTTCACACTCTGTCTTGCTGCTGTTCTACTTCTCCATGGAGGTCAGCTGCTGCT-GCT-----G-CTTGCGCCGGCTTCGTCAG-AGCGGCGGCGGCGGCGGCTTGCTCTGATCTCTTGCCCCAGAGGACGAGGTAGAGCCCCAGGATGACCAGCACCGACCCCAGCACGCT	||||| ||| ||||||||| || ||||||| | | || ||||| ||| | ||||||||||| || | ||| |||||| || | | |||||||||| ||||||||| | || ||||||||||| || ||||||||||| ||||||||||||||||||||||||||||||||	29980884	93445391531	0	0	0.46	1.28	0.85
2	blastn	BLASTN 2.2.31+	Zheng Zhang, Scott Schwartz, Lukas Wagner, and Webb Miller (2000), "A greedy algorithm for aligning DNA sequences", J Comput Biol 2000; 7(1-2):203-14.	nr	Query_6666	contig00003 length=1049 numreads=16	1049	10	1	-2	0	0	L;m;	Query_6667	contig00020 length=811 numreads=7	811	4	gi|388849862|gb|JF495484.1|	Hordeum vulgare subsp. vulgare cultivar Morex cytokinin oxidase/dehydrogenase (CKX9) gene, complete cds	JF495484	8641	1	60.2131	32	7.01966e-05	637	668	7136	7105	1	-1	32	32	0	32	TATAACTTTAGTATTGTAGATGTTGATATTTT	TATAACTTTAGTATTGTAGATGTTGATATTTT	||||||||||||||||||||||||||||||||	29980884	93445391531	0	0	0.46	1.28	0.85
2	blastn	BLASTN 2.2.31+	Zheng Zhang, Scott Schwartz, Lukas Wagner, and Webb Miller (2000), "A greedy algorithm for aligning DNA sequences", J Comput Biol 2000; 7(1-2):203-14.	nr	Query_6666	contig00003 length=1049 numreads=16	1049	10	1	-2	0	0	L;m;	Query_6667	contig00020 length=811 numreads=7	811	5	gi|151559144|dbj|AP006501.2|	Cyanidioschyzon merolae strain 10D DNA, chromosome 19, complete genome	AP006501	1282939	1	52.8265	28	0.0117464	85	112	547920	547893	1	-1	28	28	0	28	AGCGGCGGCAGCGGCGGCGACGGCGGCT	AGCGGCGGCAGCGGCGGCGACGGCGGCT	||||||||||||||||||||||||||||	29980884	93445391531	0	0	0.46	1.28	0.85
3	blastn	BLASTN 2.2.31+	Zheng Zhang, Scott Schwartz, Lukas Wagner, and Webb Miller (2000), "A greedy algorithm for aligning DNA sequences", J Comput Biol 2000; 7(1-2):203-14.	nr	Query_6666	contig00003 length=1049 numreads=16	1049	10	1	-2	0	0	L;m;	Query_6668	contig00026 length=771 numreads=9	771	1	gi|669026884|emb|HG670306.1|	Triticum aestivum chromosome 3B, genomic scaffold, cultivar Chinese Spring	HG670306	774434471	1	521.875	282	7.44873e-144	16	406	700681979	700681591	1	-1	356	356	4	392	CGGGCATATTCGTGTACGGGACAACAAAGGACGACAATCCTTACAGTGAGCATATAAAGACCA-AAACAAATGAGGTTAATAGCCTCATCTGCTACTCGTTCATGCCACCGAGATGTCAAACCTAAACGTGTCGATAGAGGCTAATGCTCTGGTAGACAAGAGTGATCTCCACAGTGGCTCAGCTCAGAGGAGGTACTCTTTTTGTAACGACCAACCTGATAAGGTTTAAGTCTACGTGTTTACCATGCTGGCCCCTGGATCGGTTCACCAACATATACGGTATCGATGTAATATCAAACACAATGCACCATTCTCTTACATCAAAATGACCCACAAATCACATAATTCATTACAACCTAGCCCAAGGCTAGTACAAATAGAGTATCAAATG	CGGGTATATTTGTATGCGGGACAACAAAGGATGACAATCCTTATAGAGAGCATATAAAGACCAGAAACAAGCG-GGCTAATAGCCTCATCTGCTACTCGTTCGTGCCACCGGGATGTCAAACCTAAACGTGTCGACAGAGACTAATGCTCTAGTAGACAAGAGTGATCTCCATAGTGCCTCAGCTTAAAGGAGGTACTCTTTTTGTAATGAACAACCTGATAAGGTTTAAGGCTACGTGTTTATCATGCTAGTCCCTGGATCG--TCACCAACATATATGGTATCGATGTAATATCAAACACAATGCACAATTCTCTTTCATCAAAATGATCCACAAATAAAATAATTCATTACAACCTAGCCCAAGGCTAGTACAAATAGAGTACCAAATG	|||| ||||| || | ||||||||||||||| ||||||||||| || |||||||||||||||| |||||| | || ||||||||||||||||||||||||| |||||||| ||||||||||||||||||||||| |||| |||||||||| |||||||||||||||||||| |||| ||||||| | |||||||||||||||||||| || ||||||||||||||||||| ||||||||||| |||||| | |||||||||| ||||||||||||| |||||||||||||||||||||||||||||| |||||||| ||||||||||| |||||||| | ||||||||||||||||||||||||||||||||||||||||||| ||||||	29980884	93445391531	0	0	0.46	1.28	0.85
3	blastn	BLASTN 2.2.31+	Zheng Zhang, Scott Schwartz, Lukas Wagner, and Webb Miller (2000), "A greedy algorithm for aligning DNA sequences", J Comput Biol 2000; 7(1-2):203-14.	nr	Query_6666	contig00003 length=1049 numreads=16	1049	10	1	-2	0	0	L;m;	Query_6668	contig00026 length=771 numreads=9	771	1	gi|669026884|emb|HG670306.1|	Triticum aestivum chromosome 3B, genomic scaffold, cultivar Chinese Spring	HG670306	774434471	2	80.5262	43	5.38828e-11	405	456	700681433	700681382	1	-1	49	49	0	52	TGGTTCAATAGAGTAGTAAGCATAATCAAATCTTGATAGAACTCCAACTACG	TGGTTCAATACAGTAGTAAGCATAATCAAATCTTGATAGAGCCCCAACTACG	|||||||||| ||||||||||||||||||||||||||||| | |||||||||	29980884	93445391531	0	0	0.46	1.28	0.85
3	blastn	BLASTN 2.2.31+	Zheng Zhang, Scott Schwartz, Lukas Wagner, and Webb Miller (2000), "A greedy algorithm for aligning DNA sequences", J Comput Biol 2000; 7(1-2):203-14.	nr	Query_6666	contig00003 length=1049 numreads=16	1049	10	1	-2	0	0	L;m;	Query_6668	contig00026 length=771 numreads=9	771	2	gi|194239069|emb|AM932685.1|	Triticum aestivum 3B chromosome, clone BAC TA3B95F5	AM932685	258333	1	521.875	282	7.44873e-144	16	406	109391	109003	1	-1	356	356	4	392	CGGGCATATTCGTGTACGGGACAACAAAGGACGACAATCCTTACAGTGAGCATATAAAGACCA-AAACAAATGAGGTTAATAGCCTCATCTGCTACTCGTTCATGCCACCGAGATGTCAAACCTAAACGTGTCGATAGAGGCTAATGCTCTGGTAGACAAGAGTGATCTCCACAGTGGCTCAGCTCAGAGGAGGTACTCTTTTTGTAACGACCAACCTGATAAGGTTTAAGTCTACGTGTTTACCATGCTGGCCCCTGGATCGGTTCACCAACATATACGGTATCGATGTAATATCAAACACAATGCACCATTCTCTTACATCAAAATGACCCACAAATCACATAATTCATTACAACCTAGCCCAAGGCTAGTACAAATAGAGTATCAAATG	CGGGTATATTTGTATGCGGGACAACAAAGGATGACAATCCTTATAGAGAGCATATAAAGACCAGAAACAAGCG-GGCTAATAGCCTCATCTGCTACTCGTTCGTGCCACCGGGATGTCAAACCTAAACGTGTCGACAGAGACTAATGCTCTAGTAGACAAGAGTGATCTCCATAGTGCCTCAGCTTAAAGGAGGTACTCTTTTTGTAATGAACAACCTGATAAGGTTTAAGGCTACGTGTTTATCATGCTAGTCCCTGGATCG--TCACCAACATATATGGTATCGATGTAATATCAAACACAATGCACAATTCTCTTTCATCAAAATGATCCACAAATAAAATAATTCATTACAACCTAGCCCAAGGCTAGTACAAATAGAGTACCAAATG	|||| ||||| || | ||||||||||||||| ||||||||||| || |||||||||||||||| |||||| | || ||||||||||||||||||||||||| |||||||| ||||||||||||||||||||||| |||| |||||||||| |||||||||||||||||||| |||| ||||||| | |||||||||||||||||||| || ||||||||||||||||||| ||||||||||| |||||| | |||||||||| ||||||||||||| |||||||||||||||||||||||||||||| |||||||| ||||||||||| |||||||| | ||||||||||||||||||||||||||||||||||||||||||| ||||||	29980884	93445391531	0	0	0.46	1.28	0.85
3	blastn	BLASTN 2.2.31+	Zheng Zhang, Scott Schwartz, Lukas Wagner, and Webb Miller (2000), "A greedy algorithm for aligning DNA sequences", J Comput Biol 2000; 7(1-2):203-14.	nr	Query_6666	contig00003 length=1049 numreads=16	1049	10	1	-2	0	0	L;m;	Query_6668	contig00026 length=771 numreads=9	771	2	gi|194239069|emb|AM932685.1|	Triticum aestivum 3B chromosome, clone BAC TA3B95F5	AM932685	258333	2	80.5262	43	5.38828e-11	405	456	108845	108794	1	-1	49	49	0	52	TGGTTCAATAGAGTAGTAAGCATAATCAAATCTTGATAGAACTCCAACTACG	TGGTTCAATACAGTAGTAAGCATAATCAAATCTTGATAGAGCCCCAACTACG	|||||||||| ||||||||||||||||||||||||||||| | |||||||||	29980884	93445391531	0	0	0.46	1.28	0.85
4	blastn	BLASTN 2.2.31+	Zheng Zhang, Scott Schwartz, Lukas Wagner, and Webb Miller (2000), "A greedy algorithm for aligning DNA sequences", J Comput Biol 2000; 7(1-2):203-14.	nr	Query_6666	contig00003 length=1049 numreads=16	1049	10	1	-2	0	0	L;m;	Query_6669	contig00031 length=767 numreads=9	767	1	gi|326500161|dbj|AK359707.1|	Hordeum vulgare subsp. vulgare mRNA for predicted protein, complete cds, clone: NIASHv1101F01	AK359707	1434	1	281.811	152	1.37621e-71	18	195	1164	1343	1	1	171	171	2	180	GGCATGTCAGGGATTCAAGGCCTATAATCATGAATAGGGACTATTTGTATACTAGTGAATCTGAGTAGACCACTACAGGAATCTGTAACATTA-TACC-ATACCCATCGTGTGTACTGATCAGTCGCTTGAACCGAACGATGCAGGAGTGTATGTTTGCCAAAGCAAATAAATCGTGTCA	GGCATGTCAGGGGTTCAAGGCCTATAATCATGAATAGGGACTATTTGTATACTAGTGAATCTGAGTAGACTACTACAGGAATCTGTAACATTAGTACCAATACCCATCGTGTGTACCGATCAGTCTCTTGAACTGAACGATGCAGGAGTGTATGTTTGCCAAATCAAATAAACCGTGTCA	|||||||||||| ||||||||||||||||||||||||||||||||||||||||||||||||||||||||| |||||||||||||||||||||| |||| ||||||||||||||||| |||||||| ||||||| ||||||||||||||||||||||||||||| |||||||| |||||||	29980884	93445391531	0	0	0.46	1.28	0.85
5	blastn	BLASTN 2.2.31+	Zheng Zhang, Scott Schwartz, Lukas Wagner, and Webb Miller (2000), "A greedy algorithm for aligning DNA sequences", J Comput Biol 2000; 7(1-2):203-14.	nr	Query_6666	contig00003 length=1049 numreads=16	1049	10	1	-2	0	0	L;m;	Query_6670	contig00038 length=753 numreads=6	753	1	gi|729719066|dbj|LC005978.1|	Triticum macha chloroplast DNA, complete genome	LC005978	135899	1	1365.79	739	0	1	742	1409	2151	1	1	742	742	1	743	CTAGTCGGATGGAGTAGATAATTCTTCCTTGTTACAATAGAGAAAAATCCCTCCCCAAATCGTGCTTGCATTTTTCATTGCACACGACTTTCCCTATGTAGAAATAGCCAATTTCTATTCCAAAGAGGAAGTTCTACTAATTTTTTTAATTAGTAAGTTGATTCACCTACTCTTTATTATAATAAAAAGAACATTTCAGAATGAAAAATAGAAAAGTTTTTTCTTGATCATTTATCAACCCTTTCCTGTTTCTTAATTTCGTCTAATGATTAATTAAGAGGGTTGACCAGGTCATTGATACGTATAATATCCAAATACCAAATACGCTCAGTGTGTGATCCACAGAAAG-AAAAAGAGTTGTTTTGGTGAACATCAAAGAAAAAACTTGCTCTTCTTCC…	CTAGTCGGATGGAGTAGATAATTCTTCCTTGTTACAATAGAGAAAAATCCCTCCCCAAATCGTGCTTGCATTTTTCATTGCACACGACTTTCCCTATGTAGAAATAGCCAATTTCTATTCCAAAGAGGAAGTTCTACTAATTTTTTTAATTAGTAAGTTGATTCACCTACTCTTTATTATAATAAAAAGAACATTTCAGAATGAAAAATAGAAAAGTTTTTTCTTGATCATTTATCAACCCTTTCCTGTTTCTTAATTTCGTCTAATGATTAATTAAGAGGGTTGACCAGGTCATTGATACGTATAATATCCAAATACCAAATACGCTCAGTGTGTGATCCACAGAAAGAAAAAAGAGTTGTTTTGGTGAACATCAAAGAAAAAACTTGCTCTTCTTCC…	||||||||||||||||||||||||||||||||||||||||||||||||||||||||||||||||||||||||||||||||||||||||||||||||||||||||||||||||||||||||||||||||||||||||||||||||||||||||||||||||||||||||||||||||||||||||||||||||||||||||||||||||||||||||||||||||||||||||||||||||||||||||||||||||||||||||||||||||||||||||||||||||||||||||||||||||||||||||||||||||||||||||||||||||||||||||||||| |||||||||||||||||||||||||||||||||||||||||||||||||…	29980884	93445391531	0	0	0.46	1.28	0.85
5	blastn	BLASTN 2.2.31+	Zheng Zhang, Scott Schwartz, Lukas Wagner, and Webb Miller (2000), "A greedy algorithm for aligning DNA sequences", J Comput Biol 2000; 7(1-2):203-14.	nr	Query_6666	contig00003 length=1049 numreads=16	1049	10	1	-2	0	0	L;m;	Query_6670	contig00038 length=753 numreads=6	753	2	gi|667753727|gb|KJ614403.1|	Triticum aestivum cultivar spleta PI384000 chloroplast, complete genome	KJ614403	135919	1	1365.79	739	0	1	742	1409	2151	1	1	742	742	1	743	CTAGTCGGATGGAGTAGATAATTCTTCCTTGTTACAATAGAGAAAAATCCCTCCCCAAATCGTGCTTGCATTTTTCATTGCACACGACTTTCCCTATGTAGAAATAGCCAATTTCTATTCCAAAGAGGAAGTTCTACTAATTTTTTTAATTAGTAAGTTGATTCACCTACTCTTTATTATAATAAAAAGAACATTTCAGAATGAAAAATAGAAAAGTTTTTTCTTGATCATTTATCAACCCTTTCCTGTTTCTTAATTTCGTCTAATGATTAATTAAGAGGGTTGACCAGGTCATTGATACGTATAATATCCAAATACCAAATACGCTCAGTGTGTGATCCACAGAAAG-AAAAAGAGTTGTTTTGGTGAACATCAAAGAAAAAACTTGCTCTTCTTCC…	CTAGTCGGATGGAGTAGATAATTCTTCCTTGTTACAATAGAGAAAAATCCCTCCCCAAATCGTGCTTGCATTTTTCATTGCACACGACTTTCCCTATGTAGAAATAGCCAATTTCTATTCCAAAGAGGAAGTTCTACTAATTTTTTTAATTAGTAAGTTGATTCACCTACTCTTTATTATAATAAAAAGAACATTTCAGAATGAAAAATAGAAAAGTTTTTTCTTGATCATTTATCAACCCTTTCCTGTTTCTTAATTTCGTCTAATGATTAATTAAGAGGGTTGACCAGGTCATTGATACGTATAATATCCAAATACCAAATACGCTCAGTGTGTGATCCACAGAAAGAAAAAAGAGTTGTTTTGGTGAACATCAAAGAAAAAACTTGCTCTTCTTCC…	||||||||||||||||||||||||||||||||||||||||||||||||||||||||||||||||||||||||||||||||||||||||||||||||||||||||||||||||||||||||||||||||||||||||||||||||||||||||||||||||||||||||||||||||||||||||||||||||||||||||||||||||||||||||||||||||||||||||||||||||||||||||||||||||||||||||||||||||||||||||||||||||||||||||||||||||||||||||||||||||||||||||||||||||||||||||||||| |||||||||||||||||||||||||||||||||||||||||||||||||…	29980884	93445391531	0	0	0.46	1.28	0.85
5	blastn	BLASTN 2.2.31+	Zheng Zhang, Scott Schwartz, Lukas Wagner, and Webb Miller (2000), "A greedy algorithm for aligning DNA sequences", J Comput Biol 2000; 7(1-2):203-14.	nr	Query_6666	contig00003 length=1049 numreads=16	1049	10	1	-2	0	0	L;m;	Query_6670	contig00038 length=753 numreads=6	753	3	gi|667753644|gb|KJ614402.1|	Triticum turgidum cultivar Triticum turgidum dicoccoides TA1133 chloroplast, complete genome	KJ614402	135889	1	1365.79	739	0	1	742	1409	2151	1	1	742	742	1	743	CTAGTCGGATGGAGTAGATAATTCTTCCTTGTTACAATAGAGAAAAATCCCTCCCCAAATCGTGCTTGCATTTTTCATTGCACACGACTTTCCCTATGTAGAAATAGCCAATTTCTATTCCAAAGAGGAAGTTCTACTAATTTTTTTAATTAGTAAGTTGATTCACCTACTCTTTATTATAATAAAAAGAACATTTCAGAATGAAAAATAGAAAAGTTTTTTCTTGATCATTTATCAACCCTTTCCTGTTTCTTAATTTCGTCTAATGATTAATTAAGAGGGTTGACCAGGTCATTGATACGTATAATATCCAAATACCAAATACGCTCAGTGTGTGATCCACAGAAAG-AAAAAGAGTTGTTTTGGTGAACATCAAAGAAAAAACTTGCTCTTCTTCC…	CTAGTCGGATGGAGTAGATAATTCTTCCTTGTTACAATAGAGAAAAATCCCTCCCCAAATCGTGCTTGCATTTTTCATTGCACACGACTTTCCCTATGTAGAAATAGCCAATTTCTATTCCAAAGAGGAAGTTCTACTAATTTTTTTAATTAGTAAGTTGATTCACCTACTCTTTATTATAATAAAAAGAACATTTCAGAATGAAAAATAGAAAAGTTTTTTCTTGATCATTTATCAACCCTTTCCTGTTTCTTAATTTCGTCTAATGATTAATTAAGAGGGTTGACCAGGTCATTGATACGTATAATATCCAAATACCAAATACGCTCAGTGTGTGATCCACAGAAAGAAAAAAGAGTTGTTTTGGTGAACATCAAAGAAAAAACTTGCTCTTCTTCC…	||||||||||||||||||||||||||||||||||||||||||||||||||||||||||||||||||||||||||||||||||||||||||||||||||||||||||||||||||||||||||||||||||||||||||||||||||||||||||||||||||||||||||||||||||||||||||||||||||||||||||||||||||||||||||||||||||||||||||||||||||||||||||||||||||||||||||||||||||||||||||||||||||||||||||||||||||||||||||||||||||||||||||||||||||||||||||||| |||||||||||||||||||||||||||||||||||||||||||||||||…	29980884	93445391531	0	0	0.46	1.28	0.85
5	blastn	BLASTN 2.2.31+	Zheng Zhang, Scott Schwartz, Lukas Wagner, and Webb Miller (2000), "A greedy algorithm for aligning DNA sequences", J Comput Biol 2000; 7(1-2):203-14.	nr	Query_6666	contig00003 length=1049 numreads=16	1049	10	1	-2	0	0	L;m;	Query_6670	contig00038 length=753 numreads=6	753	4	gi|667753561|gb|KJ614401.1|	Triticum turgidum cultivar Triticum turgidum dicoccoides TA0060 chloroplast, complete genome	KJ614401	135926	1	1365.79	739	0	1	742	1409	2151	1	1	742	742	1	743	CTAGTCGGATGGAGTAGATAATTCTTCCTTGTTACAATAGAGAAAAATCCCTCCCCAAATCGTGCTTGCATTTTTCATTGCACACGACTTTCCCTATGTAGAAATAGCCAATTTCTATTCCAAAGAGGAAGTTCTACTAATTTTTTTAATTAGTAAGTTGATTCACCTACTCTTTATTATAATAAAAAGAACATTTCAGAATGAAAAATAGAAAAGTTTTTTCTTGATCATTTATCAACCCTTTCCTGTTTCTTAATTTCGTCTAATGATTAATTAAGAGGGTTGACCAGGTCATTGATACGTATAATATCCAAATACCAAATACGCTCAGTGTGTGATCCACAGAAAG-AAAAAGAGTTGTTTTGGTGAACATCAAAGAAAAAACTTGCTCTTCTTCC…	CTAGTCGGATGGAGTAGATAATTCTTCCTTGTTACAATAGAGAAAAATCCCTCCCCAAATCGTGCTTGCATTTTTCATTGCACACGACTTTCCCTATGTAGAAATAGCCAATTTCTATTCCAAAGAGGAAGTTCTACTAATTTTTTTAATTAGTAAGTTGATTCACCTACTCTTTATTATAATAAAAAGAACATTTCAGAATGAAAAATAGAAAAGTTTTTTCTTGATCATTTATCAACCCTTTCCTGTTTCTTAATTTCGTCTAATGATTAATTAAGAGGGTTGACCAGGTCATTGATACGTATAATATCCAAATACCAAATACGCTCAGTGTGTGATCCACAGAAAGAAAAAAGAGTTGTTTTGGTGAACATCAAAGAAAAAACTTGCTCTTCTTCC…	||||||||||||||||||||||||||||||||||||||||||||||||||||||||||||||||||||||||||||||||||||||||||||||||||||||||||||||||||||||||||||||||||||||||||||||||||||||||||||||||||||||||||||||||||||||||||||||||||||||||||||||||||||||||||||||||||||||||||||||||||||||||||||||||||||||||||||||||||||||||||||||||||||||||||||||||||||||||||||||||||||||||||||||||||||||||||||| |||||||||||||||||||||||||||||||||||||||||||||||||…	29980884	93445391531	0	0	0.46	1.28	0.85
5	blastn	BLASTN 2.2.31+	Zheng Zhang, Scott Schwartz, Lukas Wagner, and Webb Miller (2000), "A greedy algorithm for aligning DNA sequences", J Comput Biol 2000; 7(1-2):203-14.	nr	Query_6666	contig00003 length=1049 numreads=16	1049	10	1	-2	0	0	L;m;	Query_6670	contig00038 length=753 numreads=6	753	5	gi|667753478|gb|KJ614400.1|	Triticum turgidum cultivar Triticum turgidum dicoccoides TA0073 chloroplast, complete genome	KJ614400	135865	1	1365.79	739	0	1	742	1409	2151	1	1	742	742	1	743	CTAGTCGGATGGAGTAGATAATTCTTCCTTGTTACAATAGAGAAAAATCCCTCCCCAAATCGTGCTTGCATTTTTCATTGCACACGACTTTCCCTATGTAGAAATAGCCAATTTCTATTCCAAAGAGGAAGTTCTACTAATTTTTTTAATTAGTAAGTTGATTCACCTACTCTTTATTATAATAAAAAGAACATTTCAGAATGAAAAATAGAAAAGTTTTTTCTTGATCATTTATCAACCCTTTCCTGTTTCTTAATTTCGTCTAATGATTAATTAAGAGGGTTGACCAGGTCATTGATACGTATAATATCCAAATACCAAATACGCTCAGTGTGTGATCCACAGAAAG-AAAAAGAGTTGTTTTGGTGAACATCAAAGAAAAAACTTGCTCTTCTTCC…	CTAGTCGGATGGAGTAGATAATTCTTCCTTGTTACAATAGAGAAAAATCCCTCCCCAAATCGTGCTTGCATTTTTCATTGCACACGACTTTCCCTATGTAGAAATAGCCAATTTCTATTCCAAAGAGGAAGTTCTACTAATTTTTTTAATTAGTAAGTTGATTCACCTACTCTTTATTATAATAAAAAGAACATTTCAGAATGAAAAATAGAAAAGTTTTTTCTTGATCATTTATCAACCCTTTCCTGTTTCTTAATTTCGTCTAATGATTAATTAAGAGGGTTGACCAGGTCATTGATACGTATAATATCCAAATACCAAATACGCTCAGTGTGTGATCCACAGAAAGAAAAAAGAGTTGTTTTGGTGAACATCAAAGAAAAAACTTGCTCTTCTTCC…	||||||||||||||||||||||||||||||||||||||||||||||||||||||||||||||||||||||||||||||||||||||||||||||||||||||||||||||||||||||||||||||||||||||||||||||||||||||||||||||||||||||||||||||||||||||||||||||||||||||||||||||||||||||||||||||||||||||||||||||||||||||||||||||||||||||||||||||||||||||||||||||||||||||||||||||||||||||||||||||||||||||||||||||||||||||||||||| |||||||||||||||||||||||||||||||||||||||||||||||||…	29980884	93445391531	0	0	0.46	1.28	0.85
5	blastn	BLASTN 2.2.31+	Zheng Zhang, Scott Schwartz, Lukas Wagner, and Webb Miller (2000), "A greedy algorithm for aligning DNA sequences", J Comput Biol 2000; 7(1-2):203-14.	nr	Query_6666	contig00003 length=1049 numreads=16	1049	10	1	-2	0	0	L;m;	Query_6670	contig00038 length=753 numreads=6	753	6	gi|667753395|gb|KJ614399.1|	Triticum turgidum cultivar Triticum turgidum carthliocum TA2801 chloroplast, complete genome	KJ614399	135835	1	1365.79	739	0	1	742	1409	2151	1	1	742	742	1	743	CTAGTCGGATGGAGTAGATAATTCTTCCTTGTTACAATAGAGAAAAATCCCTCCCCAAATCGTGCTTGCATTTTTCATTGCACACGACTTTCCCTATGTAGAAATAGCCAATTTCTATTCCAAAGAGGAAGTTCTACTAATTTTTTTAATTAGTAAGTTGATTCACCTACTCTTTATTATAATAAAAAGAACATTTCAGAATGAAAAATAGAAAAGTTTTTTCTTGATCATTTATCAACCCTTTCCTGTTTCTTAATTTCGTCTAATGATTAATTAAGAGGGTTGACCAGGTCATTGATACGTATAATATCCAAATACCAAATACGCTCAGTGTGTGATCCACAGAAAG-AAAAAGAGTTGTTTTGGTGAACATCAAAGAAAAAACTTGCTCTTCTTCC…	CTAGTCGGATGGAGTAGATAATTCTTCCTTGTTACAATAGAGAAAAATCCCTCCCCAAATCGTGCTTGCATTTTTCATTGCACACGACTTTCCCTATGTAGAAATAGCCAATTTCTATTCCAAAGAGGAAGTTCTACTAATTTTTTTAATTAGTAAGTTGATTCACCTACTCTTTATTATAATAAAAAGAACATTTCAGAATGAAAAATAGAAAAGTTTTTTCTTGATCATTTATCAACCCTTTCCTGTTTCTTAATTTCGTCTAATGATTAATTAAGAGGGTTGACCAGGTCATTGATACGTATAATATCCAAATACCAAATACGCTCAGTGTGTGATCCACAGAAAGAAAAAAGAGTTGTTTTGGTGAACATCAAAGAAAAAACTTGCTCTTCTTCC…	||||||||||||||||||||||||||||||||||||||||||||||||||||||||||||||||||||||||||||||||||||||||||||||||||||||||||||||||||||||||||||||||||||||||||||||||||||||||||||||||||||||||||||||||||||||||||||||||||||||||||||||||||||||||||||||||||||||||||||||||||||||||||||||||||||||||||||||||||||||||||||||||||||||||||||||||||||||||||||||||||||||||||||||||||||||||||||| |||||||||||||||||||||||||||||||||||||||||||||||||…	29980884	93445391531	0	0	0.46	1.28	0.85
5	blastn	BLASTN 2.2.31+	Zheng Zhang, Scott Schwartz, Lukas Wagner, and Webb Miller (2000), "A greedy algorithm for aligning DNA sequences", J Comput Biol 2000; 7(1-2):203-14.	nr	Query_6666	contig00003 length=1049 numreads=16	1049	10	1	-2	0	0	L;m;	Query_6670	contig00038 length=753 numreads=6	753	7	gi|667753146|gb|KJ614396.1|	Triticum aestivum cultivar Chinese Spring TA3008 chloroplast, complete genome >gi|667753229|gb|KJ614397.1| Triticum turgidum cultivar Triticum turgidum carthlicum TA2836 chloroplast, complete genome	KJ614396	135835	1	1365.79	739	0	1	742	1409	2151	1	1	742	742	1	743	CTAGTCGGATGGAGTAGATAATTCTTCCTTGTTACAATAGAGAAAAATCCCTCCCCAAATCGTGCTTGCATTTTTCATTGCACACGACTTTCCCTATGTAGAAATAGCCAATTTCTATTCCAAAGAGGAAGTTCTACTAATTTTTTTAATTAGTAAGTTGATTCACCTACTCTTTATTATAATAAAAAGAACATTTCAGAATGAAAAATAGAAAAGTTTTTTCTTGATCATTTATCAACCCTTTCCTGTTTCTTAATTTCGTCTAATGATTAATTAAGAGGGTTGACCAGGTCATTGATACGTATAATATCCAAATACCAAATACGCTCAGTGTGTGATCCACAGAAAG-AAAAAGAGTTGTTTTGGTGAACATCAAAGAAAAAACTTGCTCTTCTTCC…	CTAGTCGGATGGAGTAGATAATTCTTCCTTGTTACAATAGAGAAAAATCCCTCCCCAAATCGTGCTTGCATTTTTCATTGCACACGACTTTCCCTATGTAGAAATAGCCAATTTCTATTCCAAAGAGGAAGTTCTACTAATTTTTTTAATTAGTAAGTTGATTCACCTACTCTTTATTATAATAAAAAGAACATTTCAGAATGAAAAATAGAAAAGTTTTTTCTTGATCATTTATCAACCCTTTCCTGTTTCTTAATTTCGTCTAATGATTAATTAAGAGGGTTGACCAGGTCATTGATACGTATAATATCCAAATACCAAATACGCTCAGTGTGTGATCCACAGAAAGAAAAAAGAGTTGTTTTGGTGAACATCAAAGAAAAAACTTGCTCTTCTTCC…	||||||||||||||||||||||||||||||||||||||||||||||||||||||||||||||||||||||||||||||||||||||||||||||||||||||||||||||||||||||||||||||||||||||||||||||||||||||||||||||||||||||||||||||||||||||||||||||||||||||||||||||||||||||||||||||||||||||||||||||||||||||||||||||||||||||||||||||||||||||||||||||||||||||||||||||||||||||||||||||||||||||||||||||||||||||||||||| |||||||||||||||||||||||||||||||||||||||||||||||||…	29980884	93445391531	0	0	0.46	1.28	0.85
5	blastn	BLASTN 2.2.31+	Zheng Zhang, Scott Schwartz, Lukas Wagner, and Webb Miller (2000), "A greedy algorithm for aligning DNA sequences", J Comput Biol 2000; 7(1-2):203-14.	nr	Query_6666	contig00003 length=1049 numreads=16	1049	10	1	-2	0	0	L;m;	Query_6670	contig00038 length=753 numreads=6	753	8	gi|667669969|gb|KJ592713.1|	Triticum aestivum chloroplast, complete genome	KJ592713	133873	1	1365.79	739	0	1	742	1409	2151	1	1	742	742	1	743	CTAGTCGGATGGAGTAGATAATTCTTCCTTGTTACAATAGAGAAAAATCCCTCCCCAAATCGTGCTTGCATTTTTCATTGCACACGACTTTCCCTATGTAGAAATAGCCAATTTCTATTCCAAAGAGGAAGTTCTACTAATTTTTTTAATTAGTAAGTTGATTCACCTACTCTTTATTATAATAAAAAGAACATTTCAGAATGAAAAATAGAAAAGTTTTTTCTTGATCATTTATCAACCCTTTCCTGTTTCTTAATTTCGTCTAATGATTAATTAAGAGGGTTGACCAGGTCATTGATACGTATAATATCCAAATACCAAATACGCTCAGTGTGTGATCCACAGAAAG-AAAAAGAGTTGTTTTGGTGAACATCAAAGAAAAAACTTGCTCTTCTTCC…	CTAGTCGGATGGAGTAGATAATTCTTCCTTGTTACAATAGAGAAAAATCCCTCCCCAAATCGTGCTTGCATTTTTCATTGCACACGACTTTCCCTATGTAGAAATAGCCAATTTCTATTCCAAAGAGGAAGTTCTACTAATTTTTTTAATTAGTAAGTTGATTCACCTACTCTTTATTATAATAAAAAGAACATTTCAGAATGAAAAATAGAAAAGTTTTTTCTTGATCATTTATCAACCCTTTCCTGTTTCTTAATTTCGTCTAATGATTAATTAAGAGGGTTGACCAGGTCATTGATACGTATAATATCCAAATACCAAATACGCTCAGTGTGTGATCCACAGAAAGAAAAAAGAGTTGTTTTGGTGAACATCAAAGAAAAAACTTGCTCTTCTTCC…	||||||||||||||||||||||||||||||||||||||||||||||||||||||||||||||||||||||||||||||||||||||||||||||||||||||||||||||||||||||||||||||||||||||||||||||||||||||||||||||||||||||||||||||||||||||||||||||||||||||||||||||||||||||||||||||||||||||||||||||||||||||||||||||||||||||||||||||||||||||||||||||||||||||||||||||||||||||||||||||||||||||||||||||||||||||||||||| |||||||||||||||||||||||||||||||||||||||||||||||||…	29980884	93445391531	0	0	0.46	1.28	0.85
5	blastn	BLASTN 2.2.31+	Zheng Zhang, Scott Schwartz, Lukas Wagner, and Webb Miller (2000), "A greedy algorithm for aligning DNA sequences", J Comput Biol 2000; 7(1-2):203-14.	nr	Query_6666	contig00003 length=1049 numreads=16	1049	10	1	-2	0	0	L;m;	Query_6670	contig00038 length=753 numreads=6	753	9	gi|699975982|gb|KM352501.1|	Triticum turgidum subsp. durum cultivar Langdon chloroplast, complete genome	KM352501	135948	1	1362.1	737	0	1	742	1400	2143	1	1	742	742	2	744	CTAGTCGGATGGAGTAGATAATTCTTCCTT-GTTACAATAGAGAAAAATCCCTCCCCAAATCGTGCTTGCATTTTTCATTGCACACGACTTTCCCTATGTAGAAATAGCCAATTTCTATTCCAAAGAGGAAGTTCTACTAATTTTTTTAATTAGTAAGTTGATTCACCTACTCTTTATTATAATAAAAAGAACATTTCAGAATGAAAAATAGAAAAGTTTTTTCTTGATCATTTATCAACCCTTTCCTGTTTCTTAATTTCGTCTAATGATTAATTAAGAGGGTTGACCAGGTCATTGATACGTATAATATCCAAATACCAAATACGCTCAGTGTGTGATCCACAGAAAG-AAAAAGAGTTGTTTTGGTGAACATCAAAGAAAAAACTTGCTCTTCTTC…	CTAGTCGGATGGAGTAGATAATTCTTCCTTCGTTACAATAGAGAAAAATCCCTCCCCAAATCGTGCTTGCATTTTTCATTGCACACGACTTTCCCTATGTAGAAATAGCCAATTTCTATTCCAAAGAGGAAGTTCTACTAATTTTTTTAATTAGTAAGTTGATTCACCTACTCTTTATTATAATAAAAAGAACATTTCAGAATGAAAAATAGAAAAGTTTTTTCTTGATCATTTATCAACCCTTTCCTGTTTCTTAATTTCGTCTAATGATTAATTAAGAGGGTTGACCAGGTCATTGATACGTATAATATCCAAATACCAAATACGCTCAGTGTGTGATCCACAGAAAGAAAAAAGAGTTGTTTTGGTGAACATCAAAGAAAAAACTTGCTCTTCTTC…	|||||||||||||||||||||||||||||| ||||||||||||||||||||||||||||||||||||||||||||||||||||||||||||||||||||||||||||||||||||||||||||||||||||||||||||||||||||||||||||||||||||||||||||||||||||||||||||||||||||||||||||||||||||||||||||||||||||||||||||||||||||||||||||||||||||||||||||||||||||||||||||||||||||||||||||||||||||||||||||||||||||||||||||||||||||||||||||||| ||||||||||||||||||||||||||||||||||||||||||||||||…	29980884	93445391531	0	0	0.46	1.28	0.85
5	blastn	BLASTN 2.2.31+	Zheng Zhang, Scott Schwartz, Lukas Wagner, and Webb Miller (2000), "A greedy algorithm for aligning DNA sequences", J Comput Biol 2000; 7(1-2):203-14.	nr	Query_6666	contig00003 length=1049 numreads=16	1049	10	1	-2	0	0	L;m;	Query_6670	contig00038 length=753 numreads=6	753	10	gi|667753312|gb|KJ614398.1|	Triticum turgidum cultivar Triticum turgidum durum PI520121 chloroplast, complete genome	KJ614398	135836	1	1362.1	737	0	1	742	1409	2152	1	1	742	742	2	744	CTAGTCGGATGGAGTAGATAATTCTTCCTT-GTTACAATAGAGAAAAATCCCTCCCCAAATCGTGCTTGCATTTTTCATTGCACACGACTTTCCCTATGTAGAAATAGCCAATTTCTATTCCAAAGAGGAAGTTCTACTAATTTTTTTAATTAGTAAGTTGATTCACCTACTCTTTATTATAATAAAAAGAACATTTCAGAATGAAAAATAGAAAAGTTTTTTCTTGATCATTTATCAACCCTTTCCTGTTTCTTAATTTCGTCTAATGATTAATTAAGAGGGTTGACCAGGTCATTGATACGTATAATATCCAAATACCAAATACGCTCAGTGTGTGATCCACAGAAAG-AAAAAGAGTTGTTTTGGTGAACATCAAAGAAAAAACTTGCTCTTCTTC…	CTAGTCGGATGGAGTAGATAATTCTTCCTTCGTTACAATAGAGAAAAATCCCTCCCCAAATCGTGCTTGCATTTTTCATTGCACACGACTTTCCCTATGTAGAAATAGCCAATTTCTATTCCAAAGAGGAAGTTCTACTAATTTTTTTAATTAGTAAGTTGATTCACCTACTCTTTATTATAATAAAAAGAACATTTCAGAATGAAAAATAGAAAAGTTTTTTCTTGATCATTTATCAACCCTTTCCTGTTTCTTAATTTCGTCTAATGATTAATTAAGAGGGTTGACCAGGTCATTGATACGTATAATATCCAAATACCAAATACGCTCAGTGTGTGATCCACAGAAAGAAAAAAGAGTTGTTTTGGTGAACATCAAAGAAAAAACTTGCTCTTCTTC…	|||||||||||||||||||||||||||||| ||||||||||||||||||||||||||||||||||||||||||||||||||||||||||||||||||||||||||||||||||||||||||||||||||||||||||||||||||||||||||||||||||||||||||||||||||||||||||||||||||||||||||||||||||||||||||||||||||||||||||||||||||||||||||||||||||||||||||||||||||||||||||||||||||||||||||||||||||||||||||||||||||||||||||||||||||||||||||||||| ||||||||||||||||||||||||||||||||||||||||||||||||…	29980884	93445391531	0	0	0.46	1.28	0.85
5	blastn	BLASTN 2.2.31+	Zheng Zhang, Scott Schwartz, Lukas Wagner, and Webb Miller (2000), "A greedy algorithm for aligning DNA sequences", J Comput Biol 2000; 7(1-2):203-14.	nr	Query_6666	contig00003 length=1049 numreads=16	1049	10	1	-2	0	0	L;m;	Query_6670	contig00038 length=753 numreads=6	753	11	gi|521301466|gb|KC912694.1|	Triticum aestivum chloroplast, complete genome	KC912694	114984	1	1362.1	737	0	1	742	1409	2152	1	1	742	742	2	744	CTAGTCGGATGGAGTAGATAATTCTTCCTTGTTACAATAGAG-AAAAATCCCTCCCCAAATCGTGCTTGCATTTTTCATTGCACACGACTTTCCCTATGTAGAAATAGCCAATTTCTATTCCAAAGAGGAAGTTCTACTAATTTTTTTAATTAGTAAGTTGATTCACCTACTCTTTATTATAATAAAAAGAACATTTCAGAATGAAAAATAGAAAAGTTTTTTCTTGATCATTTATCAACCCTTTCCTGTTTCTTAATTTCGTCTAATGATTAATTAAGAGGGTTGACCAGGTCATTGATACGTATAATATCCAAATACCAAATACGCTCAGTGTGTGATCCACAGAAAG-AAAAAGAGTTGTTTTGGTGAACATCAAAGAAAAAACTTGCTCTTCTTC…	CTAGTCGGATGGAGTAGATAATTCTTCCTTGTTACAATAGAGAAAAAATCCCTCCCCAAATCGTGCTTGCATTTTTCATTGCACACGACTTTCCCTATGTAGAAATAGCCAATTTCTATTCCAAAGAGGAAGTTCTACTAATTTTTTTAATTAGTAAGTTGATTCACCTACTCTTTATTATAATAAAAAGAACATTTCAGAATGAAAAATAGAAAAGTTTTTTCTTGATCATTTATCAACCCTTTCCTGTTTCTTAATTTCGTCTAATGATTAATTAAGAGGGTTGACCAGGTCATTGATACGTATAATATCCAAATACCAAATACGCTCAGTGTGTGATCCACAGAAAGAAAAAAGAGTTGTTTTGGTGAACATCAAAGAAAAAACTTGCTCTTCTTC…	|||||||||||||||||||||||||||||||||||||||||| ||||||||||||||||||||||||||||||||||||||||||||||||||||||||||||||||||||||||||||||||||||||||||||||||||||||||||||||||||||||||||||||||||||||||||||||||||||||||||||||||||||||||||||||||||||||||||||||||||||||||||||||||||||||||||||||||||||||||||||||||||||||||||||||||||||||||||||||||||||||||||||||||||||||||||||||||||| ||||||||||||||||||||||||||||||||||||||||||||||||…	29980884	93445391531	0	0	0.46	1.28	0.85
5	blastn	BLASTN 2.2.31+	Zheng Zhang, Scott Schwartz, Lukas Wagner, and Webb Miller (2000), "A greedy algorithm for aligning DNA sequences", J Comput Biol 2000; 7(1-2):203-14.	nr	Query_6666	contig00003 length=1049 numreads=16	1049	10	1	-2	0	0	L;m;	Query_6670	contig00038 length=753 numreads=6	753	12	gi|690966593|dbj|AB976560.1|	Triticum timopheevii chloroplast DNA, complete genome	AB976560	136157	1	1360.25	736	0	1	742	1409	2151	1	1	741	741	1	743	CTAGTCGGATGGAGTAGATAATTCTTCCTTGTTACAATAGAGAAAAATCCCTCCCCAAATCGTGCTTGCATTTTTCATTGCACACGACTTTCCCTATGTAGAAATAGCCAATTTCTATTCCAAAGAGGAAGTTCTACTAATTTTTTTAATTAGTAAGTTGATTCACCTACTCTTTATTATAATAAAAAGAACATTTCAGAATGAAAAATAGAAAAGTTTTTTCTTGATCATTTATCAACCCTTTCCTGTTTCTTAATTTCGTCTAATGATTAATTAAGAGGGTTGACCAGGTCATTGATACGTATAATATCCAAATACCAAATACGCTCAGTGTGTGATCCACAGAAAG-AAAAAGAGTTGTTTTGGTGAACATCAAAGAAAAAACTTGCTCTTCTTCC…	CTAGTCGGATGGAGTAGATAATTCTTCCTTGTTACAATAGAGAAAAATCCCTCCCCAAATCGTGCTTGCATTTTTCATTGCACACGACTTTCCCTATGTAGAAATAGCCAATTTCTATTCCAAAGAGGAAGTTCTACTAATTTTTTTAATTAGTAAGTTGATTCACCTACTCTTTATTATAATAAAAAGAACATTTCAGAATGAAAAATAGAAAAGTTTTTTCTTGATCATTTATCAACCCTTTCCTGTTTCTTAATTTCGTCTAATGATTAATTAAGAGGGTTGACCAGGTCATTGATACGTATAATATCCAAATACCAAATACGCTCAGTGTGTGATCCACAGAAAGAAAAAAGAGTTGTTTTGGTGAACATCAAAGAAAAAACTTGCTCTTCTTCC…	||||||||||||||||||||||||||||||||||||||||||||||||||||||||||||||||||||||||||||||||||||||||||||||||||||||||||||||||||||||||||||||||||||||||||||||||||||||||||||||||||||||||||||||||||||||||||||||||||||||||||||||||||||||||||||||||||||||||||||||||||||||||||||||||||||||||||||||||||||||||||||||||||||||||||||||||||||||||||||||||||||||||||||||||||||||||||||| |||||||||||||||||||||||||||||||||||||||||||||||||…	29980884	93445391531	0	0	0.46	1.28	0.85
5	blastn	BLASTN 2.2.31+	Zheng Zhang, Scott Schwartz, Lukas Wagner, and Webb Miller (2000), "A greedy algorithm for aligning DNA sequences", J Comput Biol 2000; 7(1-2):203-14.	nr	Query_6666	contig00003 length=1049 numreads=16	1049	10	1	-2	0	0	L;m;	Query_6670	contig00038 length=753 numreads=6	753	13	gi|667754308|gb|KJ614410.1|	Triticum timopheevii cultivar Triticum timopheevii timopheevii Tim01 chloroplast, complete genome	KJ614410	136157	1	1360.25	736	0	1	742	1409	2151	1	1	741	741	1	743	CTAGTCGGATGGAGTAGATAATTCTTCCTTGTTACAATAGAGAAAAATCCCTCCCCAAATCGTGCTTGCATTTTTCATTGCACACGACTTTCCCTATGTAGAAATAGCCAATTTCTATTCCAAAGAGGAAGTTCTACTAATTTTTTTAATTAGTAAGTTGATTCACCTACTCTTTATTATAATAAAAAGAACATTTCAGAATGAAAAATAGAAAAGTTTTTTCTTGATCATTTATCAACCCTTTCCTGTTTCTTAATTTCGTCTAATGATTAATTAAGAGGGTTGACCAGGTCATTGATACGTATAATATCCAAATACCAAATACGCTCAGTGTGTGATCCACAGAAAG-AAAAAGAGTTGTTTTGGTGAACATCAAAGAAAAAACTTGCTCTTCTTCC…	CTAGTCGGATGGAGTAGATAATTCTTCCTTGTTACAATAGAGAAAAATCCCTCCCCAAATCGTGCTTGCATTTTTCATTGCACACGACTTTCCCTATGTAGAAATAGCCAATTTCTATTCCAAAGAGGAAGTTCTACTAATTTTTTTAATTAGTAAGTTGATTCACCTACTCTTTATTATAATAAAAAGAACATTTCAGAATGAAAAATAGAAAAGTTTTTTCTTGATCATTTATCAACCCTTTCCTGTTTCTTAATTTCGTCTAATGATTAATTAAGAGGGTTGACCAGGTCATTGATACGTATAATATCCAAATACCAAATACGCTCAGTGTGTGATCCACAGAAAGAAAAAAGAGTTGTTTTGGTGAACATCAAAGAAAAAACTTGCTCTTCTTCC…	||||||||||||||||||||||||||||||||||||||||||||||||||||||||||||||||||||||||||||||||||||||||||||||||||||||||||||||||||||||||||||||||||||||||||||||||||||||||||||||||||||||||||||||||||||||||||||||||||||||||||||||||||||||||||||||||||||||||||||||||||||||||||||||||||||||||||||||||||||||||||||||||||||||||||||||||||||||||||||||||||||||||||||||||||||||||||||| |||||||||||||||||||||||||||||||||||||||||||||||||…	29980884	93445391531	0	0	0.46	1.28	0.85
5	blastn	BLASTN 2.2.31+	Zheng Zhang, Scott Schwartz, Lukas Wagner, and Webb Miller (2000), "A greedy algorithm for aligning DNA sequences", J Comput Biol 2000; 7(1-2):203-14.	nr	Query_6666	contig00003 length=1049 numreads=16	1049	10	1	-2	0	0	L;m;	Query_6670	contig00038 length=753 numreads=6	753	14	gi|667754225|gb|KJ614409.1|	Triticum timopheevii cultivar Triticum timopheevii armeniacum TA944 chloroplast, complete genome	KJ614409	136124	1	1360.25	736	0	1	742	1409	2151	1	1	741	741	1	743	CTAGTCGGATGGAGTAGATAATTCTTCCTTGTTACAATAGAGAAAAATCCCTCCCCAAATCGTGCTTGCATTTTTCATTGCACACGACTTTCCCTATGTAGAAATAGCCAATTTCTATTCCAAAGAGGAAGTTCTACTAATTTTTTTAATTAGTAAGTTGATTCACCTACTCTTTATTATAATAAAAAGAACATTTCAGAATGAAAAATAGAAAAGTTTTTTCTTGATCATTTATCAACCCTTTCCTGTTTCTTAATTTCGTCTAATGATTAATTAAGAGGGTTGACCAGGTCATTGATACGTATAATATCCAAATACCAAATACGCTCAGTGTGTGATCCACAGAAAG-AAAAAGAGTTGTTTTGGTGAACATCAAAGAAAAAACTTGCTCTTCTTCC…	CTAGTCGGATGGAGTAGATAATTCTTCCTTGTTACAATAGAGAAAAATCCCTCCCCAAATCGTGCTTGCATTTTTCATTGCACACGACTTTCCCTATGTAGAAATAGCCAATTTCTATTCCAAAGAGGAAGTTCTACTAATTTTTTTAATTAGTAAGTTGATTCACCTACTCTTTATTATAATAAAAAGAACATTTCAGAATGAAAAATAGAAAAGTTTTTTCTTGATCATTTATCAACCCTTTCCTGTTTCTTAATTTCGTCTAATGATTAATTAAGAGGGTTGACCAGGTCATTGATACGTATAATATCCAAATACCAAATACGCTCAGTGTGTGATCCACAGAAAGAAAAAAGAGTTGTTTTGGTGAACATCAAAGAAAAAACTTGCTCTTCTTCC…	||||||||||||||||||||||||||||||||||||||||||||||||||||||||||||||||||||||||||||||||||||||||||||||||||||||||||||||||||||||||||||||||||||||||||||||||||||||||||||||||||||||||||||||||||||||||||||||||||||||||||||||||||||||||||||||||||||||||||||||||||||||||||||||||||||||||||||||||||||||||||||||||||||||||||||||||||||||||||||||||||||||||||||||||||||||||||||| |||||||||||||||||||||||||||||||||||||||||||||||||…	29980884	93445391531	0	0	0.46	1.28	0.85
5	blastn	BLASTN 2.2.31+	Zheng Zhang, Scott Schwartz, Lukas Wagner, and Webb Miller (2000), "A greedy algorithm for aligning DNA sequences", J Comput Biol 2000; 7(1-2):203-14.	nr	Query_6666	contig00003 length=1049 numreads=16	1049	10	1	-2	0	0	L;m;	Query_6670	contig00038 length=753 numreads=6	753	15	gi|667754142|gb|KJ614408.1|	Triticum timopheevii cultivar Triticum timopheevii armeniacum TA1485 chloroplast, complete genome	KJ614408	136119	1	1360.25	736	0	1	742	1409	2151	1	1	741	741	1	743	CTAGTCGGATGGAGTAGATAATTCTTCCTTGTTACAATAGAGAAAAATCCCTCCCCAAATCGTGCTTGCATTTTTCATTGCACACGACTTTCCCTATGTAGAAATAGCCAATTTCTATTCCAAAGAGGAAGTTCTACTAATTTTTTTAATTAGTAAGTTGATTCACCTACTCTTTATTATAATAAAAAGAACATTTCAGAATGAAAAATAGAAAAGTTTTTTCTTGATCATTTATCAACCCTTTCCTGTTTCTTAATTTCGTCTAATGATTAATTAAGAGGGTTGACCAGGTCATTGATACGTATAATATCCAAATACCAAATACGCTCAGTGTGTGATCCACAGAAAG-AAAAAGAGTTGTTTTGGTGAACATCAAAGAAAAAACTTGCTCTTCTTCC…	CTAGTCGGATGGAGTAGATAATTCTTCCTTGTTACAATAGAGAAAAATCCCTCCCCAAATCGTGCTTGCATTTTTCATTGCACACGACTTTCCCTATGTAGAAATAGCCAATTTCTATTCCAAAGAGGAAGTTCTACTAATTTTTTTAATTAGTAAGTTGATTCACCTACTCTTTATTATAATAAAAAGAACATTTCAGAATGAAAAATAGAAAAGTTTTTTCTTGATCATTTATCAACCCTTTCCTGTTTCTTAATTTCGTCTAATGATTAATTAAGAGGGTTGACCAGGTCATTGATACGTATAATATCCAAATACCAAATACGCTCAGTGTGTGATCCACAGAAAGAAAAAAGAGTTGTTTTGGTGAACATCAAAGAAAAAACTTGCTCTTCTTCC…	||||||||||||||||||||||||||||||||||||||||||||||||||||||||||||||||||||||||||||||||||||||||||||||||||||||||||||||||||||||||||||||||||||||||||||||||||||||||||||||||||||||||||||||||||||||||||||||||||||||||||||||||||||||||||||||||||||||||||||||||||||||||||||||||||||||||||||||||||||||||||||||||||||||||||||||||||||||||||||||||||||||||||||||||||||||||||||| |||||||||||||||||||||||||||||||||||||||||||||||||…	29980884	93445391531	0	0	0.46	1.28	0.85
5	blastn	BLASTN 2.2.31+	Zheng Zhang, Scott Schwartz, Lukas Wagner, and Webb Miller (2000), "A greedy algorithm for aligning DNA sequences", J Comput Biol 2000; 7(1-2):203-14.	nr	Query_6666	contig00003 length=1049 numreads=16	1049	10	1	-2	0	0	L;m;	Query_6670	contig00038 length=753 numreads=6	753	16	gi|667754059|gb|KJ614407.1|	Triticum timopheevii cultivar Triticum timopheevii armeniacum TA0941 chloroplast, complete genome	KJ614407	136074	1	1360.25	736	0	1	742	1409	2151	1	1	741	741	1	743	CTAGTCGGATGGAGTAGATAATTCTTCCTTGTTACAATAGAGAAAAATCCCTCCCCAAATCGTGCTTGCATTTTTCATTGCACACGACTTTCCCTATGTAGAAATAGCCAATTTCTATTCCAAAGAGGAAGTTCTACTAATTTTTTTAATTAGTAAGTTGATTCACCTACTCTTTATTATAATAAAAAGAACATTTCAGAATGAAAAATAGAAAAGTTTTTTCTTGATCATTTATCAACCCTTTCCTGTTTCTTAATTTCGTCTAATGATTAATTAAGAGGGTTGACCAGGTCATTGATACGTATAATATCCAAATACCAAATACGCTCAGTGTGTGATCCACAGAAAG-AAAAAGAGTTGTTTTGGTGAACATCAAAGAAAAAACTTGCTCTTCTTCC…	CTAGTCGGATGGAGTAGATAATTCTTCCTTGTTACAATAGAGAAAAATCCCTCCCCAAATCGTGCTTGCATTTTTCATTGCACACGACTTTCCCTATGTAGAAATAGCCAATTTCTATTCCAAAGAGGAAGTTCTACTAATTTTTTTAATTAGTAAGTTGATTCACCTACTCTTTATTATAATAAAAAGAACATTTCAGAATGAAAAATAGAAAAGTTTTTTCTTGATCATTTATCAACCCTTTCCTGTTTCTTAATTTCGTCTAATGATTAATTAAGAGGGTTGACCAGGTCATTGATACGTATAATATCCAAATACCAAATACGCTCAGTGTGTGATCCACAGAAAGAAAAAAGAGTTGTTTTGGTGAACATCAAAGAAAAAACTTGCTCTTCTTCC…	||||||||||||||||||||||||||||||||||||||||||||||||||||||||||||||||||||||||||||||||||||||||||||||||||||||||||||||||||||||||||||||||||||||||||||||||||||||||||||||||||||||||||||||||||||||||||||||||||||||||||||||||||||||||||||||||||||||||||||||||||||||||||||||||||||||||||||||||||||||||||||||||||||||||||||||||||||||||||||||||||||||||||||||||||||||||||||| |||||||||||||||||||||||||||||||||||||||||||||||||…	29980884	93445391531	0	0	0.46	1.28	0.85
5	blastn	BLASTN 2.2.31+	Zheng Zhang, Scott Schwartz, Lukas Wagner, and Webb Miller (2000), "A greedy algorithm for aligning DNA sequences", J Comput Biol 2000; 7(1-2):203-14.	nr	Query_6666	contig00003 length=1049 numreads=16	1049	10	1	-2	0	0	L;m;	Query_6670	contig00038 length=753 numreads=6	753	17	gi|554515611|gb|KF534490.1|	Aegilops geniculata chloroplast, complete genome	KF534490	113893	1	1360.25	736	0	1	742	1404	2146	1	1	741	741	1	743	CTAGTCGGATGGAGTAGATAATTCTTCCTTGTTACAATAGAGAAAAATCCCTCCCCAAATCGTGCTTGCATTTTTCATTGCACACGACTTTCCCTATGTAGAAATAGCCAATTTCTATTCCAAAGAGGAAGTTCTACTAATTTTTTTAATTAGTAAGTTGATTCACCTACTCTTTATTATAATAAAAAGAACATTTCAGAATGAAAAATAGAAAAGTTTTTTCTTGATCATTTATCAACCCTTTCCTGTTTCTTAATTTCGTCTAATGATTAATTAAGAGGGTTGACCAGGTCATTGATACGTATAATATCCAAATACCAAATACGCTCAGTGTGTGATCCACAGAAAG-AAAAAGAGTTGTTTTGGTGAACATCAAAGAAAAAACTTGCTCTTCTTCC…	CTAGTCGGATGGAGTAGATAATTCTTCCTTGTTACAATAGAGAAAAATCCCTCCCCAAATCGTGCTTGCATTTTTCATTGCACACGACTTTCCCTATGTAGAAATAGCCAATTTCTATTCCAAAGAGGAAGTTCTACTAATTTTTTTAATTAGTAAGTTGATTCACCTACTCTTTATTATAATAAAAAGAACATTTCAGAATGAAAAATAGAAAAGTTTTTTCTTGATCATTTATCAACCCTTTCCTGTTTCTTAATTTCGTCTAATGATTAATTAAGAGGGTTGACCAGGTCATTGATACGTATAATATCCAAATACCAAATACGCTCAGTGTGTGATCCACAGAAAGAAAAAAGAGTTGTTTTGGTGAACATCAAAGAAAAAACTTGCTCTTCTTCC…	||||||||||||||||||||||||||||||||||||||||||||||||||||||||||||||||||||||||||||||||||||||||||||||||||||||||||||||||||||||||||||||||||||||||||||||||||||||||||||||||||||||||||||||||||||||||||||||||||||||||||||||||||||||||||||||||||||||||||||||||||||||||||||||||||||||||||||||||||||||||||||||||||||||||||||||||||||||||||||||||||||||||||||||||||||||||||||| |||||||||||||||||||||||||||||||||||||||||||||||||…	29980884	93445391531	0	0	0.46	1.28	0.85
5	blastn	BLASTN 2.2.31+	Zheng Zhang, Scott Schwartz, Lukas Wagner, and Webb Miller (2000), "A greedy algorithm for aligning DNA sequences", J Comput Biol 2000; 7(1-2):203-14.	nr	Query_6666	contig00003 length=1049 numreads=16	1049	10	1	-2	0	0	L;m;	Query_6670	contig00038 length=753 numreads=6	753	18	gi|667755138|gb|KJ614420.1|	Aegilops kotschyi cultivar Aegilops kotschyi TA1980 chloroplast, complete genome	KJ614420	136868	1	1354.71	733	0	1	742	1409	2151	1	1	740	740	1	743	CTAGTCGGATGGAGTAGATAATTCTTCCTTGTTACAATAGAGAAAAATCCCTCCCCAAATCGTGCTTGCATTTTTCATTGCACACGACTTTCCCTATGTAGAAATAGCCAATTTCTATTCCAAAGAGGAAGTTCTACTAATTTTTTTAATTAGTAAGTTGATTCACCTACTCTTTATTATAATAAAAAGAACATTTCAGAATGAAAAATAGAAAAGTTTTTTCTTGATCATTTATCAACCCTTTCCTGTTTCTTAATTTCGTCTAATGATTAATTAAGAGGGTTGACCAGGTCATTGATACGTATAATATCCAAATACCAAATACGCTCAGTGTGTGATCCACAGAAAG-AAAAAGAGTTGTTTTGGTGAACATCAAAGAAAAAACTTGCTCTTCTTCC…	CTAGTCGGATGGAGTAGATAATTCTTCCTTGTTACAATAGAGAAAAATCCCTCCCCAAATCGTGCTTGCATTTTTCATTGCACACGACTTTCCCTATGTAGAAATAGCCAATTTCTATTCCAAAGAGGAAGTTCTACTAATTTTTTTAATTAGTAAGTTGATTCACCTACTCTTTATTATAATAAAAAGAACATTTCAGAATGAAAAATAGAAAAGTTTTTTCTTGATCATTTATCAACCCTTTCCTGTTTCTTAATTTCGTCTAATGATTAATTAAGAGGGTTGACCAGGTCATTGATACGTATAATATCCAAATACCAAATACGCTCAGTGTGTGATCCACTGAAAGAAAAAAGAGTTGTTTTGGTGAACATCAAAGAAAAAACTTGCTCTTCTTCC…	||||||||||||||||||||||||||||||||||||||||||||||||||||||||||||||||||||||||||||||||||||||||||||||||||||||||||||||||||||||||||||||||||||||||||||||||||||||||||||||||||||||||||||||||||||||||||||||||||||||||||||||||||||||||||||||||||||||||||||||||||||||||||||||||||||||||||||||||||||||||||||||||||||||||||||||||||||||||||||||||||||||||||||||||||||||| ||||| |||||||||||||||||||||||||||||||||||||||||||||||||…	29980884	93445391531	0	0	0.46	1.28	0.85
5	blastn	BLASTN 2.2.31+	Zheng Zhang, Scott Schwartz, Lukas Wagner, and Webb Miller (2000), "A greedy algorithm for aligning DNA sequences", J Comput Biol 2000; 7(1-2):203-14.	nr	Query_6666	contig00003 length=1049 numreads=16	1049	10	1	-2	0	0	L;m;	Query_6670	contig00038 length=753 numreads=6	753	19	gi|667754972|gb|KJ614418.1|	Aegilops bicornis cultivar Aegilops bicornis Clae57 chloroplast, complete genome	KJ614418	136861	1	1354.71	733	0	1	742	1409	2151	1	1	740	740	1	743	CTAGTCGGATGGAGTAGATAATTCTTCCTTGTTACAATAGAGAAAAATCCCTCCCCAAATCGTGCTTGCATTTTTCATTGCACACGACTTTCCCTATGTAGAAATAGCCAATTTCTATTCCAAAGAGGAAGTTCTACTAATTTTTTTAATTAGTAAGTTGATTCACCTACTCTTTATTATAATAAAAAGAACATTTCAGAATGAAAAATAGAAAAGTTTTTTCTTGATCATTTATCAACCCTTTCCTGTTTCTTAATTTCGTCTAATGATTAATTAAGAGGGTTGACCAGGTCATTGATACGTATAATATCCAAATACCAAATACGCTCAGTGTGTGATCCACAGAAAG-AAAAAGAGTTGTTTTGGTGAACATCAAAGAAAAAACTTGCTCTTCTTCC…	CTAGTCGGATGGAGTAGATAATTCTTCCTTGTTACAATAGAGAAAAATCCCTCCCCAAATCGTGCTTGCATTTTTCATTGCACACGACTTTCCCTATGTAGAAATAGCCAATTTCTATTCCAAAGAGGAAGTTCTACTAATTTTTTTAATTAGTAAGTTGATTCACCTACTCTTTATTATAATAAAAAGAACATTTCAGAATGAAAAATAGAAAAGTTTTTTCTTGATCATTTATCAACCCTTTCCTGTTTCTTAATTTCGTCTAATGATTAATTAAGAGGGTTGACCAGGTCATTGATACGTATAATATCCAAATACCAAATACGCTCAGTGTGTGATCCACTGAAAGAAAAAAGAGTTGTTTTGGTGAACATCAAAGAAAAAACTTGCTCTTCTTCC…	||||||||||||||||||||||||||||||||||||||||||||||||||||||||||||||||||||||||||||||||||||||||||||||||||||||||||||||||||||||||||||||||||||||||||||||||||||||||||||||||||||||||||||||||||||||||||||||||||||||||||||||||||||||||||||||||||||||||||||||||||||||||||||||||||||||||||||||||||||||||||||||||||||||||||||||||||||||||||||||||||||||||||||||||||||||| ||||| |||||||||||||||||||||||||||||||||||||||||||||||||…	29980884	93445391531	0	0	0.46	1.28	0.85
5	blastn	BLASTN 2.2.31+	Zheng Zhang, Scott Schwartz, Lukas Wagner, and Webb Miller (2000), "A greedy algorithm for aligning DNA sequences", J Comput Biol 2000; 7(1-2):203-14.	nr	Query_6666	contig00003 length=1049 numreads=16	1049	10	1	-2	0	0	L;m;	Query_6670	contig00038 length=753 numreads=6	753	20	gi|667754723|gb|KJ614415.1|	Aegilops searsii cultivar Aegilops searsii TA1841 chloroplast, complete genome	KJ614415	136863	1	1354.71	733	0	1	742	1409	2151	1	1	740	740	1	743	CTAGTCGGATGGAGTAGATAATTCTTCCTTGTTACAATAGAGAAAAATCCCTCCCCAAATCGTGCTTGCATTTTTCATTGCACACGACTTTCCCTATGTAGAAATAGCCAATTTCTATTCCAAAGAGGAAGTTCTACTAATTTTTTTAATTAGTAAGTTGATTCACCTACTCTTTATTATAATAAAAAGAACATTTCAGAATGAAAAATAGAAAAGTTTTTTCTTGATCATTTATCAACCCTTTCCTGTTTCTTAATTTCGTCTAATGATTAATTAAGAGGGTTGACCAGGTCATTGATACGTATAATATCCAAATACCAAATACGCTCAGTGTGTGATCCACAGAAAG-AAAAAGAGTTGTTTTGGTGAACATCAAAGAAAAAACTTGCTCTTCTTCC…	CTAGTCGGATGGAGTAGATAATTCTTCCTTGTTACAATAGAGAAAAATCCCTCCCCAAATCGTGCTTGCATTTTTCATTGCACACGACTTTCCCTATGTAGAAATAGCCAATTTCTATTCCAAAGAGGAAGTTCTACTAATTTTTTTAATTAGTAAGTTGATTCACCTACTCTTTATTATAATAAAAAGAACATTTCAGAATGAAAAATAGAAAAGTTTTTTCTTGATCATTTATCAACCCTTTCCTGTTTCTTAATTTCGTCTAATGATTAATTAAGAGGGTTGACCAGGTCATTGATACGTATAATATCCAAATACCAAATACGCTCAGTGTGTGATCCACTGAAAGAAAAAAGAGTTGTTTTGGTGAACATCAAAGAAAAAACTTGCTCTTCTTCC…	||||||||||||||||||||||||||||||||||||||||||||||||||||||||||||||||||||||||||||||||||||||||||||||||||||||||||||||||||||||||||||||||||||||||||||||||||||||||||||||||||||||||||||||||||||||||||||||||||||||||||||||||||||||||||||||||||||||||||||||||||||||||||||||||||||||||||||||||||||||||||||||||||||||||||||||||||||||||||||||||||||||||||||||||||||||| ||||| |||||||||||||||||||||||||||||||||||||||||||||||||…	29980884	93445391531	0	0	0.46	1.28	0.85
5	blastn	BLASTN 2.2.31+	Zheng Zhang, Scott Schwartz, Lukas Wagner, and Webb Miller (2000), "A greedy algorithm for aligning DNA sequences", J Comput Biol 2000; 7(1-2):203-14.	nr	Query_6666	contig00003 length=1049 numreads=16	1049	10	1	-2	0	0	L;m;	Query_6670	contig00038 length=753 numreads=6	753	21	gi|667754640|gb|KJ614414.1|	Aegilops searsii cultivar Aegilops searsii TA1837 chloroplast, complete genome	KJ614414	136863	1	1354.71	733	0	1	742	1409	2151	1	1	740	740	1	743	CTAGTCGGATGGAGTAGATAATTCTTCCTTGTTACAATAGAGAAAAATCCCTCCCCAAATCGTGCTTGCATTTTTCATTGCACACGACTTTCCCTATGTAGAAATAGCCAATTTCTATTCCAAAGAGGAAGTTCTACTAATTTTTTTAATTAGTAAGTTGATTCACCTACTCTTTATTATAATAAAAAGAACATTTCAGAATGAAAAATAGAAAAGTTTTTTCTTGATCATTTATCAACCCTTTCCTGTTTCTTAATTTCGTCTAATGATTAATTAAGAGGGTTGACCAGGTCATTGATACGTATAATATCCAAATACCAAATACGCTCAGTGTGTGATCCACAGAAAG-AAAAAGAGTTGTTTTGGTGAACATCAAAGAAAAAACTTGCTCTTCTTCC…	CTAGTCGGATGGAGTAGATAATTCTTCCTTGTTACAATAGAGAAAAATCCCTCCCCAAATCGTGCTTGCATTTTTCATTGCACACGACTTTCCCTATGTAGAAATAGCCAATTTCTATTCCAAAGAGGAAGTTCTACTAATTTTTTTAATTAGTAAGTTGATTCACCTACTCTTTATTATAATAAAAAGAACATTTCAGAATGAAAAATAGAAAAGTTTTTTCTTGATCATTTATCAACCCTTTCCTGTTTCTTAATTTCGTCTAATGATTAATTAAGAGGGTTGACCAGGTCATTGATACGTATAATATCCAAATACCAAATACGCTCAGTGTGTGATCCACTGAAAGAAAAAAGAGTTGTTTTGGTGAACATCAAAGAAAAAACTTGCTCTTCTTCC…	||||||||||||||||||||||||||||||||||||||||||||||||||||||||||||||||||||||||||||||||||||||||||||||||||||||||||||||||||||||||||||||||||||||||||||||||||||||||||||||||||||||||||||||||||||||||||||||||||||||||||||||||||||||||||||||||||||||||||||||||||||||||||||||||||||||||||||||||||||||||||||||||||||||||||||||||||||||||||||||||||||||||||||||||||||||| ||||| |||||||||||||||||||||||||||||||||||||||||||||||||…	29980884	93445391531	0	0	0.46	1.28	0.85
5	blastn	BLASTN 2.2.31+	Zheng Zhang, Scott Schwartz, Lukas Wagner, and Webb Miller (2000), "A greedy algorithm for aligning DNA sequences", J Comput Biol 2000; 7(1-2):203-14.	nr	Query_6666	contig00003 length=1049 numreads=16	1049	10	1	-2	0	0	L;m;	Query_6670	contig00038 length=753 numreads=6	753	22	gi|667754557|gb|KJ614413.1|	Aegilops searsii cultivar Aegilops searsii TA1926 chloroplast, complete genome	KJ614413	136870	1	1354.71	733	0	1	742	1409	2151	1	1	740	740	1	743	CTAGTCGGATGGAGTAGATAATTCTTCCTTGTTACAATAGAGAAAAATCCCTCCCCAAATCGTGCTTGCATTTTTCATTGCACACGACTTTCCCTATGTAGAAATAGCCAATTTCTATTCCAAAGAGGAAGTTCTACTAATTTTTTTAATTAGTAAGTTGATTCACCTACTCTTTATTATAATAAAAAGAACATTTCAGAATGAAAAATAGAAAAGTTTTTTCTTGATCATTTATCAACCCTTTCCTGTTTCTTAATTTCGTCTAATGATTAATTAAGAGGGTTGACCAGGTCATTGATACGTATAATATCCAAATACCAAATACGCTCAGTGTGTGATCCACAGAAAG-AAAAAGAGTTGTTTTGGTGAACATCAAAGAAAAAACTTGCTCTTCTTCC…	CTAGTCGGATGGAGTAGATAATTCTTCCTTGTTACAATAGAGAAAAATCCCTCCCCAAATCGTGCTTGCATTTTTCATTGCACACGACTTTCCCTATGTAGAAATAGCCAATTTCTATTCCAAAGAGGAAGTTCTACTAATTTTTTTAATTAGTAAGTTGATTCACCTACTCTTTATTATAATAAAAAGAACATTTCAGAATGAAAAATAGAAAAGTTTTTTCTTGATCATTTATCAACCCTTTCCTGTTTCTTAATTTCGTCTAATGATTAATTAAGAGGGTTGACCAGGTCATTGATACGTATAATATCCAAATACCAAATACGCTCAGTGTGTGATCCACTGAAAGAAAAAAGAGTTGTTTTGGTGAACATCAAAGAAAAAACTTGCTCTTCTTCC…	||||||||||||||||||||||||||||||||||||||||||||||||||||||||||||||||||||||||||||||||||||||||||||||||||||||||||||||||||||||||||||||||||||||||||||||||||||||||||||||||||||||||||||||||||||||||||||||||||||||||||||||||||||||||||||||||||||||||||||||||||||||||||||||||||||||||||||||||||||||||||||||||||||||||||||||||||||||||||||||||||||||||||||||||||||||| ||||| |||||||||||||||||||||||||||||||||||||||||||||||||…	29980884	93445391531	0	0	0.46	1.28	0.85
5	blastn	BLASTN 2.2.31+	Zheng Zhang, Scott Schwartz, Lukas Wagner, and Webb Miller (2000), "A greedy algorithm for aligning DNA sequences", J Comput Biol 2000; 7(1-2):203-14.	nr	Query_6666	contig00003 length=1049 numreads=16	1049	10	1	-2	0	0	L;m;	Query_6670	contig00038 length=753 numreads=6	753	23	gi|667754391|gb|KJ614411.1|	Triticum urartu cultivar PI428335 chloroplast, complete genome	KJ614411	136865	1	1354.71	733	0	1	742	1400	2142	1	1	740	740	1	743	CTAGTCGGATGGAGTAGATAATTCTTCCTTGTTACAATAGAGAAAAATCCCTCCCCAAATCGTGCTTGCATTTTTCATTGCACACGACTTTCCCTATGTAGAAATAGCCAATTTCTATTCCAAAGAGGAAGTTCTACTAATTTTTTTAATTAGTAAGTTGATTCACCTACTCTTTATTATAATAAAAAGAACATTTCAGAATGAAAAATAGAAAAGTTTTTTCTTGATCATTTATCAACCCTTTCCTGTTTCTTAATTTCGTCTAATGATTAATTAAGAGGGTTGACCAGGTCATTGATACGTATAATATCCAAATACCAAATACGCTCAGTGTGTGATCCACAGAAAG-AAAAAGAGTTGTTTTGGTGAACATCAAAGAAAAAACTTGCTCTTCTTCC…	CTAGTCGGATGGAGTAGATAATTCTTCCTTGTTACAATAGAGAAAAATCCCTCCCCAAATCGTGCTTGCATTTTTCATTGCACACGACTTTCCCTATGTAGAAATAGCCAATTTCTATTCCAAAGAGGAAGTTCTACTAATTTTTTTAATTAGTAAGTTGATTCACCTACTCTTTATTATAATAAAAAGAACATTTCAGAATGAAAAATAGAAAAGTTTTTTCTTGATCATTTATCAACCCTTTCCTGTTTCTTAATTTCGTCTAATGATTAATTAAGAGGGTTGACCAGGTCATTGATACGTATAATATCCAAATACCAAATACGCTCAGTGTGTGATCCACAGAAAGAAAAAAGAGTTGTTTTGGTGAACATCAAAGAAAAAACTTGCTCTTCTTCC…	||||||||||||||||||||||||||||||||||||||||||||||||||||||||||||||||||||||||||||||||||||||||||||||||||||||||||||||||||||||||||||||||||||||||||||||||||||||||||||||||||||||||||||||||||||||||||||||||||||||||||||||||||||||||||||||||||||||||||||||||||||||||||||||||||||||||||||||||||||||||||||||||||||||||||||||||||||||||||||||||||||||||||||||||||||||||||||| |||||||||||||||||||||||||||||||||||||||||||||||||…	29980884	93445391531	0	0	0.46	1.28	0.85
5	blastn	BLASTN 2.2.31+	Zheng Zhang, Scott Schwartz, Lukas Wagner, and Webb Miller (2000), "A greedy algorithm for aligning DNA sequences", J Comput Biol 2000; 7(1-2):203-14.	nr	Query_6666	contig00003 length=1049 numreads=16	1049	10	1	-2	0	0	L;m;	Query_6670	contig00038 length=753 numreads=6	753	24	gi|667753976|gb|KJ614406.1|	Aegilops speltoides var. speltoides cultivar PI487232 chloroplast, complete genome	KJ614406	135652	1	1354.71	733	0	1	742	1409	2151	1	1	740	740	1	743	CTAGTCGGATGGAGTAGATAATTCTTCCTTGTTACAATAGAGAAAAATCCCTCCCCAAATCGTGCTTGCATTTTTCATTGCACACGACTTTCCCTATGTAGAAATAGCCAATTTCTATTCCAAAGAGGAAGTTCTACTAATTTTTTTAATTAGTAAGTTGATTCACCTACTCTTTATTATAATAAAAAGAACATTTCAGAATGAAAAATAGAAAAGTTTTTTCTTGATCATTTATCAACCCTTTCCTGTTTCTTAATTTCGTCTAATGATTAATTAAGAGGGTTGACCAGGTCATTGATACGTATAATATCCAAATACCAAATACGCTCAGTGTGTGATCCACAGAAAG-AAAAAGAGTTGTTTTGGTGAACATCAAAGAAAAAACTTGCTCTTCTTCC…	CTAGTCGGATGGAGTAGATAATTCTTCCTTGTTACAATAGAGAAAAATCCCTCCCCAAATCGTGCTTGCATTTTTCATTGCACACGACTTTCCCTATGTAGAAATAGCCAATTTCTATTCCAAAGAGGAAGTTCTACTAATTTTTTTAATTAGTAAGTTGATTCACCTACTCTTTATTATAATAAAAAGAACATTTCAGAATGAAAAATAGAAAAGTTTTTTCTTGATCATTTATCAACCCTTTCCTGTTTCTTAATTTCGTCTAATGATTAATTAAGAGGGTTGACCAGGTCATTGATACGTATAATATCCAAATACCAAATACGCTCAGTGTGTGATCCACAGAAAGAAAAAAGAGTTGTTTTGGTGAACATCAAAGAAAAAACTTGCTCTTCTTCC…	||||||||||||||||||||||||||||||||||||||||||||||||||||||||||||||||||||||||||||||||||||||||||||||||||||||||||||||||||||||||||||||||||||||||||||||||||||||||||||||||||||||||||||||||||||||||||||||||||||||||||||||||||||||||||||||||||||||||||||||||||||||||||||||||||||||||||||||||||||||||||||||||||||||||||||||||||||||||||||||||||||||||||||||||||||||||||||| |||||||||||||||||||||||||||||||||||||||||||||||||…	29980884	93445391531	0	0	0.46	1.28	0.85
5	blastn	BLASTN 2.2.31+	Zheng Zhang, Scott Schwartz, Lukas Wagner, and Webb Miller (2000), "A greedy algorithm for aligning DNA sequences", J Comput Biol 2000; 7(1-2):203-14.	nr	Query_6666	contig00003 length=1049 numreads=16	1049	10	1	-2	0	0	L;m;	Query_6670	contig00038 length=753 numreads=6	753	25	gi|667753893|gb|KJ614405.1|	Aegilops speltoides var. ligustica cultivar TA1796 chloroplast, complete genome	KJ614405	135660	1	1354.71	733	0	1	742	1409	2151	1	1	740	740	1	743	CTAGTCGGATGGAGTAGATAATTCTTCCTTGTTACAATAGAGAAAAATCCCTCCCCAAATCGTGCTTGCATTTTTCATTGCACACGACTTTCCCTATGTAGAAATAGCCAATTTCTATTCCAAAGAGGAAGTTCTACTAATTTTTTTAATTAGTAAGTTGATTCACCTACTCTTTATTATAATAAAAAGAACATTTCAGAATGAAAAATAGAAAAGTTTTTTCTTGATCATTTATCAACCCTTTCCTGTTTCTTAATTTCGTCTAATGATTAATTAAGAGGGTTGACCAGGTCATTGATACGTATAATATCCAAATACCAAATACGCTCAGTGTGTGATCCACAGAAAG-AAAAAGAGTTGTTTTGGTGAACATCAAAGAAAAAACTTGCTCTTCTTCC…	CTAGTCGGATGGAGTAGATAATTCTTCCTTGTTACAATAGAGAAAAATCCCTCCCCAAATCGTGCTTGCATTTTTCATTGCACACGACTTTCCCTATGTAGAAATAGCCAATTTCTATTCCAAAGAGGAAGTTCTACTAATTTTTTTAATTAGTAAGTTGATTCACCTACTCTTTATTATAATAAAAAGAACATTTCAGAATGAAAAATAGAAAAGTTTTTTCTTGATCATTTATCAACCCTTTCCTGTTTCTTAATTTCGTCTAATGATTAATTAAGAGGGTTGACCAGGTCATTGATACGTATAATATCCAAATACCAAATACGCTCAGTGTGTGATCCACAGAAAGAAAAAAGAGTTGTTTTGGTGAACATCAAAGAAAAAACTTGCTCTTCTTCC…	||||||||||||||||||||||||||||||||||||||||||||||||||||||||||||||||||||||||||||||||||||||||||||||||||||||||||||||||||||||||||||||||||||||||||||||||||||||||||||||||||||||||||||||||||||||||||||||||||||||||||||||||||||||||||||||||||||||||||||||||||||||||||||||||||||||||||||||||||||||||||||||||||||||||||||||||||||||||||||||||||||||||||||||||||||||||||||| |||||||||||||||||||||||||||||||||||||||||||||||||…	29980884	93445391531	0	0	0.46	1.28	0.85
5	blastn	BLASTN 2.2.31+	Zheng Zhang, Scott Schwartz, Lukas Wagner, and Webb Miller (2000), "A greedy algorithm for aligning DNA sequences", J Comput Biol 2000; 7(1-2):203-14.	nr	Query_6666	contig00003 length=1049 numreads=16	1049	10	1	-2	0	0	L;m;	Query_6670	contig00038 length=753 numreads=6	753	26	gi|667753810|gb|KJ614404.1|	Aegilops speltoides var. ligustica cultivar AE918 chloroplast, complete genome	KJ614404	135660	1	1354.71	733	0	1	742	1409	2151	1	1	740	740	1	743	CTAGTCGGATGGAGTAGATAATTCTTCCTTGTTACAATAGAGAAAAATCCCTCCCCAAATCGTGCTTGCATTTTTCATTGCACACGACTTTCCCTATGTAGAAATAGCCAATTTCTATTCCAAAGAGGAAGTTCTACTAATTTTTTTAATTAGTAAGTTGATTCACCTACTCTTTATTATAATAAAAAGAACATTTCAGAATGAAAAATAGAAAAGTTTTTTCTTGATCATTTATCAACCCTTTCCTGTTTCTTAATTTCGTCTAATGATTAATTAAGAGGGTTGACCAGGTCATTGATACGTATAATATCCAAATACCAAATACGCTCAGTGTGTGATCCACAGAAAG-AAAAAGAGTTGTTTTGGTGAACATCAAAGAAAAAACTTGCTCTTCTTCC…	CTAGTCGGATGGAGTAGATAATTCTTCCTTGTTACAATAGAGAAAAATCCCTCCCCAAATCGTGCTTGCATTTTTCATTGCACACGACTTTCCCTATGTAGAAATAGCCAATTTCTATTCCAAAGAGGAAGTTCTACTAATTTTTTTAATTAGTAAGTTGATTCACCTACTCTTTATTATAATAAAAAGAACATTTCAGAATGAAAAATAGAAAAGTTTTTTCTTGATCATTTATCAACCCTTTCCTGTTTCTTAATTTCGTCTAATGATTAATTAAGAGGGTTGACCAGGTCATTGATACGTATAATATCCAAATACCAAATACGCTCAGTGTGTGATCCACAGAAAGAAAAAAGAGTTGTTTTGGTGAACATCAAAGAAAAAACTTGCTCTTCTTCC…	||||||||||||||||||||||||||||||||||||||||||||||||||||||||||||||||||||||||||||||||||||||||||||||||||||||||||||||||||||||||||||||||||||||||||||||||||||||||||||||||||||||||||||||||||||||||||||||||||||||||||||||||||||||||||||||||||||||||||||||||||||||||||||||||||||||||||||||||||||||||||||||||||||||||||||||||||||||||||||||||||||||||||||||||||||||||||||| |||||||||||||||||||||||||||||||||||||||||||||||||…	29980884	93445391531	0	0	0.46	1.28	0.85
5	blastn	BLASTN 2.2.31+	Zheng Zhang, Scott Schwartz, Lukas Wagner, and Webb Miller (2000), "A greedy algorithm for aligning DNA sequences", J Comput Biol 2000; 7(1-2):203-14.	nr	Query_6666	contig00003 length=1049 numreads=16	1049	10	1	-2	0	0	L;m;	Query_6670	contig00038 length=753 numreads=6	753	27	gi|521301405|gb|KC912693.1|	Triticum urartu chloroplast, complete genome	KC912693	115773	1	1354.71	733	0	1	742	1400	2142	1	1	740	740	1	743	CTAGTCGGATGGAGTAGATAATTCTTCCTTGTTACAATAGAGAAAAATCCCTCCCCAAATCGTGCTTGCATTTTTCATTGCACACGACTTTCCCTATGTAGAAATAGCCAATTTCTATTCCAAAGAGGAAGTTCTACTAATTTTTTTAATTAGTAAGTTGATTCACCTACTCTTTATTATAATAAAAAGAACATTTCAGAATGAAAAATAGAAAAGTTTTTTCTTGATCATTTATCAACCCTTTCCTGTTTCTTAATTTCGTCTAATGATTAATTAAGAGGGTTGACCAGGTCATTGATACGTATAATATCCAAATACCAAATACGCTCAGTGTGTGATCCACAGAAAG-AAAAAGAGTTGTTTTGGTGAACATCAAAGAAAAAACTTGCTCTTCTTCC…	CTAGTCGGATGGAGTAGATAATTCTTCCTTGTTACAATAGAGAAAAATCCCTCCCCAAATCGTGCTTGCATTTTTCATTGCACACGACTTTCCCTATGTAGAAATAGCCAATTTCTATTCCAAAGAGGAAGTTCTACTAATTTTTTTAATTAGTAAGTTGATTCACCTACTCTTTATTATAATAAAAAGAACATTTCAGAATGAAAAATAGAAAAGTTTTTTCTTGATCATTTATCAACCCTTTCCTGTTTCTTAATTTCGTCTAATGATTAATTAAGAGGGTTGACCAGGTCATTGATACGTATAATATCCAAATACCAAATACGCTCAGTGTGTGATCCACAGAAAGAAAAAAGAGTTGTTTTGGTGAACATCAAAGAAAAAACTTGCTCTTCTTCC…	||||||||||||||||||||||||||||||||||||||||||||||||||||||||||||||||||||||||||||||||||||||||||||||||||||||||||||||||||||||||||||||||||||||||||||||||||||||||||||||||||||||||||||||||||||||||||||||||||||||||||||||||||||||||||||||||||||||||||||||||||||||||||||||||||||||||||||||||||||||||||||||||||||||||||||||||||||||||||||||||||||||||||||||||||||||||||||| |||||||||||||||||||||||||||||||||||||||||||||||||…	29980884	93445391531	0	0	0.46	1.28	0.85
5	blastn	BLASTN 2.2.31+	Zheng Zhang, Scott Schwartz, Lukas Wagner, and Webb Miller (2000), "A greedy algorithm for aligning DNA sequences", J Comput Biol 2000; 7(1-2):203-14.	nr	Query_6666	contig00003 length=1049 numreads=16	1049	10	1	-2	0	0	L;m;	Query_6670	contig00038 length=753 numreads=6	753	28	gi|667755055|gb|KJ614419.1|	Aegilops sharonensis cultivar Aegilops sharonensis TA1995 chloroplast, complete genome	KJ614419	136867	1	1351.02	731	0	1	742	1409	2152	1	1	740	740	2	744	CTAGTCGGATGGAGTAGATAATTCTTCCTTGTTACAATAGAGAAAAATCCCTCCCCAAATCGTGCTTGCATTTTTCATTGCACACGACTTTCCCTATGTAGAAATAGCCAATTTCTATTCCAAAGAGGAAGTTCTACTAATTTTTTTAATTAGTAAGTTGATTCACCTACTCTTTATTATAATAAAAAGAACATTTCAGAATGAAAA-ATAGAAAAGTTTTTTCTTGATCATTTATCAACCCTTTCCTGTTTCTTAATTTCGTCTAATGATTAATTAAGAGGGTTGACCAGGTCATTGATACGTATAATATCCAAATACCAAATACGCTCAGTGTGTGATCCACAGAAAG-AAAAAGAGTTGTTTTGGTGAACATCAAAGAAAAAACTTGCTCTTCTTC…	CTAGTCGGATGGAGTAGATAATTCTTCCTTGTTACAATAGAGAAAAATCCCTCCCCAAATCGTGCTTGCATTTTTCATTGCACACGACTTTCCCTATGTAGAAATAGCCAATTTCTATTCCAAAGAGGAAGTTCTACTAATTTTTTTAATTAGTAAGTTGATTCACCTACTCTTTATTATAATAAAAAGAACATTTCAGAATGAAAATATAGAAAAGTTTTTTCTTGATCATTTATCAACCCTTTCCTGTTTCTTAATTTCGTCTAATGATTAATTAAGAGGGTTGACCAGGTCATTGATACGTATAATATCCAAATACCAAATACGCTCAGTGTGTGATCCACTGAAAGAAAAAAGAGTTGTTTTGGTGAACATCAAAGAAAAAACTTGCTCTTCTTC…	||||||||||||||||||||||||||||||||||||||||||||||||||||||||||||||||||||||||||||||||||||||||||||||||||||||||||||||||||||||||||||||||||||||||||||||||||||||||||||||||||||||||||||||||||||||||||||||||||||||||||||||| |||||||||||||||||||||||||||||||||||||||||||||||||||||||||||||||||||||||||||||||||||||||||||||||||||||||||||||||||||||||||||||||||||||||| ||||| ||||||||||||||||||||||||||||||||||||||||||||||||…	29980884	93445391531	0	0	0.46	1.28	0.85
5	blastn	BLASTN 2.2.31+	Zheng Zhang, Scott Schwartz, Lukas Wagner, and Webb Miller (2000), "A greedy algorithm for aligning DNA sequences", J Comput Biol 2000; 7(1-2):203-14.	nr	Query_6666	contig00003 length=1049 numreads=16	1049	10	1	-2	0	0	L;m;	Query_6670	contig00038 length=753 numreads=6	753	29	gi|394986472|gb|JQ740834.1|	Aegilops speltoides isolate SPE0661 chloroplast, complete genome	JQ740834	113536	1	1351.02	731	0	1	742	1409	2152	1	1	740	740	2	744	CTAGTCGGATGGAGTAGATAATTCTTCCTTGTTACAATAGAG-AAAAATCCCTCCCCAAATCGTGCTTGCATTTTTCATTGCACACGACTTTCCCTATGTAGAAATAGCCAATTTCTATTCCAAAGAGGAAGTTCTACTAATTTTTTTAATTAGTAAGTTGATTCACCTACTCTTTATTATAATAAAAAGAACATTTCAGAATGAAAAATAGAAAAGTTTTTTCTTGATCATTTATCAACCCTTTCCTGTTTCTTAATTTCGTCTAATGATTAATTAAGAGGGTTGACCAGGTCATTGATACGTATAATATCCAAATACCAAATACGCTCAGTGTGTGATCCACAGAAAG-AAAAAGAGTTGTTTTGGTGAACATCAAAGAAAAAACTTGCTCTTCTTC…	CTAGTCGGATGGAGTAGATAATTCTTCCTTGTTACAATAGAGAAAAAATCCCTCCCCAAATCGTGCTTGCATTTTTCATTGCACACGACTTTCCCTATGTAGAAATAGCCAATTTCTATTCCAAAGAGGAAGTTCTACTAATTTTTTTAATTAGTAAGTTGATTCACCTACTCTTTATTATAATAAAAAGAACATTTCAGAATGAAAAATAGAAAAGTTTTTTCTTGATCATTTATCAACCCTTTCCTGTTTCTTAATTTCGTCTAATGATTAATTAAGAGGGTTGACCAGGTCATTGATACGTATAATATCCAAATACCAAATACGCTCAGTGTGTGATCCACAGAAAGAAAAAAGAGTTGTTTTGGTGAACATCAAAGAAAAAACTTGCTCTTCTTC…	|||||||||||||||||||||||||||||||||||||||||| ||||||||||||||||||||||||||||||||||||||||||||||||||||||||||||||||||||||||||||||||||||||||||||||||||||||||||||||||||||||||||||||||||||||||||||||||||||||||||||||||||||||||||||||||||||||||||||||||||||||||||||||||||||||||||||||||||||||||||||||||||||||||||||||||||||||||||||||||||||||||||||||||||||||||||||||||||| ||||||||||||||||||||||||||||||||||||||||||||||||…	29980884	93445391531	0	0	0.46	1.28	0.85
5	blastn	BLASTN 2.2.31+	Zheng Zhang, Scott Schwartz, Lukas Wagner, and Webb Miller (2000), "A greedy algorithm for aligning DNA sequences", J Comput Biol 2000; 7(1-2):203-14.	nr	Query_6666	contig00003 length=1049 numreads=16	1049	10	1	-2	0	0	L;m;	Query_6670	contig00038 length=753 numreads=6	753	30	gi|667754889|gb|KJ614417.1|	Aegilops sharonensis cultivar Aegilops sharonensis TA1996 chloroplast, complete genome	KJ614417	136875	1	1349.17	730	0	1	742	1409	2151	1	1	739	739	1	743	CTAGTCGGATGGAGTAGATAATTCTTCCTTGTTACAATAGAGAAAAATCCCTCCCCAAATCGTGCTTGCATTTTTCATTGCACACGACTTTCCCTATGTAGAAATAGCCAATTTCTATTCCAAAGAGGAAGTTCTACTAATTTTTTTAATTAGTAAGTTGATTCACCTACTCTTTATTATAATAAAAAGAACATTTCAGAATGAAAAATAGAAAAGTTTTTTCTTGATCATTTATCAACCCTTTCCTGTTTCTTAATTTCGTCTAATGATTAATTAAGAGGGTTGACCAGGTCATTGATACGTATAATATCCAAATACCAAATACGCTCAGTGTGTGATCCACAGAAAG-AAAAAGAGTTGTTTTGGTGAACATCAAAGAAAAAACTTGCTCTTCTTCC…	CTAGTCGGATGGAGTAGATAATTCTTCCTTGTTACAATAGAGAAAAATCCCTCCCCAAATCGTGCTTGCATTTTTCATTGCACACGACTTTCCCTATGTAGAAATAGCCAATTTCTATTCCAAAGAGGAAGTTCTACTAATTTTTTTAATTAGTAAGTTGATTCACCTACTCTTTATTATAATAAAAAGAACATTTCAGAATGAAAAATAGAAAAGTTTTTTCTTGATCATTTATCAACCCTTTCCTGTTTCTTAATTTCGTCTAATGATTAATTAAGAGGGTTGACCAGGTCATTGATACGTATAATATCAAAATACCAAATACGCTCAGTGTGTGATCCACTGAAAGAAAAAAGAGTTGTTTTGGTGAACATCAAAGAAAAAACTTGCTCTTCTTCC…	||||||||||||||||||||||||||||||||||||||||||||||||||||||||||||||||||||||||||||||||||||||||||||||||||||||||||||||||||||||||||||||||||||||||||||||||||||||||||||||||||||||||||||||||||||||||||||||||||||||||||||||||||||||||||||||||||||||||||||||||||||||||||||||||||||||||||||||||||||||||||||||||||||||||||||||||||||||| ||||||||||||||||||||||||||||||| ||||| |||||||||||||||||||||||||||||||||||||||||||||||||…	29980884	93445391531	0	0	0.46	1.28	0.85
5	blastn	BLASTN 2.2.31+	Zheng Zhang, Scott Schwartz, Lukas Wagner, and Webb Miller (2000), "A greedy algorithm for aligning DNA sequences", J Comput Biol 2000; 7(1-2):203-14.	nr	Query_6666	contig00003 length=1049 numreads=16	1049	10	1	-2	0	0	L;m;	Query_6670	contig00038 length=753 numreads=6	753	31	gi|667754806|gb|KJ614416.1|	Aegilops longissima cultivar Aegilops longissima TA1924 chloroplast, complete genome	KJ614416	136875	1	1349.17	730	0	1	742	1409	2151	1	1	739	739	1	743	CTAGTCGGATGGAGTAGATAATTCTTCCTTGTTACAATAGAGAAAAATCCCTCCCCAAATCGTGCTTGCATTTTTCATTGCACACGACTTTCCCTATGTAGAAATAGCCAATTTCTATTCCAAAGAGGAAGTTCTACTAATTTTTTTAATTAGTAAGTTGATTCACCTACTCTTTATTATAATAAAAAGAACATTTCAGAATGAAAAATAGAAAAGTTTTTTCTTGATCATTTATCAACCCTTTCCTGTTTCTTAATTTCGTCTAATGATTAATTAAGAGGGTTGACCAGGTCATTGATACGTATAATATCCAAATACCAAATACGCTCAGTGTGTGATCCACAGAAAG-AAAAAGAGTTGTTTTGGTGAACATCAAAGAAAAAACTTGCTCTTCTTCC…	CTAGTCGGATGGAGTAGATAATTCTTCCTTGTTACAATAGAGAAAAATCCCTCCCCAAATCGTGCTTGCATTTTTCATTGCACACGACTTTCCCTATGTAGAAATAGCCAATTTCTATTCCAAAGAGGAAGTTCTACTAATTTTTTTAATTAGTAAGTTGATTCACCTACTCTTTATTATAATAAAAAGAACATTTCAGAATGAAAAATAGAAAAGTTTTTTCTTGATCATTTATCAACCCTTTCCTGTTTCTTAATTTCGTCTAATGATTAATTAAGAGGGTTGACCAGGTCATTGATACGTATAATATCAAAATACCAAATACGCTCAGTGTGTGATCCACTGAAAGAAAAAAGAGTTGTTTTGGTGAACATCAAAGAAAAAACTTGCTCTTCTTCC…	||||||||||||||||||||||||||||||||||||||||||||||||||||||||||||||||||||||||||||||||||||||||||||||||||||||||||||||||||||||||||||||||||||||||||||||||||||||||||||||||||||||||||||||||||||||||||||||||||||||||||||||||||||||||||||||||||||||||||||||||||||||||||||||||||||||||||||||||||||||||||||||||||||||||||||||||||||||| ||||||||||||||||||||||||||||||| ||||| |||||||||||||||||||||||||||||||||||||||||||||||||…	29980884	93445391531	0	0	0.46	1.28	0.85
5	blastn	BLASTN 2.2.31+	Zheng Zhang, Scott Schwartz, Lukas Wagner, and Webb Miller (2000), "A greedy algorithm for aligning DNA sequences", J Comput Biol 2000; 7(1-2):203-14.	nr	Query_6666	contig00003 length=1049 numreads=16	1049	10	1	-2	0	0	L;m;	Query_6670	contig00038 length=753 numreads=6	753	32	gi|727346454|dbj|LC005977.1|	Triticum monococcum subsp. monococcum chloroplast DNA, complete genome	LC005977	136886	1	1343.63	727	0	1	742	1400	2142	1	1	738	738	1	743	CTAGTCGGATGGAGTAGATAATTCTTCCTTGTTACAATAGAGAAAAATCCCTCCCCAAATCGTGCTTGCATTTTTCATTGCACACGACTTTCCCTATGTAGAAATAGCCAATTTCTATTCCAAAGAGGAAGTTCTACTAATTTTTTTAATTAGTAAGTTGATTCACCTACTCTTTATTATAATAAAAAGAACATTTCAGAATGAAAAATAGAAAAGTTTTTTCTTGATCATTTATCAACCCTTTCCTGTTTCTTAATTTCGTCTAATGATTAATTAAGAGGGTTGACCAGGTCATTGATACGTATAATATCCAAATACCAAATACGCTCAGTGTGTGATCCACAGAAAG-AAAAAGAGTTGTTTTGGTGAACATCAAAGAAAAAACTTGCTCTTCTTCC…	CTAGTCGGATGGAGTAGATAATTCTTCCTTGTTACAATAGAGAAAAATCCCTCCCCAAATCGTGCTTGCATTTTTCATTGCACACGACTTTCCCTATGTTGAAATAGCCAATTTCTATTCCAAAGAGGAAGTTCTACTAATTTTTTTAATTAGTAAGTTGATTCACCTACTCTTTATTATAATAAAAAGAACATTTCAGAATGAAAAATAGAAAAGTTTTTTCTTGATCATTTATCAACCCTTTCCTGTTTCTTAATTTCGTCTAATGATTAATTAAGAGGGTTGACCAGGTCATTAATACGTATAATATCCAAATACCAAATACGCTCAGTGTGTGATCCACAGAAAGAAAAAAGAGTTGTTTTGGTGAACATCAAAGAAAAAACTTGCTCTTCTTCC…	||||||||||||||||||||||||||||||||||||||||||||||||||||||||||||||||||||||||||||||||||||||||||||||||||| |||||||||||||||||||||||||||||||||||||||||||||||||||||||||||||||||||||||||||||||||||||||||||||||||||||||||||||||||||||||||||||||||||||||||||||||||||||||||||||||||||||||||||||||||||||||||||||||||||| |||||||||||||||||||||||||||||||||||||||||||||||||||| |||||||||||||||||||||||||||||||||||||||||||||||||…	29980884	93445391531	0	0	0.46	1.28	0.85
5	blastn	BLASTN 2.2.31+	Zheng Zhang, Scott Schwartz, Lukas Wagner, and Webb Miller (2000), "A greedy algorithm for aligning DNA sequences", J Comput Biol 2000; 7(1-2):203-14.	nr	Query_6666	contig00003 length=1049 numreads=16	1049	10	1	-2	0	0	L;m;	Query_6670	contig00038 length=753 numreads=6	753	33	gi|686028546|gb|KM040678.1|	Triticum monococcum voucher TRI13061 tRNA-Lys (trnK-UUU) gene, partial sequence; and maturase K (matK) gene, complete cds; plastid	KM040678	2526	1	1343.63	727	0	1	742	2517	1775	1	-1	738	738	1	743	CTAGTCGGATGGAGTAGATAATTCTTCCTTGTTACAATAGAGAAAAATCCCTCCCCAAATCGTGCTTGCATTTTTCATTGCACACGACTTTCCCTATGTAGAAATAGCCAATTTCTATTCCAAAGAGGAAGTTCTACTAATTTTTTTAATTAGTAAGTTGATTCACCTACTCTTTATTATAATAAAAAGAACATTTCAGAATGAAAAATAGAAAAGTTTTTTCTTGATCATTTATCAACCCTTTCCTGTTTCTTAATTTCGTCTAATGATTAATTAAGAGGGTTGACCAGGTCATTGATACGTATAATATCCAAATACCAAATACGCTCAGTGTGTGATCCACAGAAAGAAAAA-GAGTTGTTTTGGTGAACATCAAAGAAAAAACTTGCTCTTCTTCC…	CTAGTCGGATGGAGTAGATAATTCTTCCTTGTTACAATAGAGAAAAATCCCTCCCCAAATCGTGCTTGCATTTTTCATTGCACACGACTTTCCCTATGTTGAAATAGCCAATTTCTATTCCAAAGAGGAAGTTCTACTAATTTTTTTAATTAGTAAGTTGATTCACCTACTCTTTATTATAATAAAAAGAACATTTCAGAATGAAAAATAGAAAAGTTTTTTCTTGATCATTTATCAACCCTTTCCTGTTTCTTAATTTCGTCTAATGATTAATTAAGAGGGTTGACCAGGTCATTAATACGTATAATATCCAAATACCAAATACGCTCAGTGTGTGATCCACAGAAAGAAAAAAGAGTTGTTTTGGTGAACATCAAAGAAAAAACTTGCTCTTCTTCC…	||||||||||||||||||||||||||||||||||||||||||||||||||||||||||||||||||||||||||||||||||||||||||||||||||| |||||||||||||||||||||||||||||||||||||||||||||||||||||||||||||||||||||||||||||||||||||||||||||||||||||||||||||||||||||||||||||||||||||||||||||||||||||||||||||||||||||||||||||||||||||||||||||||||||| ||||||||||||||||||||||||||||||||||||||||||||||||||||||||| ||||||||||||||||||||||||||||||||||||||||||||…	29980884	93445391531	0	0	0.46	1.28	0.85
5	blastn	BLASTN 2.2.31+	Zheng Zhang, Scott Schwartz, Lukas Wagner, and Webb Miller (2000), "A greedy algorithm for aligning DNA sequences", J Comput Biol 2000; 7(1-2):203-14.	nr	Query_6666	contig00003 length=1049 numreads=16	1049	10	1	-2	0	0	L;m;	Query_6670	contig00038 length=753 numreads=6	753	34	gi|667754474|gb|KJ614412.1|	Aegilops tauschii cultivar AL8/78 chloroplast, complete genome	KJ614412	135568	1	1343.63	727	0	1	739	1409	2148	1	1	736	736	1	740	CTAGTCGGATGGAGTAGATAATTCTTCCTTGTTACAATAGAGAAAAATCCCTCCCCAAATCGTGCTTGCATTTTTCATTGCACACGACTTTCCCTATGTAGAAATAGCCAATTTCTATTCCAAAGAGGAAGTTCTACTAATTTTTTTAATTAGTAAGTTGATTCACCTACTCTTTATTATAATAAAAAGAACATTTCAGAATGAAAAATAGAAAAGTTTTTTCTTGATCATTTATCAACCCTTTCCTGTTTCTTAATTTCGTCTAATGATTAATTAAGAGGGTTGACCAGGTCATTGATACGTATAATATCCAAATACCAAATACGCTCAGTGTGTGATCCACAGAAAG-AAAAAGAGTTGTTTTGGTGAACATCAAAGAAAAAACTTGCTCTTCTTCC…	CTAGTCGGATGGAGTAGATAATTCTTCCTTGTTACAATAGAGAAAAATCCCTCCCCAAATCGTGCTTGCATTTTTCATTGCACACGACTTTCCCTATGTAGAAATAGCCAATTTCTATTCCAAAGAGGAAGTTCTACTAATTTTTTTAATTAGTAACTTGATTCACCTACTCTTTATTATAATAAAAAGAACATTTCAGAATGAAAAATAGAAAAGTTTTTTCTTGATCATTTATCAACCCTTTCCTGTTTCTTAATTTCGTCTAATGATTAATTAAGAGGGTTGACCAGGTCATTGATACGTATAATATCCAAATACCAAATACGCTCAGTGTGTGATCCACAGAAAGAAAAAAGAGTTGTTTTGGTGAACATCAAAGAAAAAACTTGCTCTTCTTCC…	|||||||||||||||||||||||||||||||||||||||||||||||||||||||||||||||||||||||||||||||||||||||||||||||||||||||||||||||||||||||||||||||||||||||||||||||||||||||||||| |||||||||||||||||||||||||||||||||||||||||||||||||||||||||||||||||||||||||||||||||||||||||||||||||||||||||||||||||||||||||||||||||||||||||||||||||||||||||||||||||||||||||||||||||||||||||||||||| |||||||||||||||||||||||||||||||||||||||||||||||||…	29980884	93445391531	0	0	0.46	1.28	0.85
5	blastn	BLASTN 2.2.31+	Zheng Zhang, Scott Schwartz, Lukas Wagner, and Webb Miller (2000), "A greedy algorithm for aligning DNA sequences", J Comput Biol 2000; 7(1-2):203-14.	nr	Query_6666	contig00003 length=1049 numreads=16	1049	10	1	-2	0	0	L;m;	Query_6670	contig00038 length=753 numreads=6	753	35	gi|521301169|gb|KC912690.1|	Triticum monococcum chloroplast, complete genome	KC912690	116399	1	1343.63	727	0	1	742	1400	2142	1	1	738	738	1	743	CTAGTCGGATGGAGTAGATAATTCTTCCTTGTTACAATAGAGAAAAATCCCTCCCCAAATCGTGCTTGCATTTTTCATTGCACACGACTTTCCCTATGTAGAAATAGCCAATTTCTATTCCAAAGAGGAAGTTCTACTAATTTTTTTAATTAGTAAGTTGATTCACCTACTCTTTATTATAATAAAAAGAACATTTCAGAATGAAAAATAGAAAAGTTTTTTCTTGATCATTTATCAACCCTTTCCTGTTTCTTAATTTCGTCTAATGATTAATTAAGAGGGTTGACCAGGTCATTGATACGTATAATATCCAAATACCAAATACGCTCAGTGTGTGATCCACAGAAAG-AAAAAGAGTTGTTTTGGTGAACATCAAAGAAAAAACTTGCTCTTCTTCC…	CTAGTCGGATGGAGTAGATAATTCTTCCTTGTTACAATAGAGAAAAATCCCTCCCCAAATCGTGCTTGCATTTTTCATTGCACACGACTTTCCCTATGTTGAAATAGCCAATTTCTATTCCAAAGAGGAAGTTCTACTAATTTTTTTAATTAGTAAGTTGATTCACCTACTCTTTATTATAATAAAAAGAACATTTCAGAATGAAAAATAGAAAAGTTTTTTCTTGATCATTTATCAACCCTTTCCTGTTTCTTAATTTCGTCTAATGATTAATTAAGAGGGTTGACCAGGTCATTAATACGTATAATATCCAAATACCAAATACGCTCAGTGTGTGATCCACAGAAAGAAAAAAGAGTTGTTTTGGTGAACATCAAAGAAAAAACTTGCTCTTCTTCC…	||||||||||||||||||||||||||||||||||||||||||||||||||||||||||||||||||||||||||||||||||||||||||||||||||| |||||||||||||||||||||||||||||||||||||||||||||||||||||||||||||||||||||||||||||||||||||||||||||||||||||||||||||||||||||||||||||||||||||||||||||||||||||||||||||||||||||||||||||||||||||||||||||||||||| |||||||||||||||||||||||||||||||||||||||||||||||||||| |||||||||||||||||||||||||||||||||||||||||||||||||…	29980884	93445391531	0	0	0.46	1.28	0.85
5	blastn	BLASTN 2.2.31+	Zheng Zhang, Scott Schwartz, Lukas Wagner, and Webb Miller (2000), "A greedy algorithm for aligning DNA sequences", J Comput Biol 2000; 7(1-2):203-14.	nr	Query_6666	contig00003 length=1049 numreads=16	1049	10	1	-2	0	0	L;m;	Query_6670	contig00038 length=753 numreads=6	753	36	gi|384406831|gb|JQ754651.1|	Aegilops tauschii chloroplast, complete genome	JQ754651	114112	1	1339.94	725	0	1	739	1409	2149	1	1	736	736	2	741	CTAGTCGGATGGAGTAGATAATTCTTCCTTGTTACAATAGAG-AAAAATCCCTCCCCAAATCGTGCTTGCATTTTTCATTGCACACGACTTTCCCTATGTAGAAATAGCCAATTTCTATTCCAAAGAGGAAGTTCTACTAATTTTTTTAATTAGTAAGTTGATTCACCTACTCTTTATTATAATAAAAAGAACATTTCAGAATGAAAAATAGAAAAGTTTTTTCTTGATCATTTATCAACCCTTTCCTGTTTCTTAATTTCGTCTAATGATTAATTAAGAGGGTTGACCAGGTCATTGATACGTATAATATCCAAATACCAAATACGCTCAGTGTGTGATCCACAGAAAG-AAAAAGAGTTGTTTTGGTGAACATCAAAGAAAAAACTTGCTCTTCTTC…	CTAGTCGGATGGAGTAGATAATTCTTCCTTGTTACAATAGAGAAAAAATCCCTCCCCAAATCGTGCTTGCATTTTTCATTGCACACGACTTTCCCTATGTAGAAATAGCCAATTTCTATTCCAAAGAGGAAGTTCTACTAATTTTTTTAATTAGTAACTTGATTCACCTACTCTTTATTATAATAAAAAGAACATTTCAGAATGAAAAATAGAAAAGTTTTTTCTTGATCATTTATCAACCCTTTCCTGTTTCTTAATTTCGTCTAATGATTAATTAAGAGGGTTGACCAGGTCATTGATACGTATAATATCCAAATACCAAATACGCTCAGTGTGTGATCCACAGAAAGAAAAAAGAGTTGTTTTGGTGAACATCAAAGAAAAAACTTGCTCTTCTTC…	|||||||||||||||||||||||||||||||||||||||||| |||||||||||||||||||||||||||||||||||||||||||||||||||||||||||||||||||||||||||||||||||||||||||||||||||||||||||||||||| |||||||||||||||||||||||||||||||||||||||||||||||||||||||||||||||||||||||||||||||||||||||||||||||||||||||||||||||||||||||||||||||||||||||||||||||||||||||||||||||||||||||||||||||||||||||||||||||| ||||||||||||||||||||||||||||||||||||||||||||||||…	29980884	93445391531	0	0	0.46	1.28	0.85
5	blastn	BLASTN 2.2.31+	Zheng Zhang, Scott Schwartz, Lukas Wagner, and Webb Miller (2000), "A greedy algorithm for aligning DNA sequences", J Comput Biol 2000; 7(1-2):203-14.	nr	Query_6666	contig00003 length=1049 numreads=16	1049	10	1	-2	0	0	L;m;	Query_6670	contig00038 length=753 numreads=6	753	37	gi|686028544|gb|KM040677.1|	Taeniatherum caput-medusae voucher GRA1126 tRNA-Lys (trnK-UUU) gene, partial sequence; and maturase K (matK) gene, complete cds; plastid	KM040677	2526	1	1338.09	724	0	1	742	2517	1775	1	-1	737	737	1	743	CTAGTCGGATGGAGTAGATAATTCTTCCTTGTTACAATAGAGAAAAATCCCTCCCCAAATCGTGCTTGCATTTTTCATTGCACACGACTTTCCCTATGTAGAAATAGCCAATTTCTATTCCAAAGAGGAAGTTCTACTAATTTTTTTAATTAGTAAGTTGATTCACCTACTCTTTATTATAATAAAAAGAACATTTCAGAATGAAAAATAGAAAAGTTTTTTCTTGATCATTTATCAACCCTTTCCTGTTTCTTAATTTCGTCTAATGATTAATTAAGAGGGTTGACCAGGTCATTGATACGTATAATATCCAAATACCAAATACGCTCAGTGTGTGATCCACAGAAAGAAAAA-GAGTTGTTTTGGTGAACATCAAAGAAAAAACTTGCTCTTCTTCC…	CTAGTCGGATGGAGTAGATAATTCTTCCTTGTTACAATAGAGAAAAATCCCTCCCCAAATCGTGCTTGCATTTTTCATTGCACACGACTTTCCCTATGTAGAAATAGCCAATTTCTATTCCAAAGAGGAAGTTCTACTAATTTTTTGAATTAGTAAGTTGATTCACCTACTCTTTATTATAATAAAAAGAACATTTCAGAATGAAAAATAGAAAAGTTTTTTCTTGATCATTTATCAACCCTTTCCTGTTTCTTAATTTCGTCTAATGATTAATTAAGAGGGTTGACCAGGTCATTGATACGTATAATATCCAAATACCAAATACGCTCAGTGTGTGATCCACAGAAAGAAAAAAGAGTTGTTTTGGTGAACATCAAAGAAAAAACAGGCTCTTCTTCC…	|||||||||||||||||||||||||||||||||||||||||||||||||||||||||||||||||||||||||||||||||||||||||||||||||||||||||||||||||||||||||||||||||||||||||||||||||| ||||||||||||||||||||||||||||||||||||||||||||||||||||||||||||||||||||||||||||||||||||||||||||||||||||||||||||||||||||||||||||||||||||||||||||||||||||||||||||||||||||||||||||||||||||||||||||||||||||||||||||||| ||||||||||||||||||||||||||||||| ||||||||||||…	29980884	93445391531	0	0	0.46	1.28	0.85
5	blastn	BLASTN 2.2.31+	Zheng Zhang, Scott Schwartz, Lukas Wagner, and Webb Miller (2000), "A greedy algorithm for aligning DNA sequences", J Comput Biol 2000; 7(1-2):203-14.	nr	Query_6666	contig00003 length=1049 numreads=16	1049	10	1	-2	0	0	L;m;	Query_6670	contig00038 length=753 numreads=6	753	38	gi|554515533|gb|KF534489.1|	Aegilops cylindrica chloroplast, complete genome	KF534489	113490	1	1338.09	724	0	1	739	1409	2148	1	1	735	735	1	740	CTAGTCGGATGGAGTAGATAATTCTTCCTTGTTACAATAGAGAAAAATCCCTCCCCAAATCGTGCTTGCATTTTTCATTGCACACGACTTTCCCTATGTAGAAATAGCCAATTTCTATTCCAAAGAGGAAGTTCTACTAATTTTTTTAATTAGTAAGTTGATTCACCTACTCTTTATTATAATAAAAAGAACATTTCAGAATGAAAAATAGAAAAGTTTTTTCTTGATCATTTATCAACCCTTTCCTGTTTCTTAATTTCGTCTAATGATTAATTAAGAGGGTTGACCAGGTCATTGATACGTATAATATCCAAATACCAAATACGCTCAGTGTGTGATCCACAGAAAG-AAAAAGAGTTGTTTTGGTGAACATCAAAGAAAAAACTTGCTCTTCTTCC…	CTAGTCGGATGGAGTAGATAATTCTTCCTTGTTACAATAGAGAAAAATCCCTCCCCAAATCGTGCTTGCATTTTTCATTGCACACGACTTTCCCTATGTAGAAATAGCCAATTTCTATTCCAAAGAGGAAGTTCTACTAATTTTTTTAATTAGTAACTTGATTCACCTACTCTTTATTATAATAAAAAGAACATTTCAGAATGAAAAATAGAAAAGTTTTTTCTTGATCATTTATCAACCCTTTCCTGTTTCTTAATTTCGTCTAATGATTAATTAAGAGGGTTGACCAGGTCATTGATACGTATAATATCCAAATACCAAATACGCTCAGTGTGTGATCCACAGAAAGAAAAAAGAGTTGTTTTGGTGAACATCAAAGAAAAAACTTGCTCTTCTTCC…	|||||||||||||||||||||||||||||||||||||||||||||||||||||||||||||||||||||||||||||||||||||||||||||||||||||||||||||||||||||||||||||||||||||||||||||||||||||||||||| |||||||||||||||||||||||||||||||||||||||||||||||||||||||||||||||||||||||||||||||||||||||||||||||||||||||||||||||||||||||||||||||||||||||||||||||||||||||||||||||||||||||||||||||||||||||||||||||| |||||||||||||||||||||||||||||||||||||||||||||||||…	29980884	93445391531	0	0	0.46	1.28	0.85
5	blastn	BLASTN 2.2.31+	Zheng Zhang, Scott Schwartz, Lukas Wagner, and Webb Miller (2000), "A greedy algorithm for aligning DNA sequences", J Comput Biol 2000; 7(1-2):203-14.	nr	Query_6666	contig00003 length=1049 numreads=16	1049	10	1	-2	0	0	L;m;	Query_6670	contig00038 length=753 numreads=6	753	39	gi|697738751|gb|KM487287.1|	Triticum timopheevii subsp. araraticum trnK gene, partial sequence; and maturase K (matK) gene, complete cds; chloroplast	KM487287	2494	1	1325.17	717	0	20	742	2494	1771	1	-1	722	722	1	724	AATTCTTCCTTGTTACAATAGAGAAAAATCCCTCCCCAAATCGTGCTTGCATTTTTCATTGCACACGACTTTCCCTATGTAGAAATAGCCAATTTCTATTCCAAAGAGGAAGTTCTACTAATTTTTTTAATTAGTAAGTTGATTCACCTACTCTTTATTATAATAAAAAGAACATTTCAGAATGAAAAATAGAAAAGTTTTTTCTTGATCATTTATCAACCCTTTCCTGTTTCTTAATTTCGTCTAATGATTAATTAAGAGGGTTGACCAGGTCATTGATACGTATAATATCCAAATACCAAATACGCTCAGTGTGTGATCCACAGAAAGAAAAA-GAGTTGTTTTGGTGAACATCAAAGAAAAAACTTGCTCTTCTTCCATAAAAAATTCTTCTAAAA…	AATTCTTCCTTGTTACAATAGAGAAAAATCCCTCCCCAAATCGTGCTTGCATTTTTCATTGCACACGACTTTCCCTATGTAGAAATAGCCAATTTCTATTCCAAAGAGGAAGTTCTACTAATTTTTTTAATTAGTAAGTTGATTCACCTACTCTTTATTATAATAAAAAGAACATTTCAGAATGAAAAATAGAAAAGTTTTTTCTTGATCATTTATCAACCCTTTCCTGTTTCTTAATTTCGTCTAATGATTAATTAAGAGGGTTGACCAGGTCATTGATACGTATAATATCCAAATACCAAATACGCTCAGTGTGTGATCCACAGAAAGAAAAAAGAGTTGTTTTGGTGAACATCAAAGAAAAAACTTGCTCTTCTTCCATAAAAAATTCTTCTAAAA…	||||||||||||||||||||||||||||||||||||||||||||||||||||||||||||||||||||||||||||||||||||||||||||||||||||||||||||||||||||||||||||||||||||||||||||||||||||||||||||||||||||||||||||||||||||||||||||||||||||||||||||||||||||||||||||||||||||||||||||||||||||||||||||||||||||||||||||||||||||||||||||||||||||||||||||||||||||||||||||||||||||||||||||||| |||||||||||||||||||||||||||||||||||||||||||||||||||||||||||||||…	29980884	93445391531	0	0	0.46	1.28	0.85
5	blastn	BLASTN 2.2.31+	Zheng Zhang, Scott Schwartz, Lukas Wagner, and Webb Miller (2000), "A greedy algorithm for aligning DNA sequences", J Comput Biol 2000; 7(1-2):203-14.	nr	Query_6666	contig00003 length=1049 numreads=16	1049	10	1	-2	0	0	L;m;	Query_6670	contig00038 length=753 numreads=6	753	40	gi|471184555|gb|JX438067.1|	Aegilops geniculata voucher UZ 138.07 tRNA-Lys (trnK) gene, partial sequence; and maturase K (matK) gene, partial cds; chloroplast	JX438067	1183	1	1325.17	717	0	20	742	1183	460	1	-1	722	722	1	724	AATTCTTCCTTGTTACAATAGAGAAAAATCCCTCCCCAAATCGTGCTTGCATTTTTCATTGCACACGACTTTCCCTATGTAGAAATAGCCAATTTCTATTCCAAAGAGGAAGTTCTACTAATTTTTTTAATTAGTAAGTTGATTCACCTACTCTTTATTATAATAAAAAGAACATTTCAGAATGAAAAATAGAAAAGTTTTTTCTTGATCATTTATCAACCCTTTCCTGTTTCTTAATTTCGTCTAATGATTAATTAAGAGGGTTGACCAGGTCATTGATACGTATAATATCCAAATACCAAATACGCTCAGTGTGTGATCCACAGAAAGAAAAA-GAGTTGTTTTGGTGAACATCAAAGAAAAAACTTGCTCTTCTTCCATAAAAAATTCTTCTAAAA…	AATTCTTCCTTGTTACAATAGAGAAAAATCCCTCCCCAAATCGTGCTTGCATTTTTCATTGCACACGACTTTCCCTATGTAGAAATAGCCAATTTCTATTCCAAAGAGGAAGTTCTACTAATTTTTTTAATTAGTAAGTTGATTCACCTACTCTTTATTATAATAAAAAGAACATTTCAGAATGAAAAATAGAAAAGTTTTTTCTTGATCATTTATCAACCCTTTCCTGTTTCTTAATTTCGTCTAATGATTAATTAAGAGGGTTGACCAGGTCATTGATACGTATAATATCCAAATACCAAATACGCTCAGTGTGTGATCCACAGAAAGAAAAAAGAGTTGTTTTGGTGAACATCAAAGAAAAAACTTGCTCTTCTTCCATAAAAAATTCTTCTAAAA…	||||||||||||||||||||||||||||||||||||||||||||||||||||||||||||||||||||||||||||||||||||||||||||||||||||||||||||||||||||||||||||||||||||||||||||||||||||||||||||||||||||||||||||||||||||||||||||||||||||||||||||||||||||||||||||||||||||||||||||||||||||||||||||||||||||||||||||||||||||||||||||||||||||||||||||||||||||||||||||||||||||||||||||||| |||||||||||||||||||||||||||||||||||||||||||||||||||||||||||||||…	29980884	93445391531	0	0	0.46	1.28	0.85
5	blastn	BLASTN 2.2.31+	Zheng Zhang, Scott Schwartz, Lukas Wagner, and Webb Miller (2000), "A greedy algorithm for aligning DNA sequences", J Comput Biol 2000; 7(1-2):203-14.	nr	Query_6666	contig00003 length=1049 numreads=16	1049	10	1	-2	0	0	L;m;	Query_6670	contig00038 length=753 numreads=6	753	41	gi|686028562|gb|KM040686.1|	Hordeum brevisubulatum voucher PI531768 tRNA-Lys (trnK-UUU) gene, partial sequence; and maturase K (matK) gene, complete cds; plastid	KM040686	2524	1	1321.47	715	0	1	742	2515	1773	1	-1	734	734	1	743	CTAGTCGGATGGAGTAGATAATTCTTCCTTGTTACAATAGAGAAAAATCCCTCCCCAAATCGTGCTTGCATTTTTCATTGCACACGACTTTCCCTATGTAGAAATAGCCAATTTCTATTCCAAAGAGGAAGTTCTACTAATTTTTTTAATTAGTAAGTTGATTCACCTACTCTTTATTATAATAAAAAGAACATTTCAGAATGAAAAATAGAAAAGTTTTTTCTTGATCATTTATCAACCCTTTCCTGTTTCTTAATTTCGTCTAATGATTAATTAAGAGGGTTGACCAGGTCATTGATACGTATAATATCCAAATACCAAATACGCTCAGTGTGTGATCCACAGAAAGAAAAA-GAGTTGTTTTGGTGAACATCAAAGAAAAAACTTGCTCTTCTTCC…	CTAGTCGGATGGAGTAGATAATTCTTCCTTGTTACAATAGAGAAAAATCCCTCCCCAAATCGTGCTTGCATTTTTCATTGCACACGACTTTCCCTATGTAGAAATAGCCAATTTCTATTCCAAAGAGGAAGTTCTACTAATTTTTTTAATTAGTAAGTTGATTCACCTACTCTTTATTATAATAAAAGGAACATTTCAGAATGAAAAATAGGAAAGTTTTTTCTTGATCATTTATCAACCCTTTCCTGTTTATTAGTTTTGTCTAATGATTAATTAAGAGGGTTGACCAGGTCATTGATACGTATAATATCCAAATACCAAATACGCTCAGTGTGTGATCCACAGAAAGAAAAAAGAGTTGTTTTGGTGAACATCAAAGAAAAAACTTGCTCTTCTTCC…	||||||||||||||||||||||||||||||||||||||||||||||||||||||||||||||||||||||||||||||||||||||||||||||||||||||||||||||||||||||||||||||||||||||||||||||||||||||||||||||||||||||||||||||||||||||||||| ||||||||||||||||||||||| ||||||||||||||||||||||||||||||||||||||| ||| ||| |||||||||||||||||||||||||||||||||||||||||||||||||||||||||||||||||||||||||||||||||||||||||||||| ||||||||||||||||||||||||||||||||||||||||||||…	29980884	93445391531	0	0	0.46	1.28	0.85
5	blastn	BLASTN 2.2.31+	Zheng Zhang, Scott Schwartz, Lukas Wagner, and Webb Miller (2000), "A greedy algorithm for aligning DNA sequences", J Comput Biol 2000; 7(1-2):203-14.	nr	Query_6666	contig00003 length=1049 numreads=16	1049	10	1	-2	0	0	L;m;	Query_6670	contig00038 length=753 numreads=6	753	42	gi|686028558|gb|KM040684.1|	Hordeum brevisubulatum voucher BCC2016 tRNA-Lys (trnK-UUU) gene, partial sequence; and maturase K (matK) gene, complete cds; plastid	KM040684	2524	1	1315.93	712	0	1	742	2515	1773	1	-1	733	733	1	743	CTAGTCGGATGGAGTAGATAATTCTTCCTTGTTACAATAGAGAAAAATCCCTCCCCAAATCGTGCTTGCATTTTTCATTGCACACGACTTTCCCTATGTAGAAATAGCCAATTTCTATTCCAAAGAGGAAGTTCTACTAATTTTTTTAATTAGTAAGTTGATTCACCTACTCTTTATTATAATAAAAAGAACATTTCAGAATGAAAAATAGAAAAGTTTTTTCTTGATCATTTATCAACCCTTTCCTGTTTCTTAATTTCGTCTAATGATTAATTAAGAGGGTTGACCAGGTCATTGATACGTATAATATCCAAATACCAAATACGCTCAGTGTGTGATCCACAGAAAGAAAAA-GAGTTGTTTTGGTGAACATCAAAGAAAAAACTTGCTCTTCTTCC…	CTAGTCGGATGGAGTAGATAATTCTTCCTTGTTACAATAGAGAAAAATCCCTCCCCAAATCGTGCTTGCATTTTTCATTGCACACGACTTTCCCTATGTAGAAATAGCCAATTTCTATTCCAAAGAGGAAGTTCTACTAATTTTTTTAATTAGTAAGTTGATTCACCTACTCTTTATTATAATAAAAGGAACATTTCAGAATGAAAAATATGAAAGTTTTTTCTTGATCATTTATCAACCCTTTCCTGTTTATTAGTTTTGTCTAATGATTAATTAAGAGGGTTGACCAGGTCATTGATACGTATAATATCCAAATACCAAATACGCTCAGTGTGTGATCCACAGAAAGAAAAAAGAGTTGTTTTGGTGAACATCAAAGAAAAAACTTGCTCTTCTTCC…	||||||||||||||||||||||||||||||||||||||||||||||||||||||||||||||||||||||||||||||||||||||||||||||||||||||||||||||||||||||||||||||||||||||||||||||||||||||||||||||||||||||||||||||||||||||||||| |||||||||||||||||||||| ||||||||||||||||||||||||||||||||||||||| ||| ||| |||||||||||||||||||||||||||||||||||||||||||||||||||||||||||||||||||||||||||||||||||||||||||||| |||||||||||||||||||||||||||||||||||||||||||| …	29980884	93445391531	0	0	0.46	1.28	0.85
5	blastn	BLASTN 2.2.31+	Zheng Zhang, Scott Schwartz, Lukas Wagner, and Webb Miller (2000), "A greedy algorithm for aligning DNA sequences", J Comput Biol 2000; 7(1-2):203-14.	nr	Query_6666	contig00003 length=1049 numreads=16	1049	10	1	-2	0	0	L;m;	Query_6670	contig00038 length=753 numreads=6	753	43	gi|521301327|gb|KC912692.1|	Triticum monococcum subsp. aegilopoides, complete genome	KC912692	113606	1	1312.24	710	0	1	742	1400	2137	1	1	733	733	6	743	CTAGTCGGATGGAGTAGATAATTCTTCCTTGTTACAATAGAGAAAAATCCCTCCCCAAATCGTGCTTGCATTTTTCATTGCACACGACTTTCCCTATGTAGAAATAGCCAATTTCTATTCCAAAGAGGAAGTTCTACTAATTTTTTTAATTAGTAAGTTGATTCACCTACTCTTTATTATAATAAAAAGAACATTTCAGAATGAAAAATAGAAAAGTTTTTTCTTGATCATTTATCAACCCTTTCCTGTTTCTTAATTTCGTCTAATGATTAATTAAGAGGGTTGACCAGGTCATTGATACGTATAATATCCAAATACCAAATACGCTCAGTGTGTGATCCACAGAAAG-AAAAAGAGTTGTTTTGGTGAACATCAAAGAAAAAACTTGCTCTTCTTCC…	CTAGTCGGATGGAGTAGATAATTCTTCCTTGTTACAATAGAGAAAAATCCCTCCCCAAATCGTGCTTGCATTTTTCATTGCACACGACTTTCCCTATGTTGAA-----CAATTTCTATTCCAAAGAGGAAGTTCTACTAATTTTTTTAATTAGTAAGTTGATTCACCTACTCTTTATTATAATAAAAAGAACATTTCAGAATGAAAAATAGAAAAGTTTTTTCTTGATCATTTATCAACCCTTTCCTGTTTCTTAATTTCGTCTAATGATTAATTAAGAGGGTTGACCAGGTCATTAATACGTATAATATCCAAATACCAAATACGCTCAGTGTGTGATCCACAGAAAGAAAAAAGAGTTGTTTTGGTGAACATCAAAGAAAAAACTTGCTCTTCTTCC…	||||||||||||||||||||||||||||||||||||||||||||||||||||||||||||||||||||||||||||||||||||||||||||||||||| ||| |||||||||||||||||||||||||||||||||||||||||||||||||||||||||||||||||||||||||||||||||||||||||||||||||||||||||||||||||||||||||||||||||||||||||||||||||||||||||||||||||||||||||||||||||||||||||||| |||||||||||||||||||||||||||||||||||||||||||||||||||| |||||||||||||||||||||||||||||||||||||||||||||||||||||…	29980884	93445391531	0	0	0.46	1.28	0.85
5	blastn	BLASTN 2.2.31+	Zheng Zhang, Scott Schwartz, Lukas Wagner, and Webb Miller (2000), "A greedy algorithm for aligning DNA sequences", J Comput Biol 2000; 7(1-2):203-14.	nr	Query_6666	contig00003 length=1049 numreads=16	1049	10	1	-2	0	0	L;m;	Query_6670	contig00038 length=753 numreads=6	753	44	gi|686028678|gb|KM040744.1|	Hordeum secalinum voucher BCC2004 tRNA-Lys (trnK-UUU) gene, partial sequence; and maturase K (matK) gene, complete cds; plastid >gi|686028680|gb|KM040745.1| Hordeum secalinum voucher JB104_1 tRNA-Lys (trnK-UUU) gene, partial sequence; and maturase K (matK) gene, complete cds; plastid	KM040744	2521	1	1310.39	709	0	1	742	2512	1771	1	-1	732	732	2	743	CTAGTCGGATGGAGTAGATAATTCTTCCTTGTTACAATAGAGAAAAATCCCTCCCCAAATCGTGCTTGCATTTTTCATTGCACACGACTTTCCCTATGTAGAAATAGCCAATTTCTATTCCAAAGAGGAAGTTCTACTAATTTTTTTAATTAGTAAGTTGATTCACCTACTCTTTATTATAATAAAAAGAACATTTCAGAATGAAAAATAGAAAAGTTTTTTCTTGATCATTTATCAACCCTTTCCTGTTTCTTAATTTCGTCTAATGATTAATTAAGAGGGTTGACCAGGTCATTGATACGTATAATATCCAAATACCAAATACGCTCAGTGTGTGATCCACAGAAAGAAAAA-GAGTTGTTTTGGTGAACATCAAAGAAAAAACTTGCTCTTCTTCC…	CTAGTCGGATGGAGTAGATAATTCTTCCTTGTTACAATAGAGAAAAATCCCTCCCCAAATCGTGCTTGCATTTTTCATTGCACACGACTTTCCCTATGTAGAAATAGCCAATTTCTATTCCAAAGAGGAAGTTCTACTAATTTTTTTAATTAGTAAGTTGATTCAC-TACTCTTTATTATAATAAAAGGAACATTTCAGAATGAAAAATATGAAAGTTTTTTCTTGATCATTTATCAACCCTTTCCTGTTTATTAGTTTTGTCTAATGATTAATTAAGAGGGTTGACCAGGTCATTGATACGTATAATATCCAAATACCAAATACGCTCAGTGTGTGATCCACAGAAAGAAAAAAGAGTTGTTTTGGTGAACATCAAAGAAAAAACTTGCTCTTCTTCC…	|||||||||||||||||||||||||||||||||||||||||||||||||||||||||||||||||||||||||||||||||||||||||||||||||||||||||||||||||||||||||||||||||||||||||||||||||||||||||||||||||||||| |||||||||||||||||||| |||||||||||||||||||||| ||||||||||||||||||||||||||||||||||||||| ||| ||| |||||||||||||||||||||||||||||||||||||||||||||||||||||||||||||||||||||||||||||||||||||||||||||| |||||||||||||||||||||||||||||||||||||||||||| …	29980884	93445391531	0	0	0.46	1.28	0.85
5	blastn	BLASTN 2.2.31+	Zheng Zhang, Scott Schwartz, Lukas Wagner, and Webb Miller (2000), "A greedy algorithm for aligning DNA sequences", J Comput Biol 2000; 7(1-2):203-14.	nr	Query_6666	contig00003 length=1049 numreads=16	1049	10	1	-2	0	0	L;m;	Query_6670	contig00038 length=753 numreads=6	753	45	gi|686028672|gb|KM040741.1|	Hordeum brevisubulatum voucher PI401374 tRNA-Lys (trnK-UUU) gene, partial sequence; and maturase K (matK) gene, complete cds; plastid	KM040741	2521	1	1310.39	709	0	1	742	2512	1771	1	-1	732	732	2	743	CTAGTCGGATGGAGTAGATAATTCTTCCTTGTTACAATAGAGAAAAATCCCTCCCCAAATCGTGCTTGCATTTTTCATTGCACACGACTTTCCCTATGTAGAAATAGCCAATTTCTATTCCAAAGAGGAAGTTCTACTAATTTTTTTAATTAGTAAGTTGATTCACCTACTCTTTATTATAATAAAAAGAACATTTCAGAATGAAAAATAGAAAAGTTTTTTCTTGATCATTTATCAACCCTTTCCTGTTTCTTAATTTCGTCTAATGATTAATTAAGAGGGTTGACCAGGTCATTGATACGTATAATATCCAAATACCAAATACGCTCAGTGTGTGATCCACAGAAAGAAAAA-GAGTTGTTTTGGTGAACATCAAAGAAAAAACTTGCTCTTCTTCC…	CTAGTCGGATGGAGTAGATAATTCTTCCTTGTTACAATAGAGAAAAATCCCTCCCCAAATCGTGCTTGCATTTTTCATTGCACACGACTTTCCCTATGTAGAAATAGCCAATTTCTATTCCAAAGAGGAAGTTCTACTAATTTTTTTAATTAGTAAGTTGATTCAC-TACTCTTTATTATAATAAAAGGAACATTTCAGAATGAAAAATATGAAAGTTTTTTCTTGATCATTTATCAACCCTTTCCTGTTTATTAGTTTTGTCTAATGATTAATTAAGAGGGTTGACCAGGTCATTGATACGTATAATATCCAAATACCAAATACGCTCAGTGTGTGATCCACAGAAAGAAAAAAGAGTTGTTTTGGTGAACATCAAAGAAAAAACTTGCTCTTCTTCC…	|||||||||||||||||||||||||||||||||||||||||||||||||||||||||||||||||||||||||||||||||||||||||||||||||||||||||||||||||||||||||||||||||||||||||||||||||||||||||||||||||||||| |||||||||||||||||||| |||||||||||||||||||||| ||||||||||||||||||||||||||||||||||||||| ||| ||| |||||||||||||||||||||||||||||||||||||||||||||||||||||||||||||||||||||||||||||||||||||||||||||| |||||||||||||||||||||||||||||||||||||||||||| …	29980884	93445391531	0	0	0.46	1.28	0.85
5	blastn	BLASTN 2.2.31+	Zheng Zhang, Scott Schwartz, Lukas Wagner, and Webb Miller (2000), "A greedy algorithm for aligning DNA sequences", J Comput Biol 2000; 7(1-2):203-14.	nr	Query_6666	contig00003 length=1049 numreads=16	1049	10	1	-2	0	0	L;m;	Query_6670	contig00038 length=753 numreads=6	753	46	gi|686028670|gb|KM040740.1|	Hordeum brevisubulatum voucher GRA0894_97 tRNA-Lys (trnK-UUU) gene, partial sequence; and maturase K (matK) gene, complete cds; plastid >gi|686028674|gb|KM040742.1| Hordeum brevisubulatum voucher PI401387 tRNA-Lys (trnK-UUU) gene, partial sequence; and maturase K (matK) gene, complete cds; plastid	KM040740	2521	1	1310.39	709	0	1	742	2512	1771	1	-1	732	732	2	743	CTAGTCGGATGGAGTAGATAATTCTTCCTTGTTACAATAGAGAAAAATCCCTCCCCAAATCGTGCTTGCATTTTTCATTGCACACGACTTTCCCTATGTAGAAATAGCCAATTTCTATTCCAAAGAGGAAGTTCTACTAATTTTTTTAATTAGTAAGTTGATTCACCTACTCTTTATTATAATAAAAAGAACATTTCAGAATGAAAAATAGAAAAGTTTTTTCTTGATCATTTATCAACCCTTTCCTGTTTCTTAATTTCGTCTAATGATTAATTAAGAGGGTTGACCAGGTCATTGATACGTATAATATCCAAATACCAAATACGCTCAGTGTGTGATCCACAGAAAGAAAAA-GAGTTGTTTTGGTGAACATCAAAGAAAAAACTTGCTCTTCTTCC…	CTAGTCGGATGGAGTAGATAATTCTTCCTTGTTACAATAGAGAAAAATCCCTCCCCAAATCGTGCTTGCATTTTTCATTGCACACGACTTTCCCTATGTAGAAATAGCCAATTTCTATTCCAAAGAGGAAGTTCTACTAATTTTTTTAATTAGTAAGTTGATTCAC-TACTCTTTATTATAATAAAAGGAACATTTCAGAATGAAAAATATGAAAGTTTTTTCTTGATCATTTATCAACCCTTTCCTGTTTATTAGTTTTGTCTAATGATTAATTAAGAGGGTTGACCAGGTCATTGATACGTATAATATCCAAATACCAAATACGCTCAGTGTGTGATCCACAGAAAGAAAAAAGAGTTGTTTTGGTGAACATCAAAGAAAAAACTTGCTCTTCTTCC…	|||||||||||||||||||||||||||||||||||||||||||||||||||||||||||||||||||||||||||||||||||||||||||||||||||||||||||||||||||||||||||||||||||||||||||||||||||||||||||||||||||||| |||||||||||||||||||| |||||||||||||||||||||| ||||||||||||||||||||||||||||||||||||||| ||| ||| |||||||||||||||||||||||||||||||||||||||||||||||||||||||||||||||||||||||||||||||||||||||||||||| |||||||||||||||||||||||||||||||||||||||||||| …	29980884	93445391531	0	0	0.46	1.28	0.85
5	blastn	BLASTN 2.2.31+	Zheng Zhang, Scott Schwartz, Lukas Wagner, and Webb Miller (2000), "A greedy algorithm for aligning DNA sequences", J Comput Biol 2000; 7(1-2):203-14.	nr	Query_6666	contig00003 length=1049 numreads=16	1049	10	1	-2	0	0	L;m;	Query_6670	contig00038 length=753 numreads=6	753	47	gi|686028638|gb|KM040724.1|	Hordeum marinum subsp. gussoneanum voucher BCC2013 tRNA-Lys (trnK-UUU) gene, partial sequence; and maturase K (matK) gene, complete cds; plastid >gi|686028640|gb|KM040725.1| Hordeum marinum subsp. gussoneanum voucher H00081 tRNA-Lys (trnK-UUU) gene, partial sequence; and maturase K (matK) gene, complete cds; plastid	KM040724	2523	1	1310.39	709	0	1	742	2514	1772	1	-1	732	732	1	743	CTAGTCGGATGGAGTAGATAATTCTTCCTTGTTACAATAGAGAAAAATCCCTCCCCAAATCGTGCTTGCATTTTTCATTGCACACGACTTTCCCTATGTAGAAATAGCCAATTTCTATTCCAAAGAGGAAGTTCTACTAATTTTTTTAATTAGTAAGTTGATTCACCTACTCTTTATTATAATAAAAAGAACATTTCAGAATGAAAAATAGAAAAGTTTTTTCTTGATCATTTATCAACCCTTTCCTGTTTCTTAATTTCGTCTAATGATTAATTAAGAGGGTTGACCAGGTCATTGATACGTATAATATCCAAATACCAAATACGCTCAGTGTGTGATCCACAGAAAGAAAAA-GAGTTGTTTTGGTGAACATCAAAGAAAAAACTTGCTCTTCTTCC…	CTAGTCGGATGGAGTAGATAATTCTTCCTTGTTACAATAGAGAAAAATCCCTCCCCAAATCGTGCTTGCATTTTTCATTGCACACGACTTTCCCTATGTAGAAATAGCCAATTTCTATTCCAAAGAGGAAGTTCTACTAATTTTTTTAATTAGTAAGTTGATTCACCTACTCTTTATTATAATAAAAGGAACATTTCAGAATGAAAAATATGAAAGTTTTTTCTTGATCATTTATCAACCCTTTCCTGTTTATTAGTTTTGTCTAATGATTAATTAAGAGGGTTGACCAGGTCATTGATACGTATAATATCCAAATACCAAATACGCTCAGTGTGTGATCCACAGAAAGAAAAAAGAGTTGTTTTGGTGAACATCAAAGAAAAAACTTGCTCTTCTTCC…	||||||||||||||||||||||||||||||||||||||||||||||||||||||||||||||||||||||||||||||||||||||||||||||||||||||||||||||||||||||||||||||||||||||||||||||||||||||||||||||||||||||||||||||||||||||||||| |||||||||||||||||||||| ||||||||||||||||||||||||||||||||||||||| ||| ||| |||||||||||||||||||||||||||||||||||||||||||||||||||||||||||||||||||||||||||||||||||||||||||||| |||||||||||||||||||||||||||||||||||||||||||| …	29980884	93445391531	0	0	0.46	1.28	0.85
5	blastn	BLASTN 2.2.31+	Zheng Zhang, Scott Schwartz, Lukas Wagner, and Webb Miller (2000), "A greedy algorithm for aligning DNA sequences", J Comput Biol 2000; 7(1-2):203-14.	nr	Query_6666	contig00003 length=1049 numreads=16	1049	10	1	-2	0	0	L;m;	Query_6670	contig00038 length=753 numreads=6	753	48	gi|686028636|gb|KM040723.1|	Hordeum guatemalense voucher H02299 tRNA-Lys (trnK-UUU) gene, partial sequence; and maturase K (matK) gene, complete cds; plastid >gi|686028642|gb|KM040726.1| Hordeum jubatum voucher FB016 tRNA-Lys (trnK-UUU) gene, partial sequence; and maturase K (matK) gene, complete cds; plastid >gi|686028648|gb|KM040729.1| Hordeum procerum voucher JB221A2 tRNA-Lys (trnK-UUU) gene, partial sequence; and matura…	KM040723	2523	1	1310.39	709	0	1	742	2514	1772	1	-1	732	732	1	743	CTAGTCGGATGGAGTAGATAATTCTTCCTTGTTACAATAGAGAAAAATCCCTCCCCAAATCGTGCTTGCATTTTTCATTGCACACGACTTTCCCTATGTAGAAATAGCCAATTTCTATTCCAAAGAGGAAGTTCTACTAATTTTTTTAATTAGTAAGTTGATTCACCTACTCTTTATTATAATAAAAAGAACATTTCAGAATGAAAAATAGAAAAGTTTTTTCTTGATCATTTATCAACCCTTTCCTGTTTCTTAATTTCGTCTAATGATTAATTAAGAGGGTTGACCAGGTCATTGATACGTATAATATCCAAATACCAAATACGCTCAGTGTGTGATCCACAGAAAGAAAAA-GAGTTGTTTTGGTGAACATCAAAGAAAAAACTTGCTCTTCTTCC…	CTAGTCGGATGGAGTAGATAATTCTTCTTTGTTACAATAGAGAAAAATCCCTCCCCAAATCGTGCTTGCATTTTTCATTGCACACGACTTTCCCTATGTAGAAATAGCCAATTTCTATTCCAAAGAGGAAGTTCTACTAATTTTTTTAATTAGTAAGTTGATTCACCTACTCTTTATTATAATAAAAGGAACATTTCAGAATGAAAAATAGGAAAGTTTTTTCTTGATCATTTATCAACCCTTTCCTGTTTATTAGTTTTGTCTAATGATTAATTAAGAGGGTTGACCAGGTCATTGATACGTATAATATCCAAATACCAAATACGCTCAGTGTGTGATCCACAGAAAGAAAAAAGAGTTGTTTTGGTGAACATCAAAGAAAAAACTTGCTCTTCTTCC…	||||||||||||||||||||||||||| ||||||||||||||||||||||||||||||||||||||||||||||||||||||||||||||||||||||||||||||||||||||||||||||||||||||||||||||||||||||||||||||||||||||||||||||||||||||||||||||| ||||||||||||||||||||||| ||||||||||||||||||||||||||||||||||||||| ||| ||| |||||||||||||||||||||||||||||||||||||||||||||||||||||||||||||||||||||||||||||||||||||||||||||| ||||||||||||||||||||||||||||||||||||||||||||…	29980884	93445391531	0	0	0.46	1.28	0.85
5	blastn	BLASTN 2.2.31+	Zheng Zhang, Scott Schwartz, Lukas Wagner, and Webb Miller (2000), "A greedy algorithm for aligning DNA sequences", J Comput Biol 2000; 7(1-2):203-14.	nr	Query_6666	contig00003 length=1049 numreads=16	1049	10	1	-2	0	0	L;m;	Query_6670	contig00038 length=753 numreads=6	753	49	gi|686028632|gb|KM040721.1|	Hordeum brevisubulatum voucher PI401390 tRNA-Lys (trnK-UUU) gene, partial sequence; and maturase K (matK) gene, complete cds; plastid	KM040721	2523	1	1310.39	709	0	1	742	2514	1773	1	-1	732	732	2	743	CTAGTCGGATGGAGTAGATAATTCTTCCTTGTTACAATAGAGAAAAATCCCTCCCCAAATCGTGCTTGCATTTTTCATTGCACACGACTTTCCCTATGTAGAAATAGCCAATTTCTATTCCAAAGAGGAAGTTCTACTAATTTTTTTAATTAGTAAGTTGATTCACCTACTCTTTATTATAATAAAAAGAACATTTCAGAATGAAAAATAGAAAAGTTTTTTCTTGATCATTTATCAACCCTTTCCTGTTTCTTAATTTCGTCTAATGATTAATTAAGAGGGTTGACCAGGTCATTGATACGTATAATATCCAAATACCAAATACGCTCAGTGTGTGATCCACAGAAAGAAAAA-GAGTTGTTTTGGTGAACATCAAAGAAAAAACTTGCTCTTCTTCC…	CTAGTCGGATGGAGTAGATAATTCTTCCTTGTTACAATAGAGAAAAATCCCTCCCCAAATCGTGCTTGCATTTTTCATTGCACACGACTTTCCCTATGTAGAAATAGCCAATTTCTATTCCAAAGAGGAAGTTCTACTAATTTTTTTAATTAGTAAGTTGATTCAC-TACTCTTTATTATAATAAAAGGAACATTTCAGAATGAAAAATATGAAAGTTTTTTCTTGATCATTTATCAACCCTTTCCTGTTTATTAGTTTTGTCTAATGATTAATTAAGAGGGTTGACCAGGTCATTGATACGTATAATATCCAAATACCAAATACGCTCAGTGTGTGATCCACAGAAAGAAAAAAGAGTTGTTTTGGTGAACATCAAAGAAAAAACTTGCTCTTCTTCC…	|||||||||||||||||||||||||||||||||||||||||||||||||||||||||||||||||||||||||||||||||||||||||||||||||||||||||||||||||||||||||||||||||||||||||||||||||||||||||||||||||||||| |||||||||||||||||||| |||||||||||||||||||||| ||||||||||||||||||||||||||||||||||||||| ||| ||| |||||||||||||||||||||||||||||||||||||||||||||||||||||||||||||||||||||||||||||||||||||||||||||| |||||||||||||||||||||||||||||||||||||||||||| …	29980884	93445391531	0	0	0.46	1.28	0.85
5	blastn	BLASTN 2.2.31+	Zheng Zhang, Scott Schwartz, Lukas Wagner, and Webb Miller (2000), "A greedy algorithm for aligning DNA sequences", J Comput Biol 2000; 7(1-2):203-14.	nr	Query_6666	contig00003 length=1049 numreads=16	1049	10	1	-2	0	0	L;m;	Query_6670	contig00038 length=753 numreads=6	753	50	gi|686028630|gb|KM040720.1|	Hordeum brevisubulatum voucher PI401376 tRNA-Lys (trnK-UUU) gene, partial sequence; and maturase K (matK) gene, complete cds; plastid	KM040720	2523	1	1310.39	709	0	1	742	2514	1773	1	-1	732	732	2	743	CTAGTCGGATGGAGTAGATAATTCTTCCTTGTTACAATAGAGAAAAATCCCTCCCCAAATCGTGCTTGCATTTTTCATTGCACACGACTTTCCCTATGTAGAAATAGCCAATTTCTATTCCAAAGAGGAAGTTCTACTAATTTTTTTAATTAGTAAGTTGATTCACCTACTCTTTATTATAATAAAAAGAACATTTCAGAATGAAAAATAGAAAAGTTTTTTCTTGATCATTTATCAACCCTTTCCTGTTTCTTAATTTCGTCTAATGATTAATTAAGAGGGTTGACCAGGTCATTGATACGTATAATATCCAAATACCAAATACGCTCAGTGTGTGATCCACAGAAAGAAAAA-GAGTTGTTTTGGTGAACATCAAAGAAAAAACTTGCTCTTCTTCC…	CTAGTCGGATGGAGTAGATAATTCTTCCTTGTTACAATAGAGAAAAATCCCTCCCCAAATCGTGCTTGCATTTTTCATTGCACACGACTTTCCCTATGTAGAAATAGCCAATTTCTATTCCAAAGAGGAAGTTCTACTAATTTTTTTAATTAGTAAGTTGATTCAC-TACTCTTTATTATAATAAAAGGAACATTTCAGAATGAAAAATATGAAAGTTTTTTCTTGATCATTTATCAACCCTTTCCTGTTTATTAGTTTTGTCTAATGATTAATTAAGAGGGTTGACCAGGTCATTGATACGTATAATATCCAAATACCAAATACGCTCAGTGTGTGATCCACAGAAAGAAAAAAGAGTTGTTTTGGTGAACATCAAAGAAAAAACTTGCTCTTCTTCC…	|||||||||||||||||||||||||||||||||||||||||||||||||||||||||||||||||||||||||||||||||||||||||||||||||||||||||||||||||||||||||||||||||||||||||||||||||||||||||||||||||||||| |||||||||||||||||||| |||||||||||||||||||||| ||||||||||||||||||||||||||||||||||||||| ||| ||| |||||||||||||||||||||||||||||||||||||||||||||||||||||||||||||||||||||||||||||||||||||||||||||| |||||||||||||||||||||||||||||||||||||||||||| …	29980884	93445391531	0	0	0.46	1.28	0.85
5	blastn	BLASTN 2.2.31+	Zheng Zhang, Scott Schwartz, Lukas Wagner, and Webb Miller (2000), "A greedy algorithm for aligning DNA sequences", J Comput Biol 2000; 7(1-2):203-14.	nr	Query_6666	contig00003 length=1049 numreads=16	1049	10	1	-2	0	0	L;m;	Query_6670	contig00038 length=753 numreads=6	753	51	gi|686028592|gb|KM040701.1|	Hordeum lechleri voucher BCC2027 tRNA-Lys (trnK-UUU) gene, partial sequence; and maturase K (matK) gene, complete cds; plastid	KM040701	2524	1	1310.39	709	0	1	742	2515	1773	1	-1	732	732	1	743	CTAGTCGGATGGAGTAGATAATTCTTCCTTGTTACAATAGAGAAAAATCCCTCCCCAAATCGTGCTTGCATTTTTCATTGCACACGACTTTCCCTATGTAGAAATAGCCAATTTCTATTCCAAAGAGGAAGTTCTACTAATTTTTTTAATTAGTAAGTTGATTCACCTACTCTTTATTATAATAAAAAGAACATTTCAGAATGAAAAATAGAAAAGTTTTTTCTTGATCATTTATCAACCCTTTCCTGTTTCTTAATTTCGTCTAATGATTAATTAAGAGGGTTGACCAGGTCATTGATACGTATAATATCCAAATACCAAATACGCTCAGTGTGTGATCCACAGAAAGAAAAA-GAGTTGTTTTGGTGAACATCAAAGAAAAAACTTGCTCTTCTTCC…	CTAGTCGGATGGAGTAGATAATTCTTCTTTGTTACAATAGAGAAAAATCCCTCCCCAAATCGTGCTTGCATTTTTCATTGCACACGACTTTCCCTATGTAGAAATAGCCAATTTCTATTCCAAAGAGGAAGTTCTACTAATTTTTTTAATTAGTAAGTTGATTCACCTACTCTTTATTATAATAAAAGGAACATTTCAGAATGAAAAATAGGAAAGTTTTTTCTTGATCATTTATCAACCCTTTCCTGTTTATTAGTTTTGTCTAATGATTAATTAAGAGGGTTGACCAGGTCATTGATACGTATAATATCCAAATACCAAATACGCTCAGTGTGTGATCCACAGAAAGAAAAAAGAGTTGTTTTGGTGAACATCAAAGAAAAAACTTGCTCTTCTTCC…	||||||||||||||||||||||||||| ||||||||||||||||||||||||||||||||||||||||||||||||||||||||||||||||||||||||||||||||||||||||||||||||||||||||||||||||||||||||||||||||||||||||||||||||||||||||||||||| ||||||||||||||||||||||| ||||||||||||||||||||||||||||||||||||||| ||| ||| |||||||||||||||||||||||||||||||||||||||||||||||||||||||||||||||||||||||||||||||||||||||||||||| ||||||||||||||||||||||||||||||||||||||||||||…	29980884	93445391531	0	0	0.46	1.28	0.85
5	blastn	BLASTN 2.2.31+	Zheng Zhang, Scott Schwartz, Lukas Wagner, and Webb Miller (2000), "A greedy algorithm for aligning DNA sequences", J Comput Biol 2000; 7(1-2):203-14.	nr	Query_6666	contig00003 length=1049 numreads=16	1049	10	1	-2	0	0	L;m;	Query_6670	contig00038 length=753 numreads=6	753	52	gi|686028590|gb|KM040700.1|	Hordeum jubatum voucher JB064 tRNA-Lys (trnK-UUU) gene, partial sequence; and maturase K (matK) gene, complete cds; plastid	KM040700	2524	1	1310.39	709	0	1	742	2515	1773	1	-1	732	732	1	743	CTAGTCGGATGGAGTAGATAATTCTTCCTTGTTACAATAGAGAAAAATCCCTCCCCAAATCGTGCTTGCATTTTTCATTGCACACGACTTTCCCTATGTAGAAATAGCCAATTTCTATTCCAAAGAGGAAGTTCTACTAATTTTTTTAATTAGTAAGTTGATTCACCTACTCTTTATTATAATAAAAAGAACATTTCAGAATGAAAAATAGAAAAGTTTTTTCTTGATCATTTATCAACCCTTTCCTGTTTCTTAATTTCGTCTAATGATTAATTAAGAGGGTTGACCAGGTCATTGATACGTATAATATCCAAATACCAAATACGCTCAGTGTGTGATCCACAGAAAGAAAAA-GAGTTGTTTTGGTGAACATCAAAGAAAAAACTTGCTCTTCTTCC…	CTAGTCGGATGGAGTAGATAATTCTTCTTTGTTACAATAGAGAAAAATCCCTCCCCAAATCGTGCTTGCATTTTTCATTGCACACGACTTTCCCTATGTAGAAATAGCCAATTTCTATTCCAAAGAGGAAGTTCTACTAATTTTTTTAATTAGTAAGTTGATTCACCTACTCTTTATTATAATAAAAGGAACATTTCAGAATGAAAAATAGGAAAGTTTTTTCTTGATCATTTATCAACCCTTTCCTGTTTATTAGTTTTGTCTAATGATTAATTAAGAGGGTTGACCAGGTCATTGATACGTATAATATCCAAATACCAAATACGCTCAGTGTGTGATCCACAGAAAGAAAAAAGAGTTGTTTTGGTGAACATCAAAGAAAAAACTTGCTCTTCTTCC…	||||||||||||||||||||||||||| ||||||||||||||||||||||||||||||||||||||||||||||||||||||||||||||||||||||||||||||||||||||||||||||||||||||||||||||||||||||||||||||||||||||||||||||||||||||||||||||| ||||||||||||||||||||||| ||||||||||||||||||||||||||||||||||||||| ||| ||| |||||||||||||||||||||||||||||||||||||||||||||||||||||||||||||||||||||||||||||||||||||||||||||| ||||||||||||||||||||||||||||||||||||||||||||…	29980884	93445391531	0	0	0.46	1.28	0.85
5	blastn	BLASTN 2.2.31+	Zheng Zhang, Scott Schwartz, Lukas Wagner, and Webb Miller (2000), "A greedy algorithm for aligning DNA sequences", J Comput Biol 2000; 7(1-2):203-14.	nr	Query_6666	contig00003 length=1049 numreads=16	1049	10	1	-2	0	0	L;m;	Query_6670	contig00038 length=753 numreads=6	753	53	gi|686028560|gb|KM040685.1|	Hordeum brevisubulatum voucher H00315 tRNA-Lys (trnK-UUU) gene, partial sequence; and maturase K (matK) gene, complete cds; plastid	KM040685	2524	1	1310.39	709	0	1	742	2515	1774	1	-1	732	732	2	743	CTAGTCGGATGGAGTAGATAATTCTTCCTTGTTACAATAGAGAAAAATCCCTCCCCAAATCGTGCTTGCATTTTTCATTGCACACGACTTTCCCTATGTAGAAATAGCCAATTTCTATTCCAAAGAGGAAGTTCTACTAATTTTTTTAATTAGTAAGTTGATTCACCTACTCTTTATTATAATAAAAAGAACATTTCAGAATGAAAAATAGAAAAGTTTTTTCTTGATCATTTATCAACCCTTTCCTGTTTCTTAATTTCGTCTAATGATTAATTAAGAGGGTTGACCAGGTCATTGATACGTATAATATCCAAATACCAAATACGCTCAGTGTGTGATCCACAGAAAGAAAAA-GAGTTGTTTTGGTGAACATCAAAGAAAAAACTTGCTCTTCTTCC…	CTAGTCGGATGGAGTAGATAATTCTTCCTTGTTACAATAGAGAAAAATCCCTCCCCAAATCGTGCTTGCATTTTTCATTGCACACGACTTTCCCTATGTAGAAATAGCCAATTTCTATTCCAAAGAGGAAGTTCTACTAATTTTTTTAATTAGTAAGTTGATTCAC-TACTCTTTATTATAATAAAAGGAACATTTCAGAATGAAAAATATGAAAGTTTTTTCTTGATCATTTATCAACCCTTTCCTGTTTATTAGTTTTGTCTAATGATTAATTAAGAGGGTTGACCAGGTCATTGATACGTATAATATCCAAATACCAAATACGCTCAGTGTGTGATCCACAGAAAGAAAAAAGAGTTGTTTTGGTGAACATCAAAGAAAAAACTTGCTCTTCTTCC…	|||||||||||||||||||||||||||||||||||||||||||||||||||||||||||||||||||||||||||||||||||||||||||||||||||||||||||||||||||||||||||||||||||||||||||||||||||||||||||||||||||||| |||||||||||||||||||| |||||||||||||||||||||| ||||||||||||||||||||||||||||||||||||||| ||| ||| |||||||||||||||||||||||||||||||||||||||||||||||||||||||||||||||||||||||||||||||||||||||||||||| |||||||||||||||||||||||||||||||||||||||||||| …	29980884	93445391531	0	0	0.46	1.28	0.85
5	blastn	BLASTN 2.2.31+	Zheng Zhang, Scott Schwartz, Lukas Wagner, and Webb Miller (2000), "A greedy algorithm for aligning DNA sequences", J Comput Biol 2000; 7(1-2):203-14.	nr	Query_6666	contig00003 length=1049 numreads=16	1049	10	1	-2	0	0	L;m;	Query_6670	contig00038 length=753 numreads=6	753	54	gi|686028668|gb|KM040739.1|	Hordeum tetraploidum voucher JB010_4 tRNA-Lys (trnK-UUU) gene, partial sequence; and maturase K (matK) gene, complete cds; plastid	KM040739	2522	1	1304.85	706	0	1	742	2513	1771	1	-1	731	731	1	743	CTAGTCGGATGGAGTAGATAATTCTTCCTTGTTACAATAGAGAAAAATCCCTCCCCAAATCGTGCTTGCATTTTTCATTGCACACGACTTTCCCTATGTAGAAATAGCCAATTTCTATTCCAAAGAGGAAGTTCTACTAATTTTTTTAATTAGTAAGTTGATTCACCTACTCTTTATTATAATAAAAAGAACATTTCAGAATGAAAAATAGAAAAGTTTTTTCTTGATCATTTATCAACCCTTTCCTGTTTCTTAATTTCGTCTAATGATTAATTAAGAGGGTTGACCAGGTCATTGATACGTATAATATCCAAATACCAAATACGCTCAGTGTGTGATCCACAGAAAGAAAAA-GAGTTGTTTTGGTGAACATCAAAGAAAAAACTTGCTCTTCTTCC…	CTAGTCGGATGGAGTAGATAATTCTTCTTTGTTACAATAGAGAAAAATCCCTCCCCAAATCGTGCTTGCATTTTTCATTGCACACGACTTTCCCTATGTAGAAATAGCCAATTTCTATTCCAAAGAGGAAGTTCTACTAATTTTTTTAATTAGTAAGTTGATTCACCTACTCTTTATTATAATAAAAGGAACATTTCAGAATGAAAAATATGAAAGTTTTTTCTTGATCATTTATCAACCCTTTCCTGTTTATTAGTTTTGTCTAATGATTAATTAAGAGGGTTGACCAGGTCATTGATACGTATAATATCCAAATACCAAATACGCTCAGTGTGTGATCCACAGAAAGAAAAAAGAGTTGTTTTGGTGAACATCAAAGAAAAAACTTGCTCTTCTTCC…	||||||||||||||||||||||||||| ||||||||||||||||||||||||||||||||||||||||||||||||||||||||||||||||||||||||||||||||||||||||||||||||||||||||||||||||||||||||||||||||||||||||||||||||||||||||||||||| |||||||||||||||||||||| ||||||||||||||||||||||||||||||||||||||| ||| ||| |||||||||||||||||||||||||||||||||||||||||||||||||||||||||||||||||||||||||||||||||||||||||||||| |||||||||||||||||||||||||||||||||||||||||||| …	29980884	93445391531	0	0	0.46	1.28	0.85
5	blastn	BLASTN 2.2.31+	Zheng Zhang, Scott Schwartz, Lukas Wagner, and Webb Miller (2000), "A greedy algorithm for aligning DNA sequences", J Comput Biol 2000; 7(1-2):203-14.	nr	Query_6666	contig00003 length=1049 numreads=16	1049	10	1	-2	0	0	L;m;	Query_6670	contig00038 length=753 numreads=6	753	55	gi|686028660|gb|KM040735.1|	Hordeum erectifolium voucher BCC2026 tRNA-Lys (trnK-UUU) gene, partial sequence; and maturase K (matK) gene, complete cds; plastid	KM040735	2522	1	1304.85	706	0	1	742	2513	1771	1	-1	731	731	1	743	CTAGTCGGATGGAGTAGATAATTCTTCCTTGTTACAATAGAGAAAAATCCCTCCCCAAATCGTGCTTGCATTTTTCATTGCACACGACTTTCCCTATGTAGAAATAGCCAATTTCTATTCCAAAGAGGAAGTTCTACTAATTTTTTTAATTAGTAAGTTGATTCACCTACTCTTTATTATAATAAAAAGAACATTTCAGAATGAAAAATAGAAAAGTTTTTTCTTGATCATTTATCAACCCTTTCCTGTTTCTTAATTTCGTCTAATGATTAATTAAGAGGGTTGACCAGGTCATTGATACGTATAATATCCAAATACCAAATACGCTCAGTGTGTGATCCACAGAAAGAAAAA-GAGTTGTTTTGGTGAACATCAAAGAAAAAACTTGCTCTTCTTCC…	CTAGTCGGATGGAGTAGATAATTCTTCTTTGTTACAATAGAGAAAAATCCCTCCCCAAATCGTGCTTGCATTTTTCATTGCACACGACTTTCCCTATGTAGAAATAGCCAATTTCTATTCCAAAGAGGAAGTTCTACTAATTTTTTTAATTAGTAAGTTGATTCACCTACTCTTTATTATAATAAAAGGAACATTTCAGAATGAAAAATATGAAAGTTTTTTCTTGATCATTTATCAACCCTTTCCTGTTTATTAGTTTTGTCTAATGATTAATTAAGAGGGTTGACCAGGTCATTGATACGTATAATATCCAAATACCAAATACGCTCAGTGTGTGATCCACAGAAAGAAAAAAGAGTTGTTTTGGTGAACATCAAAGAAAAAACTTGCTCTTCTTCC…	||||||||||||||||||||||||||| ||||||||||||||||||||||||||||||||||||||||||||||||||||||||||||||||||||||||||||||||||||||||||||||||||||||||||||||||||||||||||||||||||||||||||||||||||||||||||||||| |||||||||||||||||||||| ||||||||||||||||||||||||||||||||||||||| ||| ||| |||||||||||||||||||||||||||||||||||||||||||||||||||||||||||||||||||||||||||||||||||||||||||||| |||||||||||||||||||||||||||||||||||||||||||| …	29980884	93445391531	0	0	0.46	1.28	0.85
5	blastn	BLASTN 2.2.31+	Zheng Zhang, Scott Schwartz, Lukas Wagner, and Webb Miller (2000), "A greedy algorithm for aligning DNA sequences", J Comput Biol 2000; 7(1-2):203-14.	nr	Query_6666	contig00003 length=1049 numreads=16	1049	10	1	-2	0	0	L;m;	Query_6670	contig00038 length=753 numreads=6	753	56	gi|686028652|gb|KM040731.1|	Hordeum brachyantherum voucher BCC2050 tRNA-Lys (trnK-UUU) gene, partial sequence; and maturase K (matK) gene, complete cds; plastid >gi|686028654|gb|KM040732.1| Hordeum brachyantherum voucher BCC2056 tRNA-Lys (trnK-UUU) gene, partial sequence; and maturase K (matK) gene, complete cds; plastid	KM040731	2522	1	1304.85	706	0	1	742	2513	1771	1	-1	731	731	1	743	CTAGTCGGATGGAGTAGATAATTCTTCCTTGTTACAATAGAGAAAAATCCCTCCCCAAATCGTGCTTGCATTTTTCATTGCACACGACTTTCCCTATGTAGAAATAGCCAATTTCTATTCCAAAGAGGAAGTTCTACTAATTTTTTTAATTAGTAAGTTGATTCACCTACTCTTTATTATAATAAAAAGAACATTTCAGAATGAAAAATAGAAAAGTTTTTTCTTGATCATTTATCAACCCTTTCCTGTTTCTTAATTTCGTCTAATGATTAATTAAGAGGGTTGACCAGGTCATTGATACGTATAATATCCAAATACCAAATACGCTCAGTGTGTGATCCACAGAAAGAAAAA-GAGTTGTTTTGGTGAACATCAAAGAAAAAACTTGCTCTTCTTCC…	CTAGTCGGATGGAGTAGATAATTCTTCTTTGTTACAATAGAGAAAAATCCCTCCCCAAATCGTGCTTGCATTTTTCATTGCACACGACTTTCCCTATGTAGAAATAGCCAATTTCTATTCCAAAGAGGAAGTTCTACTAATTTTTTTAATTAGTAAGTTGATTCACCTACTCTTTATTATAATAAAAGGAACATTTCAGAATGAAAAATATGAAAGTTTTTTCTTGATCATTTATCAACCCTTTCCTGTTTATTAGTTTTGTCTAATGATTAATTAAGAGGGTTGACCAGGTCATTGATACGTATAATATCCAAATACCAAATACGCTCAGTGTGTGATCCACAGAAAGAAAAAAGAGTTGTTTTGGTGAACATCAAAGAAAAAACTTGCTCTTCTTCC…	||||||||||||||||||||||||||| ||||||||||||||||||||||||||||||||||||||||||||||||||||||||||||||||||||||||||||||||||||||||||||||||||||||||||||||||||||||||||||||||||||||||||||||||||||||||||||||| |||||||||||||||||||||| ||||||||||||||||||||||||||||||||||||||| ||| ||| |||||||||||||||||||||||||||||||||||||||||||||||||||||||||||||||||||||||||||||||||||||||||||||| |||||||||||||||||||||||||||||||||||||||||||| …	29980884	93445391531	0	0	0.46	1.28	0.85
5	blastn	BLASTN 2.2.31+	Zheng Zhang, Scott Schwartz, Lukas Wagner, and Webb Miller (2000), "A greedy algorithm for aligning DNA sequences", J Comput Biol 2000; 7(1-2):203-14.	nr	Query_6666	contig00003 length=1049 numreads=16	1049	10	1	-2	0	0	L;m;	Query_6670	contig00038 length=753 numreads=6	753	57	gi|686028634|gb|KM040722.1|	Hordeum brachyantherum subsp. californicum voucher BCC2058 tRNA-Lys (trnK-UUU) gene, partial sequence; and maturase K (matK) gene, complete cds; plastid	KM040722	2523	1	1304.85	706	0	1	742	2514	1772	1	-1	731	731	1	743	CTAGTCGGATGGAGTAGATAATTCTTCCTTGTTACAATAGAGAAAAATCCCTCCCCAAATCGTGCTTGCATTTTTCATTGCACACGACTTTCCCTATGTAGAAATAGCCAATTTCTATTCCAAAGAGGAAGTTCTACTAATTTTTTTAATTAGTAAGTTGATTCACCTACTCTTTATTATAATAAAAAGAACATTTCAGAATGAAAAATAGAAAAGTTTTTTCTTGATCATTTATCAACCCTTTCCTGTTTCTTAATTTCGTCTAATGATTAATTAAGAGGGTTGACCAGGTCATTGATACGTATAATATCCAAATACCAAATACGCTCAGTGTGTGATCCACAGAAAGAAAAA-GAGTTGTTTTGGTGAACATCAAAGAAAAAACTTGCTCTTCTTCC…	CTAGTCGGATGGAGTAGATAATTCTTCTTTGTTACAATAGAGAAAAATCCCTCCCCAAATCGTGCTTGCATTTTTCATTGCACACGACTTTCCCTATGTAGAAATAGCCAATTTCTATTCCAAAGAGGAAGTTCTACTAATTTTTTAAATTAGTAAGTTGATTCACCTACTCTTTATTATAATAAAAGGAACATTTCAGAATGAAAAATAGGAAAGTTTTTTCTTGATCATTTATCAACCCTTTCCTGTTTATTAGTTTTGTCTAATGATTAATTAAGAGGGTTGACCAGGTCATTGATACGTATAATCTCCAAATACCAAATACGCTCAGTGTGTGATCCACAGAAAGAAAAAAGAGTTGTTTTGGTGAACATCAAAGAAAAAACTTGCTCTTCTTCC…	||||||||||||||||||||||||||| |||||||||||||||||||||||||||||||||||||||||||||||||||||||||||||||||||||||||||||||||||||||||||||||||||||||||||||||||||||| |||||||||||||||||||||||||||||||||||||||| ||||||||||||||||||||||| ||||||||||||||||||||||||||||||||||||||| ||| ||| |||||||||||||||||||||||||||||||||||||||||||||||| ||||||||||||||||||||||||||||||||||||||||||||| ||||||||||||||||||||||||||||||||||||||||||||…	29980884	93445391531	0	0	0.46	1.28	0.85
5	blastn	BLASTN 2.2.31+	Zheng Zhang, Scott Schwartz, Lukas Wagner, and Webb Miller (2000), "A greedy algorithm for aligning DNA sequences", J Comput Biol 2000; 7(1-2):203-14.	nr	Query_6666	contig00003 length=1049 numreads=16	1049	10	1	-2	0	0	L;m;	Query_6670	contig00038 length=753 numreads=6	753	58	gi|686028628|gb|KM040719.1|	Hordeum bogdanii voucher BCC2070 tRNA-Lys (trnK-UUU) gene, partial sequence; and maturase K (matK) gene, complete cds; plastid	KM040719	2523	1	1304.85	706	0	1	742	2514	1772	1	-1	731	731	1	743	CTAGTCGGATGGAGTAGATAATTCTTCCTTGTTACAATAGAGAAAAATCCCTCCCCAAATCGTGCTTGCATTTTTCATTGCACACGACTTTCCCTATGTAGAAATAGCCAATTTCTATTCCAAAGAGGAAGTTCTACTAATTTTTTTAATTAGTAAGTTGATTCACCTACTCTTTATTATAATAAAAAGAACATTTCAGAATGAAAAATAGAAAAGTTTTTTCTTGATCATTTATCAACCCTTTCCTGTTTCTTAATTTCGTCTAATGATTAATTAAGAGGGTTGACCAGGTCATTGATACGTATAATATCCAAATACCAAATACGCTCAGTGTGTGATCCACAGAAAGAAAAA-GAGTTGTTTTGGTGAACATCAAAGAAAAAACTTGCTCTTCTTCC…	CTAGTCGGATGGAGTAGATAATTCTTCCTTGTTACAATAGAGAAAAATCCCTCCCCAAATCGTGCTTGCATTTTTCATTGCACACGACTTTCCCTATGTAGAAATAGCCAATTTCTATTCCAAAGAGGAAGTTCTACTAATTTTTTTAATTAGTAAGTTGATTCACCTACTCTTTATTATAATAAAAGGAACATTTCAGAATGAAAAATATGCAAGTTTTTTCTTGATCATTTATCAACCCTTTCCTGTTTATTAGTTTTGTCTAATGATTAATTAAGAGGGTTGACCAGGTCATTGATACGTATAATATCCAAATACCAAATACGCTCAGTGTGTGATCCACAGAAAGAAAAAAGAGTTGTTTTGGTGAACATCAAAGAAAAAACTTGCTCTTCTTCC…	||||||||||||||||||||||||||||||||||||||||||||||||||||||||||||||||||||||||||||||||||||||||||||||||||||||||||||||||||||||||||||||||||||||||||||||||||||||||||||||||||||||||||||||||||||||||||| |||||||||||||||||||||| |||||||||||||||||||||||||||||||||||||| ||| ||| |||||||||||||||||||||||||||||||||||||||||||||||||||||||||||||||||||||||||||||||||||||||||||||| |||||||||||||||||||||||||||||||||||||||||||| |…	29980884	93445391531	0	0	0.46	1.28	0.85
5	blastn	BLASTN 2.2.31+	Zheng Zhang, Scott Schwartz, Lukas Wagner, and Webb Miller (2000), "A greedy algorithm for aligning DNA sequences", J Comput Biol 2000; 7(1-2):203-14.	nr	Query_6666	contig00003 length=1049 numreads=16	1049	10	1	-2	0	0	L;m;	Query_6670	contig00038 length=753 numreads=6	753	59	gi|686028626|gb|KM040718.1|	Hordeum tetraploidum voucher JB048C2b tRNA-Lys (trnK-UUU) gene, partial sequence; and maturase K (matK) gene, complete cds; plastid	KM040718	2524	1	1304.85	706	0	1	742	2515	1773	1	-1	731	731	1	743	CTAGTCGGATGGAGTAGATAATTCTTCCTTGTTACAATAGAGAAAAATCCCTCCCCAAATCGTGCTTGCATTTTTCATTGCACACGACTTTCCCTATGTAGAAATAGCCAATTTCTATTCCAAAGAGGAAGTTCTACTAATTTTTTTAATTAGTAAGTTGATTCACCTACTCTTTATTATAATAAAAAGAACATTTCAGAATGAAAAATAGAAAAGTTTTTTCTTGATCATTTATCAACCCTTTCCTGTTTCTTAATTTCGTCTAATGATTAATTAAGAGGGTTGACCAGGTCATTGATACGTATAATATCCAAATACCAAATACGCTCAGTGTGTGATCCACAGAAAGAAAAA-GAGTTGTTTTGGTGAACATCAAAGAAAAAACTTGCTCTTCTTCC…	CTAGTCGGATGGAGTAGATAATTCTTCTTTGTTACAATAGAGAAAAATCCCTCCCCAAATCGTGCTTGCATTTTTCATTGCACACGACTTTCCCTATGTAGAAATAGCCAATTTCTATTCCAAAGAGGAAGTTCTACTAATTTTTTTAATTAGTAAGTTGATTCACCTACTCTTTATTATAATAAAAGGAACATTTCAGAATGAAAAATATGAAAGTTTTTTCTTGATCATTTATCAACCCTTTCCTGTTTATTAGTTTTGTCTAATGATTAATTAAGAGGGTTGACCAGGTCATTGATACGTATAATATCCAAATACCAAATACGCTCAGTGTGTGATCCACAGAAAGAAAAAAGAGTTGTTTTGGTGAACATCAAAGAAAAAACTTGCTCTTCTTCC…	||||||||||||||||||||||||||| ||||||||||||||||||||||||||||||||||||||||||||||||||||||||||||||||||||||||||||||||||||||||||||||||||||||||||||||||||||||||||||||||||||||||||||||||||||||||||||||| |||||||||||||||||||||| ||||||||||||||||||||||||||||||||||||||| ||| ||| |||||||||||||||||||||||||||||||||||||||||||||||||||||||||||||||||||||||||||||||||||||||||||||| |||||||||||||||||||||||||||||||||||||||||||| …	29980884	93445391531	0	0	0.46	1.28	0.85
5	blastn	BLASTN 2.2.31+	Zheng Zhang, Scott Schwartz, Lukas Wagner, and Webb Miller (2000), "A greedy algorithm for aligning DNA sequences", J Comput Biol 2000; 7(1-2):203-14.	nr	Query_6666	contig00003 length=1049 numreads=16	1049	10	1	-2	0	0	L;m;	Query_6670	contig00038 length=753 numreads=6	753	60	gi|686028620|gb|KM040715.1|	Hordeum roshevitzii voucher H09157 tRNA-Lys (trnK-UUU) gene, partial sequence; and maturase K (matK) gene, complete cds; plastid	KM040715	2524	1	1304.85	706	0	1	742	2515	1773	1	-1	731	731	1	743	CTAGTCGGATGGAGTAGATAATTCTTCCTTGTTACAATAGAGAAAAATCCCTCCCCAAATCGTGCTTGCATTTTTCATTGCACACGACTTTCCCTATGTAGAAATAGCCAATTTCTATTCCAAAGAGGAAGTTCTACTAATTTTTTTAATTAGTAAGTTGATTCACCTACTCTTTATTATAATAAAAAGAACATTTCAGAATGAAAAATAGAAAAGTTTTTTCTTGATCATTTATCAACCCTTTCCTGTTTCTTAATTTCGTCTAATGATTAATTAAGAGGGTTGACCAGGTCATTGATACGTATAATATCCAAATACCAAATACGCTCAGTGTGTGATCCACAGAAAGAAAAA-GAGTTGTTTTGGTGAACATCAAAGAAAAAACTTGCTCTTCTTCC…	CTAGTCGGATGGAGTAGATAATTCTTCCTTGTTACAATAGAGAAAAATCCCTCCCCAAATCGTGCTTGCATTTTTCATTGCACACGACTTTCCCTATGTAGAAATAGCCAATTTCTATTCCAAAGAGGAAGTTCTACTAATTTTTTTAATTAGTAAGTTGATTCACCTACTCTTTATTATAATAAAAGGAACATTTCAGAATGCAAAATATGCAAGTTTTTTCTTGATCATTTATCAACCCTTTCCTGTTTATTAGTTTTGTCTAATGATTAATTAAGAGGGTTGACCAGGTCATTGATACGTATAATATCCAAATACCAAATACGCTCAGTGTGTGATCCACAGAAAGAAAAAAGAGTTGTTTTGGTGAACATCAAAGAAAAAACTTGCTCTTCTTCC…	||||||||||||||||||||||||||||||||||||||||||||||||||||||||||||||||||||||||||||||||||||||||||||||||||||||||||||||||||||||||||||||||||||||||||||||||||||||||||||||||||||||||||||||||||||||||||| ||||||||||||||| |||||| |||||||||||||||||||||||||||||||||||||| ||| ||| |||||||||||||||||||||||||||||||||||||||||||||||||||||||||||||||||||||||||||||||||||||||||||||| |||||||||||||||||||||||||||||||||||||||||||| |…	29980884	93445391531	0	0	0.46	1.28	0.85
5	blastn	BLASTN 2.2.31+	Zheng Zhang, Scott Schwartz, Lukas Wagner, and Webb Miller (2000), "A greedy algorithm for aligning DNA sequences", J Comput Biol 2000; 7(1-2):203-14.	nr	Query_6666	contig00003 length=1049 numreads=16	1049	10	1	-2	0	0	L;m;	Query_6670	contig00038 length=753 numreads=6	753	61	gi|686028618|gb|KM040714.1|	Hordeum roshevitzii voucher H07421a tRNA-Lys (trnK-UUU) gene, partial sequence; and maturase K (matK) gene, complete cds; plastid	KM040714	2524	1	1304.85	706	0	1	742	2515	1773	1	-1	731	731	1	743	CTAGTCGGATGGAGTAGATAATTCTTCCTTGTTACAATAGAGAAAAATCCCTCCCCAAATCGTGCTTGCATTTTTCATTGCACACGACTTTCCCTATGTAGAAATAGCCAATTTCTATTCCAAAGAGGAAGTTCTACTAATTTTTTTAATTAGTAAGTTGATTCACCTACTCTTTATTATAATAAAAAGAACATTTCAGAATGAAAAATAGAAAAGTTTTTTCTTGATCATTTATCAACCCTTTCCTGTTTCTTAATTTCGTCTAATGATTAATTAAGAGGGTTGACCAGGTCATTGATACGTATAATATCCAAATACCAAATACGCTCAGTGTGTGATCCACAGAAAGAAAAA-GAGTTGTTTTGGTGAACATCAAAGAAAAAACTTGCTCTTCTTCC…	CTAGTCGGATGGAGTAGATAATTCTTCCTTGTTACAATAGAGAAAAATCCCTCCCCAAATCGTGCTTGCATTTTTCATTGCACACGACTTTCCCTATGTAGAAATAGCCAATTTCTATTCCAAAGAGGAAGTTCTACTAATTTTTTTAATTAGTAAGTTGATTCACCTACTCTTTATTATAATAAAAGGAACATTTCAGAATGCAAAATATGCAAGTTTTTTCTTGATCATTTATCAACCCTTTCCTGTTTATTAGTTTTGTCTAATGATTAATTAAGAGGGTTGACCAGGTCATTGATACGTATAATATCCAAATACCAAATACGCTCAGTGTGTGATCCACAGAAAGAAAAAAGAGTTGTTTTGGTGAACATCAAAGAAAAAACTTGCTCTTCTTCC…	||||||||||||||||||||||||||||||||||||||||||||||||||||||||||||||||||||||||||||||||||||||||||||||||||||||||||||||||||||||||||||||||||||||||||||||||||||||||||||||||||||||||||||||||||||||||||| ||||||||||||||| |||||| |||||||||||||||||||||||||||||||||||||| ||| ||| |||||||||||||||||||||||||||||||||||||||||||||||||||||||||||||||||||||||||||||||||||||||||||||| |||||||||||||||||||||||||||||||||||||||||||| |…	29980884	93445391531	0	0	0.46	1.28	0.85
5	blastn	BLASTN 2.2.31+	Zheng Zhang, Scott Schwartz, Lukas Wagner, and Webb Miller (2000), "A greedy algorithm for aligning DNA sequences", J Comput Biol 2000; 7(1-2):203-14.	nr	Query_6666	contig00003 length=1049 numreads=16	1049	10	1	-2	0	0	L;m;	Query_6670	contig00038 length=753 numreads=6	753	62	gi|686028588|gb|KM040699.1|	Hordeum intercedens voucher FB2011018B1 tRNA-Lys (trnK-UUU) gene, partial sequence; and maturase K (matK) gene, complete cds; plastid	KM040699	2524	1	1304.85	706	0	1	742	2515	1773	1	-1	731	731	1	743	CTAGTCGGATGGAGTAGATAATTCTTCCTTGTTACAATAGAGAAAAATCCCTCCCCAAATCGTGCTTGCATTTTTCATTGCACACGACTTTCCCTATGTAGAAATAGCCAATTTCTATTCCAAAGAGGAAGTTCTACTAATTTTTTTAATTAGTAAGTTGATTCACCTACTCTTTATTATAATAAAAAGAACATTTCAGAATGAAAAATAGAAAAGTTTTTTCTTGATCATTTATCAACCCTTTCCTGTTTCTTAATTTCGTCTAATGATTAATTAAGAGGGTTGACCAGGTCATTGATACGTATAATATCCAAATACCAAATACGCTCAGTGTGTGATCCACAGAAAGAAAAA-GAGTTGTTTTGGTGAACATCAAAGAAAAAACTTGCTCTTCTTCC…	CTAGTCGGATGGAGTAGATAATTCTTCTTTGTTACAATAGAGAAAAATCCCTCCCCAAATCGTGCTTGCATTTTTCATTGCACACGACTTTCCCTATGTAGAAATAGCCAATTTCTATTCCAAAGAGGAAGTTCTACTAATTTTTTTAATTAGTAAGTTGATTCACCTACTCTTTATTATAATAAAAGGAACATTTCAGAATGAAAAATATGAAAGTTTTTTCTTGATCATTTATCAACCCTTTCCTGTTTATTAGTTTTGTCTAATGATTAATTAAGAGGGTTGACCAGGTCATTGATACGTATAATATCCAAATACCAAATACGCTCAGTGTGTGATCCACAGAAAGAAAAAAGAGTTGTTTTGGTGAACATCAAAGAAAAAACTTGCTCTTCTTCC…	||||||||||||||||||||||||||| ||||||||||||||||||||||||||||||||||||||||||||||||||||||||||||||||||||||||||||||||||||||||||||||||||||||||||||||||||||||||||||||||||||||||||||||||||||||||||||||| |||||||||||||||||||||| ||||||||||||||||||||||||||||||||||||||| ||| ||| |||||||||||||||||||||||||||||||||||||||||||||||||||||||||||||||||||||||||||||||||||||||||||||| |||||||||||||||||||||||||||||||||||||||||||| …	29980884	93445391531	0	0	0.46	1.28	0.85
5	blastn	BLASTN 2.2.31+	Zheng Zhang, Scott Schwartz, Lukas Wagner, and Webb Miller (2000), "A greedy algorithm for aligning DNA sequences", J Comput Biol 2000; 7(1-2):203-14.	nr	Query_6666	contig00003 length=1049 numreads=16	1049	10	1	-2	0	0	L;m;	Query_6670	contig00038 length=753 numreads=6	753	63	gi|686028586|gb|KM040698.1|	Hordeum intercedens voucher BCC2059 tRNA-Lys (trnK-UUU) gene, partial sequence; and maturase K (matK) gene, complete cds; plastid	KM040698	2524	1	1304.85	706	0	1	742	2515	1773	1	-1	731	731	1	743	CTAGTCGGATGGAGTAGATAATTCTTCCTTGTTACAATAGAGAAAAATCCCTCCCCAAATCGTGCTTGCATTTTTCATTGCACACGACTTTCCCTATGTAGAAATAGCCAATTTCTATTCCAAAGAGGAAGTTCTACTAATTTTTTTAATTAGTAAGTTGATTCACCTACTCTTTATTATAATAAAAAGAACATTTCAGAATGAAAAATAGAAAAGTTTTTTCTTGATCATTTATCAACCCTTTCCTGTTTCTTAATTTCGTCTAATGATTAATTAAGAGGGTTGACCAGGTCATTGATACGTATAATATCCAAATACCAAATACGCTCAGTGTGTGATCCACAGAAAGAAAAA-GAGTTGTTTTGGTGAACATCAAAGAAAAAACTTGCTCTTCTTCC…	CTAGTCGGATGGAGTAGATAATTCTTCTTTGTTACAATAGAGAAAAATCCCTCCCCAAATCGTGCTTGCATTTTTCATTGCACACGACTTTCCCTATGTAGAAATAGCCAATTTCTATTCCAAAGAGGAAGTTCTACTAATTTTTTTAATTAGTAAGTTGATTCACCTACTCTTTATTATAATAAAAGGAACATTTCAGAATGAAAAATATGAAAGTTTTTTCTTGATCATTTATCAACCCTTTCCTGTTTATTAGTTTTGTCTAATGATTAATTAAGAGGGTTGACCAGGTCATTGATACGTATAATATCCAAATACCAAATACGCTCAGTGTGTGATCCACAGAAAGAAAAAAGAGTTGTTTTGGTGAACATCAAAGAAAAAACTTGCTCTTCTTCC…	||||||||||||||||||||||||||| ||||||||||||||||||||||||||||||||||||||||||||||||||||||||||||||||||||||||||||||||||||||||||||||||||||||||||||||||||||||||||||||||||||||||||||||||||||||||||||||| |||||||||||||||||||||| ||||||||||||||||||||||||||||||||||||||| ||| ||| |||||||||||||||||||||||||||||||||||||||||||||||||||||||||||||||||||||||||||||||||||||||||||||| |||||||||||||||||||||||||||||||||||||||||||| …	29980884	93445391531	0	0	0.46	1.28	0.85
5	blastn	BLASTN 2.2.31+	Zheng Zhang, Scott Schwartz, Lukas Wagner, and Webb Miller (2000), "A greedy algorithm for aligning DNA sequences", J Comput Biol 2000; 7(1-2):203-14.	nr	Query_6666	contig00003 length=1049 numreads=16	1049	10	1	-2	0	0	L;m;	Query_6670	contig00038 length=753 numreads=6	753	64	gi|686028582|gb|KM040696.1|	Hordeum fuegianum voucher H02179 tRNA-Lys (trnK-UUU) gene, partial sequence; and maturase K (matK) gene, complete cds; plastid >gi|686028598|gb|KM040704.1| Hordeum parodii voucher JB004_1 tRNA-Lys (trnK-UUU) gene, partial sequence; and maturase K (matK) gene, complete cds; plastid >gi|686028610|gb|KM040710.1| Hordeum pubiflorum voucher JB059B2a tRNA-Lys (trnK-UUU) gene, partial sequence; and matu…	KM040696	2524	1	1304.85	706	0	1	742	2515	1773	1	-1	731	731	1	743	CTAGTCGGATGGAGTAGATAATTCTTCCTTGTTACAATAGAGAAAAATCCCTCCCCAAATCGTGCTTGCATTTTTCATTGCACACGACTTTCCCTATGTAGAAATAGCCAATTTCTATTCCAAAGAGGAAGTTCTACTAATTTTTTTAATTAGTAAGTTGATTCACCTACTCTTTATTATAATAAAAAGAACATTTCAGAATGAAAAATAGAAAAGTTTTTTCTTGATCATTTATCAACCCTTTCCTGTTTCTTAATTTCGTCTAATGATTAATTAAGAGGGTTGACCAGGTCATTGATACGTATAATATCCAAATACCAAATACGCTCAGTGTGTGATCCACAGAAAGAAAAA-GAGTTGTTTTGGTGAACATCAAAGAAAAAACTTGCTCTTCTTCC…	CTAGTCGGATGGAGTAGATAATTCTTCTTTGTTACAATAGAGAAAAATCCCTCCCCAAATCGTGCTTGCATTTTTCATTGCACACGACTTTCCCTATGTAGAAATAGCCAATTTCTATTCCAAAGAGGAAGTTCTACTAATTTTTTTAATTAGTAAGTTGATTCACCTACTCTTTATTATAATAAAAGGAACATTTCAGAATGAAAAATATGAAAGTTTTTTCTTGATCATTTATCAACCCTTTCCTGTTTATTAGTTTTGTCTAATGATTAATTAAGAGGGTTGACCAGGTCATTGATACGTATAATATCCAAATACCAAATACGCTCAGTGTGTGATCCACAGAAAGAAAAAAGAGTTGTTTTGGTGAACATCAAAGAAAAAACTTGCTCTTCTTCC…	||||||||||||||||||||||||||| ||||||||||||||||||||||||||||||||||||||||||||||||||||||||||||||||||||||||||||||||||||||||||||||||||||||||||||||||||||||||||||||||||||||||||||||||||||||||||||||| |||||||||||||||||||||| ||||||||||||||||||||||||||||||||||||||| ||| ||| |||||||||||||||||||||||||||||||||||||||||||||||||||||||||||||||||||||||||||||||||||||||||||||| |||||||||||||||||||||||||||||||||||||||||||| …	29980884	93445391531	0	0	0.46	1.28	0.85
5	blastn	BLASTN 2.2.31+	Zheng Zhang, Scott Schwartz, Lukas Wagner, and Webb Miller (2000), "A greedy algorithm for aligning DNA sequences", J Comput Biol 2000; 7(1-2):203-14.	nr	Query_6666	contig00003 length=1049 numreads=16	1049	10	1	-2	0	0	L;m;	Query_6670	contig00038 length=753 numreads=6	753	65	gi|686028578|gb|KM040694.1|	Hordeum euclaston voucher H01132 tRNA-Lys (trnK-UUU) gene, partial sequence; and maturase K (matK) gene, complete cds; plastid	KM040694	2524	1	1304.85	706	0	1	742	2515	1773	1	-1	731	731	1	743	CTAGTCGGATGGAGTAGATAATTCTTCCTTGTTACAATAGAGAAAAATCCCTCCCCAAATCGTGCTTGCATTTTTCATTGCACACGACTTTCCCTATGTAGAAATAGCCAATTTCTATTCCAAAGAGGAAGTTCTACTAATTTTTTTAATTAGTAAGTTGATTCACCTACTCTTTATTATAATAAAAAGAACATTTCAGAATGAAAAATAGAAAAGTTTTTTCTTGATCATTTATCAACCCTTTCCTGTTTCTTAATTTCGTCTAATGATTAATTAAGAGGGTTGACCAGGTCATTGATACGTATAATATCCAAATACCAAATACGCTCAGTGTGTGATCCACAGAAAGAAAAA-GAGTTGTTTTGGTGAACATCAAAGAAAAAACTTGCTCTTCTTCC…	CTAGTCGGATGGAGTAGATAATTCTTCTTTGTTACAATAGAGAAAAATCCCTCCCCAAATCGTGCTTGCATTTTTCATTGCACACGACTTTCCCTATGTAGAAATAGCCAATTTCTATTCCAAAGAGGAAGTTCTACTAATTTTTTTAATTAGTAAGTTGATTCACCTACTCTTTATTATAATAAAAGGAACATTTCAGAATGAAAAATATGAAAGTTTTTTCTTGATCATTTATCAACCCTTTCCTGTTTATTAGTTTTGTCTAATGATTAATTAAGAGGGTTGACCAGGTCATTGATACGTATAATATCCAAATACCAAATACGCTCAGTGTGTGATCCACAGAAAGAAAAAAGAGTTGTTTTGGTGAACATCAAAGAAAAAACTTGCTCTTCTTCC…	||||||||||||||||||||||||||| ||||||||||||||||||||||||||||||||||||||||||||||||||||||||||||||||||||||||||||||||||||||||||||||||||||||||||||||||||||||||||||||||||||||||||||||||||||||||||||||| |||||||||||||||||||||| ||||||||||||||||||||||||||||||||||||||| ||| ||| |||||||||||||||||||||||||||||||||||||||||||||||||||||||||||||||||||||||||||||||||||||||||||||| |||||||||||||||||||||||||||||||||||||||||||| …	29980884	93445391531	0	0	0.46	1.28	0.85
5	blastn	BLASTN 2.2.31+	Zheng Zhang, Scott Schwartz, Lukas Wagner, and Webb Miller (2000), "A greedy algorithm for aligning DNA sequences", J Comput Biol 2000; 7(1-2):203-14.	nr	Query_6666	contig00003 length=1049 numreads=16	1049	10	1	-2	0	0	L;m;	Query_6670	contig00038 length=753 numreads=6	753	66	gi|686028570|gb|KM040690.1|	Hordeum cordobense voucher JB247A2 tRNA-Lys (trnK-UUU) gene, partial sequence; and maturase K (matK) gene, complete cds; plastid >gi|686028572|gb|KM040691.1| Hordeum cordobense voucher JB255A2 tRNA-Lys (trnK-UUU) gene, partial sequence; and maturase K (matK) gene, complete cds; plastid	KM040690	2524	1	1304.85	706	0	1	742	2515	1773	1	-1	731	731	1	743	CTAGTCGGATGGAGTAGATAATTCTTCCTTGTTACAATAGAGAAAAATCCCTCCCCAAATCGTGCTTGCATTTTTCATTGCACACGACTTTCCCTATGTAGAAATAGCCAATTTCTATTCCAAAGAGGAAGTTCTACTAATTTTTTTAATTAGTAAGTTGATTCACCTACTCTTTATTATAATAAAAAGAACATTTCAGAATGAAAAATAGAAAAGTTTTTTCTTGATCATTTATCAACCCTTTCCTGTTTCTTAATTTCGTCTAATGATTAATTAAGAGGGTTGACCAGGTCATTGATACGTATAATATCCAAATACCAAATACGCTCAGTGTGTGATCCACAGAAAGAAAAA-GAGTTGTTTTGGTGAACATCAAAGAAAAAACTTGCTCTTCTTCC…	CTAGTCGGATGGAGTAGATAATTCTTCTTTGTTACAATAGAGAAAAATCCCTCCCCAAATCGTGCTTGCATTTTTCATTGCACACGACTTTCCCTATGTAGAAATAGCCAATTTCTATTCCAAAGAGGAAGTTCTACTAATTTTTTTAATTAGTAAGTTGATTCACCTACTCTTTATTATAATAAAAGGAACATTTCAGAATGAAAAATATGAAAGTTTTTTCTTGATCATTTATCAACCCTTTCCTGTTTATTAGTTTTGTCTAATGATTAATTAAGAGGGTTGACCAGGTCATTGATACGTATAATATCCAAATACCAAATACGCTCAGTGTGTGATCCACAGAAAGAAAAAAGAGTTGTTTTGGTGAACATCAAAGAAAAAACTTGCTCTTCTTCC…	||||||||||||||||||||||||||| ||||||||||||||||||||||||||||||||||||||||||||||||||||||||||||||||||||||||||||||||||||||||||||||||||||||||||||||||||||||||||||||||||||||||||||||||||||||||||||||| |||||||||||||||||||||| ||||||||||||||||||||||||||||||||||||||| ||| ||| |||||||||||||||||||||||||||||||||||||||||||||||||||||||||||||||||||||||||||||||||||||||||||||| |||||||||||||||||||||||||||||||||||||||||||| …	29980884	93445391531	0	0	0.46	1.28	0.85
5	blastn	BLASTN 2.2.31+	Zheng Zhang, Scott Schwartz, Lukas Wagner, and Webb Miller (2000), "A greedy algorithm for aligning DNA sequences", J Comput Biol 2000; 7(1-2):203-14.	nr	Query_6666	contig00003 length=1049 numreads=16	1049	10	1	-2	0	0	L;m;	Query_6670	contig00038 length=753 numreads=6	753	67	gi|686028564|gb|KM040687.1|	Hordeum chilense voucher CN27413 tRNA-Lys (trnK-UUU) gene, partial sequence; and maturase K (matK) gene, complete cds; plastid >gi|686028566|gb|KM040688.1| Hordeum chilense voucher JB006A2 tRNA-Lys (trnK-UUU) gene, partial sequence; and maturase K (matK) gene, complete cds; plastid >gi|686028576|gb|KM040693.1| Hordeum euclaston voucher BCC2029 tRNA-Lys (trnK-UUU) gene, partial sequence; and matur…	KM040687	2524	1	1304.85	706	0	1	742	2515	1773	1	-1	731	731	1	743	CTAGTCGGATGGAGTAGATAATTCTTCCTTGTTACAATAGAGAAAAATCCCTCCCCAAATCGTGCTTGCATTTTTCATTGCACACGACTTTCCCTATGTAGAAATAGCCAATTTCTATTCCAAAGAGGAAGTTCTACTAATTTTTTTAATTAGTAAGTTGATTCACCTACTCTTTATTATAATAAAAAGAACATTTCAGAATGAAAAATAGAAAAGTTTTTTCTTGATCATTTATCAACCCTTTCCTGTTTCTTAATTTCGTCTAATGATTAATTAAGAGGGTTGACCAGGTCATTGATACGTATAATATCCAAATACCAAATACGCTCAGTGTGTGATCCACAGAAAGAAAAA-GAGTTGTTTTGGTGAACATCAAAGAAAAAACTTGCTCTTCTTCC…	CTAGTCGGATGGAGTAGATAATTCTTCTTTGTTACAATAGAGAAAAATCCCTCCCCAAATCGTGCTTGCATTTTTCATTGCACACGACTTTCCCTATGTAGAAATAGCCAATTTCTATTCCAAAGAGGAAGTTCTACTAATTTTTTTAATTAGTAAGTTGATTCACCTACTCTTTATTATAATAAAAGGAACATTTCAGAATGAAAAATATGAAAGTTTTTTCTTGATCATTTATCAACCCTTTCCTGTTTATTAGTTTTGTCTAATGATTAATTAAGAGGGTTGACCAGGTCATTGATACGTATAATATCCAAATACCAAATACGCTCAGTGTGTGATCCACAGAAAGAAAAAAGAGTTGTTTTGGTGAACATCAAAGAAAAAACTTGCTCTTCTTCC…	||||||||||||||||||||||||||| ||||||||||||||||||||||||||||||||||||||||||||||||||||||||||||||||||||||||||||||||||||||||||||||||||||||||||||||||||||||||||||||||||||||||||||||||||||||||||||||| |||||||||||||||||||||| ||||||||||||||||||||||||||||||||||||||| ||| ||| |||||||||||||||||||||||||||||||||||||||||||||||||||||||||||||||||||||||||||||||||||||||||||||| |||||||||||||||||||||||||||||||||||||||||||| …	29980884	93445391531	0	0	0.46	1.28	0.85
5	blastn	BLASTN 2.2.31+	Zheng Zhang, Scott Schwartz, Lukas Wagner, and Webb Miller (2000), "A greedy algorithm for aligning DNA sequences", J Comput Biol 2000; 7(1-2):203-14.	nr	Query_6666	contig00003 length=1049 numreads=16	1049	10	1	-2	0	0	L;m;	Query_6670	contig00038 length=753 numreads=6	753	68	gi|686028556|gb|KM040683.1|	Hordeum bogdanii voucher H07498 tRNA-Lys (trnK-UUU) gene, partial sequence; and maturase K (matK) gene, complete cds; plastid	KM040683	2524	1	1304.85	706	0	1	742	2515	1773	1	-1	731	731	1	743	CTAGTCGGATGGAGTAGATAATTCTTCCTTGTTACAATAGAGAAAAATCCCTCCCCAAATCGTGCTTGCATTTTTCATTGCACACGACTTTCCCTATGTAGAAATAGCCAATTTCTATTCCAAAGAGGAAGTTCTACTAATTTTTTTAATTAGTAAGTTGATTCACCTACTCTTTATTATAATAAAAAGAACATTTCAGAATGAAAAATAGAAAAGTTTTTTCTTGATCATTTATCAACCCTTTCCTGTTTCTTAATTTCGTCTAATGATTAATTAAGAGGGTTGACCAGGTCATTGATACGTATAATATCCAAATACCAAATACGCTCAGTGTGTGATCCACAGAAAGAAAAA-GAGTTGTTTTGGTGAACATCAAAGAAAAAACTTGCTCTTCTTCC…	CTAGTCGGATGGAGTAGATAATTCTTCCTTGTTACAATAGAGAAAAATCCCTCCCCAAATCGTGCTTGCATTTTTCATTGCACACGACTTTCCCTATGTAGAAATAGCCAATTTCTATTCCAAAGAGGAAGTTCTACTAATTTTTTTAATTAGTAAGTTGATTCACCTACTCTTTATTATAATAAAAGGAACATTTCAGAATGAAAAATATGCAAGTTTTTTCTTGATCATTTATCAACCCTTTCCTGTTTATTAGTTTTGTCTAATGATTAATTAAGAGGGTTGACCAGGTCATTGATACGTATAATATCCAAATACCAAATACGCTCAGTGTGTGATCCACAGAAAGAAAAAAGAGTTGTTTTGGTGAACATCAAAGAAAAAACTTGCTCTTCTTCC…	||||||||||||||||||||||||||||||||||||||||||||||||||||||||||||||||||||||||||||||||||||||||||||||||||||||||||||||||||||||||||||||||||||||||||||||||||||||||||||||||||||||||||||||||||||||||||| |||||||||||||||||||||| |||||||||||||||||||||||||||||||||||||| ||| ||| |||||||||||||||||||||||||||||||||||||||||||||||||||||||||||||||||||||||||||||||||||||||||||||| |||||||||||||||||||||||||||||||||||||||||||| |…	29980884	93445391531	0	0	0.46	1.28	0.85
5	blastn	BLASTN 2.2.31+	Zheng Zhang, Scott Schwartz, Lukas Wagner, and Webb Miller (2000), "A greedy algorithm for aligning DNA sequences", J Comput Biol 2000; 7(1-2):203-14.	nr	Query_6666	contig00003 length=1049 numreads=16	1049	10	1	-2	0	0	L;m;	Query_6670	contig00038 length=753 numreads=6	753	69	gi|686028554|gb|KM040682.1|	Hordeum bogdanii voucher BCC2063 tRNA-Lys (trnK-UUU) gene, partial sequence; and maturase K (matK) gene, complete cds; plastid	KM040682	2524	1	1304.85	706	0	1	742	2515	1773	1	-1	731	731	1	743	CTAGTCGGATGGAGTAGATAATTCTTCCTTGTTACAATAGAGAAAAATCCCTCCCCAAATCGTGCTTGCATTTTTCATTGCACACGACTTTCCCTATGTAGAAATAGCCAATTTCTATTCCAAAGAGGAAGTTCTACTAATTTTTTTAATTAGTAAGTTGATTCACCTACTCTTTATTATAATAAAAAGAACATTTCAGAATGAAAAATAGAAAAGTTTTTTCTTGATCATTTATCAACCCTTTCCTGTTTCTTAATTTCGTCTAATGATTAATTAAGAGGGTTGACCAGGTCATTGATACGTATAATATCCAAATACCAAATACGCTCAGTGTGTGATCCACAGAAAGAAAAA-GAGTTGTTTTGGTGAACATCAAAGAAAAAACTTGCTCTTCTTCC…	CTAGTCGGATGGAGTAGATAATTCTTCCTTGTTACAATAGAGAAAAATCCCTCCCCAAATCGTGCTTGCATTTTTCATTGCACACGACTTTCCCTATGTAGAAATAGCCAATTTCTATTCCAAAGAGGAAGTTCTACTAATTTTTTTAATTAGTAAGTTGATTCACCTACTCTTTATTATAATAAAAGGAACATTTCAGAATGCAAAATATGCAAGTTTTTTCTTGATCATTTATCAACCCTTTCCTGTTTATTAGTTTTGTCTAATGATTAATTAAGAGGGTTGACCAGGTCATTGATACGTATAATATCCAAATACCAAATACGCTCAGTGTGTGATCCACAGAAAGAAAAAAGAGTTGTTTTGGTGAACATCAAAGAAAAAACTTGCTCTTCTTCC…	||||||||||||||||||||||||||||||||||||||||||||||||||||||||||||||||||||||||||||||||||||||||||||||||||||||||||||||||||||||||||||||||||||||||||||||||||||||||||||||||||||||||||||||||||||||||||| ||||||||||||||| |||||| |||||||||||||||||||||||||||||||||||||| ||| ||| |||||||||||||||||||||||||||||||||||||||||||||||||||||||||||||||||||||||||||||||||||||||||||||| |||||||||||||||||||||||||||||||||||||||||||| |…	29980884	93445391531	0	0	0.46	1.28	0.85
5	blastn	BLASTN 2.2.31+	Zheng Zhang, Scott Schwartz, Lukas Wagner, and Webb Miller (2000), "A greedy algorithm for aligning DNA sequences", J Comput Biol 2000; 7(1-2):203-14.	nr	Query_6666	contig00003 length=1049 numreads=16	1049	10	1	-2	0	0	L;m;	Query_6670	contig00038 length=753 numreads=6	753	70	gi|686028516|gb|KM040663.1|	Hordeum comosum voucher JB412_1 tRNA-Lys (trnK-UUU) gene, partial sequence; and maturase K (matK) gene, complete cds; plastid	KM040663	2554	1	1304.85	706	0	1	742	2545	1803	1	-1	731	731	1	743	CTAGTCGGATGGAGTAGATAATTCTTCCTTGTTACAATAGAGAAAAATCCCTCCCCAAATCGTGCTTGCATTTTTCATTGCACACGACTTTCCCTATGTAGAAATAGCCAATTTCTATTCCAAAGAGGAAGTTCTACTAATTTTTTTAATTAGTAAGTTGATTCACCTACTCTTTATTATAATAAAAAGAACATTTCAGAATGAAAAATAGAAAAGTTTTTTCTTGATCATTTATCAACCCTTTCCTGTTTCTTAATTTCGTCTAATGATTAATTAAGAGGGTTGACCAGGTCATTGATACGTATAATATCCAAATACCAAATACGCTCAGTGTGTGATCCACAGAAAGAAAAA-GAGTTGTTTTGGTGAACATCAAAGAAAAAACTTGCTCTTCTTCC…	CTAGTCGGATGGAGTAGATAATTCTTCTTTGTTACAATAGAGAAAAATCCCTCCCCAAATCGTGCTTGCATTTTTCATTGCACACGACTTTCCCTATGTAGAAATAGCCAATTTCTATTCCAAAGAGGAAGTTCTACTAATTTTTTTAATTAGTAAGTTGATTCACCTACTCTTTATTATAATAAAAGGAACATTTCAGAATGAAAAATATGAAAGTTTTTTCTTGATCATTTATCAACCCTTTCCTGTTTATTAGTTTTGTCTAATGATTAATTAAGAGGGTTGACCAGGTCATTGATACGTATAATATCCAAATACCAAATACGCTCAGTGTGTGATCCACAGAAAGAAAAAAGAGTTGTTTTGGTGAACATCAAAGAAAAAACTTGCTCTTCTTCC…	||||||||||||||||||||||||||| ||||||||||||||||||||||||||||||||||||||||||||||||||||||||||||||||||||||||||||||||||||||||||||||||||||||||||||||||||||||||||||||||||||||||||||||||||||||||||||||| |||||||||||||||||||||| ||||||||||||||||||||||||||||||||||||||| ||| ||| |||||||||||||||||||||||||||||||||||||||||||||||||||||||||||||||||||||||||||||||||||||||||||||| |||||||||||||||||||||||||||||||||||||||||||| …	29980884	93445391531	0	0	0.46	1.28	0.85
5	blastn	BLASTN 2.2.31+	Zheng Zhang, Scott Schwartz, Lukas Wagner, and Webb Miller (2000), "A greedy algorithm for aligning DNA sequences", J Comput Biol 2000; 7(1-2):203-14.	nr	Query_6666	contig00003 length=1049 numreads=16	1049	10	1	-2	0	0	L;m;	Query_6670	contig00038 length=753 numreads=6	753	71	gi|686028696|gb|KM040753.1|	Hordeum brachyantherum voucher BCC2046 tRNA-Lys (trnK-UUU) gene, partial sequence; and maturase K (matK) gene, complete cds; plastid >gi|686028698|gb|KM040754.1| Hordeum marinum subsp. gussoneanum voucher BCC2005 tRNA-Lys (trnK-UUU) gene, partial sequence; and maturase K (matK) gene, complete cds; plastid >gi|686028700|gb|KM040755.1| Hordeum marinum subsp. gussoneanum voucher JB106_6 tRNA-Lys (tr…	KM040753	2503	1	1299.31	703	0	1	742	2494	1752	1	-1	730	730	1	743	CTAGTCGGATGGAGTAGATAATTCTTCCTTGTTACAATAGAGAAAAATCCCTCCCCAAATCGTGCTTGCATTTTTCATTGCACACGACTTTCCCTATGTAGAAATAGCCAATTTCTATTCCAAAGAGGAAGTTCTACTAATTTTTTTAATTAGTAAGTTGATTCACCTACTCTTTATTATAATAAAAAGAACATTTCAGAATGAAAAATAGAAAAGTTTTTTCTTGATCATTTATCAACCCTTTCCTGTTTCTTAATTTCGTCTAATGATTAATTAAGAGGGTTGACCAGGTCATTGATACGTATAATATCCAAATACCAAATACGCTCAGTGTGTGATCCACAGAAAGAAAAA-GAGTTGTTTTGGTGAACATCAAAGAAAAAACTTGCTCTTCTTCC…	CTAGTCGGATGGAGTAGATAATTCTTCCTTGTTACAATAGAGAAAAACCCCTCCCCAAATCGTGCTTGCATTTTTCATTGCACACGACTTTCCCTATGTAGAAATAGCCAATTTCTATTCCAAAGAGGAAGTTCTACTAATTTTTTTAATTAGTAAGTTGATTCACCTACTCTTTATTATAATAAAATAAACATTTCAGAATGAAAAATATGAAAGTTTTTTCTTGATCATTTATCAACCCTTTCCTGTTTATTAGTTTTGTCTAATGATTAATTAAGAGGGTTGACCAGGTCATTGATACGTATAATATCCAAATACCAAATACGCTCAGTGTGTGATCCACAGAAAGAAAAAAGAGTTGTTTTGGTGAACATCAAAGAAAAAACTTGCTCTTCTTCC…	||||||||||||||||||||||||||||||||||||||||||||||| ||||||||||||||||||||||||||||||||||||||||||||||||||||||||||||||||||||||||||||||||||||||||||||||||||||||||||||||||||||||||||||||||||||||||||| ||||||||||||||||||||| ||||||||||||||||||||||||||||||||||||||| ||| ||| |||||||||||||||||||||||||||||||||||||||||||||||||||||||||||||||||||||||||||||||||||||||||||||| |||||||||||||||||||||||||||||||||||||||||||| |…	29980884	93445391531	0	0	0.46	1.28	0.85
5	blastn	BLASTN 2.2.31+	Zheng Zhang, Scott Schwartz, Lukas Wagner, and Webb Miller (2000), "A greedy algorithm for aligning DNA sequences", J Comput Biol 2000; 7(1-2):203-14.	nr	Query_6666	contig00003 length=1049 numreads=16	1049	10	1	-2	0	0	L;m;	Query_6670	contig00038 length=753 numreads=6	753	72	gi|686028692|gb|KM040751.1|	Hordeum brachyantherum subsp. californicum voucher H01951 tRNA-Lys (trnK-UUU) gene, partial sequence; and maturase K (matK) gene, complete cds; plastid	KM040751	2518	1	1299.31	703	0	1	742	2509	1767	1	-1	730	730	1	743	CTAGTCGGATGGAGTAGATAATTCTTCCTTGTTACAATAGAGAAAAATCCCTCCCCAAATCGTGCTTGCATTTTTCATTGCACACGACTTTCCCTATGTAGAAATAGCCAATTTCTATTCCAAAGAGGAAGTTCTACTAATTTTTTTAATTAGTAAGTTGATTCACCTACTCTTTATTATAATAAAAAGAACATTTCAGAATGAAAAATAGAAAAGTTTTTTCTTGATCATTTATCAACCCTTTCCTGTTTCTTAATTTCGTCTAATGATTAATTAAGAGGGTTGACCAGGTCATTGATACGTATAATATCCAAATACCAAATACGCTCAGTGTGTGATCCACAGAAAGAAAAA-GAGTTGTTTTGGTGAACATCAAAGAAAAAACTTGCTCTTCTTCC…	CTAGTCGGATGGAGTAGATAATTCTTCTTTGTTACAATAGAGAAAAATCCCTCCCCAAATCGTGCTTGCATTTTTCATTGCACACGACTTTCCCTATGTAGAAATAGCCAATTTCTATTCCAAAGAGGAAGTTCTACTAATTTTTTTAATTAGTAAGTTGATTCACCTACTCTTTATTATAATAAAAGGAACATTTCAGAATGAAAAATATGAAAGTTTTTTCTTGATCATTTATCAACCCTTTCCTGTTTATTAGTTTTGTCTAATTATTAATTAAGAGGGTTGACCAGGTCATTGATACGTATAATATCCAAATACCAAATACGCTCAGTGTGTGATCCACAGAAAGAAAAAAGAGTTGTTTTGGTGAACATCAAAGAAAAAACTTGCTCTTCTTCC…	||||||||||||||||||||||||||| ||||||||||||||||||||||||||||||||||||||||||||||||||||||||||||||||||||||||||||||||||||||||||||||||||||||||||||||||||||||||||||||||||||||||||||||||||||||||||||||| |||||||||||||||||||||| ||||||||||||||||||||||||||||||||||||||| ||| ||| ||||||| |||||||||||||||||||||||||||||||||||||||||||||||||||||||||||||||||||||||||||||||||||||| |||||||||||||||||||||||||||||||||||||||||||| …	29980884	93445391531	0	0	0.46	1.28	0.85
5	blastn	BLASTN 2.2.31+	Zheng Zhang, Scott Schwartz, Lukas Wagner, and Webb Miller (2000), "A greedy algorithm for aligning DNA sequences", J Comput Biol 2000; 7(1-2):203-14.	nr	Query_6666	contig00003 length=1049 numreads=16	1049	10	1	-2	0	0	L;m;	Query_6670	contig00038 length=753 numreads=6	753	73	gi|686028676|gb|KM040743.1|	Hordeum marinum voucher BCC2006 tRNA-Lys (trnK-UUU) gene, partial sequence; and maturase K (matK) gene, complete cds; plastid	KM040743	2521	1	1299.31	703	0	1	742	2512	1771	1	-1	730	730	2	743	CTAGTCGGATGGAGTAGATAATTCTTCCTTGTTACAATAGAGAAAAATCCCTCCCCAAATCGTGCTTGCATTTTTCATTGCACACGACTTTCCCTATGTAGAAATAGCCAATTTCTATTCCAAAGAGGAAGTTCTACTAATTTTTTTAATTAGTAAGTTGATTCACCTACTCTTTATTATAATAAAAAGAACATTTCAGAATGAAAAATAGAAAAGTTTTTTCTTGATCATTTATCAACCCTTTCCTGTTTCTTAATTTCGTCTAATGATTAATTAAGAGGGTTGACCAGGTCATTGATACGTATAATATCCAAATACCAAATACGCTCAGTGTGTGATCCACAGAAAGAAAAA-GAGTTGTTTTGGTGAACATCAAAGAAAAAACTTGCTCTTCTTCC…	CTAGTCGGATGGAGTAGATAATTCTTCCTTGTTACAATAGAGAAAAATCCCTCCCCAAATCGTGCTTGCATTTTTCATTGCACACGACTTTCCCTATGTAGAAATAGCCAATTTCTATTCCAAAGAGGAAGTTCTACTAATTTTTTTAATTAGTAAGTTGATTCAC-TACTCTTTATTATAATAAAAGGAACATTTCAGAATGAAAAATATGAAAGTTTTTTCTTGATCATTTATCAACCCTTTCCTGTTTATTAGTTTTGTCTAATGATTAATTAAGAGGGTTGACCAGGTCATTGATACGTATAATATCCAAATACCAAATACGCTCAGTGTGTGATCCACAGAAAGAAAAAAGAGTTGTTTTGGTGAACATCAAAGAAAAAACTTGCTCTTCTTCC…	|||||||||||||||||||||||||||||||||||||||||||||||||||||||||||||||||||||||||||||||||||||||||||||||||||||||||||||||||||||||||||||||||||||||||||||||||||||||||||||||||||||| |||||||||||||||||||| |||||||||||||||||||||| ||||||||||||||||||||||||||||||||||||||| ||| ||| |||||||||||||||||||||||||||||||||||||||||||||||||||||||||||||||||||||||||||||||||||||||||||||| |||||||||||||||||||||||||||||||||||||||||||| …	29980884	93445391531	0	0	0.46	1.28	0.85
5	blastn	BLASTN 2.2.31+	Zheng Zhang, Scott Schwartz, Lukas Wagner, and Webb Miller (2000), "A greedy algorithm for aligning DNA sequences", J Comput Biol 2000; 7(1-2):203-14.	nr	Query_6666	contig00003 length=1049 numreads=16	1049	10	1	-2	0	0	L;m;	Query_6670	contig00038 length=753 numreads=6	753	74	gi|686028666|gb|KM040738.1|	Hordeum stenostachys voucher JB218_5 tRNA-Lys (trnK-UUU) gene, partial sequence; and maturase K (matK) gene, complete cds; plastid	KM040738	2522	1	1299.31	703	0	1	742	2513	1771	1	-1	730	730	1	743	CTAGTCGGATGGAGTAGATAATTCTTCCTTGTTACAATAGAGAAAAATCCCTCCCCAAATCGTGCTTGCATTTTTCATTGCACACGACTTTCCCTATGTAGAAATAGCCAATTTCTATTCCAAAGAGGAAGTTCTACTAATTTTTTTAATTAGTAAGTTGATTCACCTACTCTTTATTATAATAAAAAGAACATTTCAGAATGAAAAATAGAAAAGTTTTTTCTTGATCATTTATCAACCCTTTCCTGTTTCTTAATTTCGTCTAATGATTAATTAAGAGGGTTGACCAGGTCATTGATACGTATAATATCCAAATACCAAATACGCTCAGTGTGTGATCCACAGAAAGAAAAA-GAGTTGTTTTGGTGAACATCAAAGAAAAAACTTGCTCTTCTTCC…	CTAGTCGGATGGAGTAGATAATTCTTCTTTGTTACAATAGAGAAAAATCCCTCCCCAAATCGTGCTTGCATTTTTCATTGCACACGACTTTCCCTATGTAGAAATAGCCAATTTCTATTCCAAAGAGGAAGTTCTACTAATTTTTTTAATTAGTAAGTTGATTCACCTACTCTTTATTATAATAAAAGGAACATTTCAGAATGAAAAATATGAAAGTTTTTTCTTGATCATTTATCAACCCTTTCCTGTTTATTAGTTTTGTCTAATGATTAATTAAGAGGGTTGACCAGGTCATTGATACGTATAATATCCAAATACCAAATACGCTCAGTGTGTGATCCACAGAAAGAAAAAAGAGTTGTTTTGGTGAACATCAAAGAAAAAACTTGCTCTTCTTCC…	||||||||||||||||||||||||||| ||||||||||||||||||||||||||||||||||||||||||||||||||||||||||||||||||||||||||||||||||||||||||||||||||||||||||||||||||||||||||||||||||||||||||||||||||||||||||||||| |||||||||||||||||||||| ||||||||||||||||||||||||||||||||||||||| ||| ||| |||||||||||||||||||||||||||||||||||||||||||||||||||||||||||||||||||||||||||||||||||||||||||||| |||||||||||||||||||||||||||||||||||||||||||| …	29980884	93445391531	0	0	0.46	1.28	0.85
5	blastn	BLASTN 2.2.31+	Zheng Zhang, Scott Schwartz, Lukas Wagner, and Webb Miller (2000), "A greedy algorithm for aligning DNA sequences", J Comput Biol 2000; 7(1-2):203-14.	nr	Query_6666	contig00003 length=1049 numreads=16	1049	10	1	-2	0	0	L;m;	Query_6670	contig00038 length=753 numreads=6	753	75	gi|686028664|gb|KM040737.1|	Hordeum muticum voucher H06459 tRNA-Lys (trnK-UUU) gene, partial sequence; and maturase K (matK) gene, complete cds; plastid	KM040737	2522	1	1299.31	703	0	1	742	2513	1771	1	-1	730	730	1	743	CTAGTCGGATGGAGTAGATAATTCTTCCTTGTTACAATAGAGAAAAATCCCTCCCCAAATCGTGCTTGCATTTTTCATTGCACACGACTTTCCCTATGTAGAAATAGCCAATTTCTATTCCAAAGAGGAAGTTCTACTAATTTTTTTAATTAGTAAGTTGATTCACCTACTCTTTATTATAATAAAAAGAACATTTCAGAATGAAAAATAGAAAAGTTTTTTCTTGATCATTTATCAACCCTTTCCTGTTTCTTAATTTCGTCTAATGATTAATTAAGAGGGTTGACCAGGTCATTGATACGTATAATATCCAAATACCAAATACGCTCAGTGTGTGATCCACAGAAAGAAAAA-GAGTTGTTTTGGTGAACATCAAAGAAAAAACTTGCTCTTCTTCC…	CTAGTCGGATGGAGTAGATAATTCTTCTTTGTTACAATAGAGAAAAATCCCTCCCCAAATCGTGCTTGCATTTTTCATTGCACACGACTTTCCCTATGTAGAAATAGCCAATTTCTATTCCAAAGAGGAAGTTCTACTAATTTTTTTAATTAGTAAGTTGATTCACCTACTCTTTATTATAATAAAAGGAACATTTCAGAATGAAAAATATGAAAGTTTTTTCTTGATCATTTATCAACCCTTTCCTGTTTATTAGTTTTGTCTAATGATTAATTAAGAGGGTTGACCAGGTCATTGATACGTATAATATCCAAATACCAAATACGCTCAGTGTGTGATCCACAGAAAGAAAAAAGAGTTGTTTTGGTGAACATCAAAGAAAAAACCTGCTCTTCTTCC…	||||||||||||||||||||||||||| ||||||||||||||||||||||||||||||||||||||||||||||||||||||||||||||||||||||||||||||||||||||||||||||||||||||||||||||||||||||||||||||||||||||||||||||||||||||||||||||| |||||||||||||||||||||| ||||||||||||||||||||||||||||||||||||||| ||| ||| |||||||||||||||||||||||||||||||||||||||||||||||||||||||||||||||||||||||||||||||||||||||||||||| ||||||||||||||||||||||||||||||| |||||||||||| …	29980884	93445391531	0	0	0.46	1.28	0.85
5	blastn	BLASTN 2.2.31+	Zheng Zhang, Scott Schwartz, Lukas Wagner, and Webb Miller (2000), "A greedy algorithm for aligning DNA sequences", J Comput Biol 2000; 7(1-2):203-14.	nr	Query_6666	contig00003 length=1049 numreads=16	1049	10	1	-2	0	0	L;m;	Query_6670	contig00038 length=753 numreads=6	753	76	gi|686028658|gb|KM040734.1|	Hordeum comosum voucher JB022B4 tRNA-Lys (trnK-UUU) gene, partial sequence; and maturase K (matK) gene, complete cds; plastid	KM040734	2522	1	1299.31	703	0	1	742	2513	1771	1	-1	730	730	1	743	CTAGTCGGATGGAGTAGATAATTCTTCCTTGTTACAATAGAGAAAAATCCCTCCCCAAATCGTGCTTGCATTTTTCATTGCACACGACTTTCCCTATGTAGAAATAGCCAATTTCTATTCCAAAGAGGAAGTTCTACTAATTTTTTTAATTAGTAAGTTGATTCACCTACTCTTTATTATAATAAAAAGAACATTTCAGAATGAAAAATAGAAAAGTTTTTTCTTGATCATTTATCAACCCTTTCCTGTTTCTTAATTTCGTCTAATGATTAATTAAGAGGGTTGACCAGGTCATTGATACGTATAATATCCAAATACCAAATACGCTCAGTGTGTGATCCACAGAAAGAAAAA-GAGTTGTTTTGGTGAACATCAAAGAAAAAACTTGCTCTTCTTCC…	CTAGTCGGATGGAGTAGATAATTCTTCTTTGTTACAATAGAGAAAAATCCCTCCCCAAATCGTGCTTGCATTTTTCATTGCACACGACTTTCCCTATGTAGAAATAGCCAATTTCTATTCCAAAGAGGAAGTTCTACTAATTTTTTTAATTAGTAAGTTGATTCACCTACTCTTTATTATAATAAAAGGAACATTTCAGAATGAAAAATATGAAAGTTTTTTCTTGATCATTTATCAACCCTTTCCTGTTTATTAGTTTTGTCTAATGATTAATTAAGAGGGTTGACCAGGTCATTGATACGTATAATATCCAAATACCAAATACGCTCAGTGTGTGATCCACAGAAAGAAAAAAGAGTTGTTTTGGTGAACATCAAAGAAAAAACTTGCTCTTCTTCC…	||||||||||||||||||||||||||| ||||||||||||||||||||||||||||||||||||||||||||||||||||||||||||||||||||||||||||||||||||||||||||||||||||||||||||||||||||||||||||||||||||||||||||||||||||||||||||||| |||||||||||||||||||||| ||||||||||||||||||||||||||||||||||||||| ||| ||| |||||||||||||||||||||||||||||||||||||||||||||||||||||||||||||||||||||||||||||||||||||||||||||| |||||||||||||||||||||||||||||||||||||||||||| …	29980884	93445391531	0	0	0.46	1.28	0.85
5	blastn	BLASTN 2.2.31+	Zheng Zhang, Scott Schwartz, Lukas Wagner, and Webb Miller (2000), "A greedy algorithm for aligning DNA sequences", J Comput Biol 2000; 7(1-2):203-14.	nr	Query_6666	contig00003 length=1049 numreads=16	1049	10	1	-2	0	0	L;m;	Query_6670	contig00038 length=753 numreads=6	753	77	gi|686028646|gb|KM040728.1|	Hordeum muticum voucher H00957 tRNA-Lys (trnK-UUU) gene, partial sequence; and maturase K (matK) gene, complete cds; plastid	KM040728	2523	1	1299.31	703	0	1	742	2514	1772	1	-1	730	730	1	743	CTAGTCGGATGGAGTAGATAATTCTTCCTTGTTACAATAGAGAAAAATCCCTCCCCAAATCGTGCTTGCATTTTTCATTGCACACGACTTTCCCTATGTAGAAATAGCCAATTTCTATTCCAAAGAGGAAGTTCTACTAATTTTTTTAATTAGTAAGTTGATTCACCTACTCTTTATTATAATAAAAAGAACATTTCAGAATGAAAAATAGAAAAGTTTTTTCTTGATCATTTATCAACCCTTTCCTGTTTCTTAATTTCGTCTAATGATTAATTAAGAGGGTTGACCAGGTCATTGATACGTATAATATCCAAATACCAAATACGCTCAGTGTGTGATCCACAGAAAGAAAAA-GAGTTGTTTTGGTGAACATCAAAGAAAAAACTTGCTCTTCTTCC…	CTAGTCGGATGGAGTAGATAATTCTTCTTTGTTACAATAGAGAAAAATCCCTCCCCAAATCGTGCTTGCATTTTTCATTGCACACGACTTTCCCTATGTAGAAATAGCCAATTTCTATTCCAAAGAGGAAGTTCTACTAATTTTTTTAATTAGTAAGTTGATTCACCTACTCTTTATTATAATAAAAGGAACATTTCAGAATGAAAAATATGAAAGTTTTTTCTTGATCATTTATCAACCCTTTCCTGTTTATTAGTTTTGTCTAATGATTAATTAAGAGGGTTGACCAGGTCATTGATACGTATAATATCCAAATACCAAATACGCTCAGTGTGTGATCCACAGAAAGAAAAAAGAGTTGTTTTGGTGAACATCAAAGAAAAAACCTGCTCTTCTTCC…	||||||||||||||||||||||||||| ||||||||||||||||||||||||||||||||||||||||||||||||||||||||||||||||||||||||||||||||||||||||||||||||||||||||||||||||||||||||||||||||||||||||||||||||||||||||||||||| |||||||||||||||||||||| ||||||||||||||||||||||||||||||||||||||| ||| ||| |||||||||||||||||||||||||||||||||||||||||||||||||||||||||||||||||||||||||||||||||||||||||||||| ||||||||||||||||||||||||||||||| |||||||||||| …	29980884	93445391531	0	0	0.46	1.28	0.85
5	blastn	BLASTN 2.2.31+	Zheng Zhang, Scott Schwartz, Lukas Wagner, and Webb Miller (2000), "A greedy algorithm for aligning DNA sequences", J Comput Biol 2000; 7(1-2):203-14.	nr	Query_6666	contig00003 length=1049 numreads=16	1049	10	1	-2	0	0	L;m;	Query_6670	contig00038 length=753 numreads=6	753	78	gi|686028644|gb|KM040727.1|	Hordeum marinum voucher BCC2001 tRNA-Lys (trnK-UUU) gene, partial sequence; and maturase K (matK) gene, complete cds; plastid	KM040727	2523	1	1299.31	703	0	1	742	2514	1773	1	-1	731	731	4	744	CTAGTCGGATGGAGTAGATAATTCTTCCTTGTTACAATAGAGAAAAATCCCTCCCCAAATCGTGCTTGCATTTTTCATTGCACACGACTTTCCCTATGTAGAAATAGCCAATTTCTATTCCAAAGAGGAAGTTCTACTAATTTTTTTAATTAGTAAGTTGATTCACCTACTCTTTATTATAATAAAAAGAACATTTCAGAATGAAAAATA-GAAAAGTTTTTTCTTGATCATTTATCAACCCTTTCCTGTTTCTTAATTTCGTCTAATGATTAATTAAGAGGGTTGACCAGGTCATTGATACGTATAATATCCAAATACCAAATACGCTCAGTGTGTGATCCACAGAAAGAAAAA-GAGTTGTTTTGGTGAACATCAAAGAAAAAACTTGCTCTTCTTC…	CTAGTCGGATGGAGTAGATAATTCTTCCTTGTTACAATAGAGAAAAATCCCTCCCCAAATCGTGCTTGCATTTTTCATTGCACACGACTTTCCCTATGTAGAAATAGCCAATTTCTATTCCAAAAAGGAAGTTCTACTAATTTTTTTAATTAGTAAGTTGATTCAC-TACTCTTTATTATAATAAAAGGAACATTTCAGAATGAAAAATATGAAAA-TTTTTTCTTGATCATTTATCAACCCTTTCCTGTTTATTAGTTTTGTCTAATGATTAATTAAGAGGGTTGACCAGGTCATTGATACGTATAATATCCAAATACCAAATACGCTCAGTGTGTGATCCACAGAAAGAAAAAAGAGTTGTTTTGGTGAACATCAAAGAAAAAACTTGCTCTTCTTC…	|||||||||||||||||||||||||||||||||||||||||||||||||||||||||||||||||||||||||||||||||||||||||||||||||||||||||||||||||||||||||||| ||||||||||||||||||||||||||||||||||||||||| |||||||||||||||||||| |||||||||||||||||||||| ||||| ||||||||||||||||||||||||||||||||||| ||| ||| |||||||||||||||||||||||||||||||||||||||||||||||||||||||||||||||||||||||||||||||||||||||||||||| |||||||||||||||||||||||||||||||||||||||||||…	29980884	93445391531	0	0	0.46	1.28	0.85
5	blastn	BLASTN 2.2.31+	Zheng Zhang, Scott Schwartz, Lukas Wagner, and Webb Miller (2000), "A greedy algorithm for aligning DNA sequences", J Comput Biol 2000; 7(1-2):203-14.	nr	Query_6666	contig00003 length=1049 numreads=16	1049	10	1	-2	0	0	L;m;	Query_6670	contig00038 length=753 numreads=6	753	79	gi|686028624|gb|KM040717.1|	Hordeum tetraploidum voucher JB029B4 tRNA-Lys (trnK-UUU) gene, partial sequence; and maturase K (matK) gene, complete cds; plastid	KM040717	2524	1	1299.31	703	0	1	742	2515	1773	1	-1	730	730	1	743	CTAGTCGGATGGAGTAGATAATTCTTCCTTGTTACAATAGAGAAAAATCCCTCCCCAAATCGTGCTTGCATTTTTCATTGCACACGACTTTCCCTATGTAGAAATAGCCAATTTCTATTCCAAAGAGGAAGTTCTACTAATTTTTTTAATTAGTAAGTTGATTCACCTACTCTTTATTATAATAAAAAGAACATTTCAGAATGAAAAATAGAAAAGTTTTTTCTTGATCATTTATCAACCCTTTCCTGTTTCTTAATTTCGTCTAATGATTAATTAAGAGGGTTGACCAGGTCATTGATACGTATAATATCCAAATACCAAATACGCTCAGTGTGTGATCCACAGAAAGAAAAA-GAGTTGTTTTGGTGAACATCAAAGAAAAAACTTGCTCTTCTTCC…	CTAGTCGGATGGAGTAGATAATTCTTCTTTGTTACAATAGAGAAAAATCCCTCCCCAAATCGTGCTTGCATTTTTCATTGCACACGACTTTCCCTATGTAGAAATAGCCAATTTCTATTCCAAAGAGGAAGTTCTACTAATTTTTTTAATTAGTAAGTTGATTCACCTACTCTTTATTATAATAAAAGGAACATTTCAGAATGCAAAATATGAAAGTTTTTTCTTGATCATTTATCAACCCTTTCCTGTTTATTAGTTTTGTCTAATGATTAATTAAGAGGGTTGACCAGGTCATTGATACGTATAATATCCAAATACCAAATACGCTCAGTGTGTGATCCACAGAAAGAAAAAAGAGTTGTTTTGGTGAACATCAAAGAAAAAACTTGCTCTTCTTCC…	||||||||||||||||||||||||||| ||||||||||||||||||||||||||||||||||||||||||||||||||||||||||||||||||||||||||||||||||||||||||||||||||||||||||||||||||||||||||||||||||||||||||||||||||||||||||||||| ||||||||||||||| |||||| ||||||||||||||||||||||||||||||||||||||| ||| ||| |||||||||||||||||||||||||||||||||||||||||||||||||||||||||||||||||||||||||||||||||||||||||||||| |||||||||||||||||||||||||||||||||||||||||||| …	29980884	93445391531	0	0	0.46	1.28	0.85
5	blastn	BLASTN 2.2.31+	Zheng Zhang, Scott Schwartz, Lukas Wagner, and Webb Miller (2000), "A greedy algorithm for aligning DNA sequences", J Comput Biol 2000; 7(1-2):203-14.	nr	Query_6666	contig00003 length=1049 numreads=16	1049	10	1	-2	0	0	L;m;	Query_6670	contig00038 length=753 numreads=6	753	80	gi|686028622|gb|KM040716.1|	Hordeum stenostachys voucher JB214_4 tRNA-Lys (trnK-UUU) gene, partial sequence; and maturase K (matK) gene, complete cds; plastid	KM040716	2524	1	1299.31	703	0	1	742	2515	1773	1	-1	730	730	1	743	CTAGTCGGATGGAGTAGATAATTCTTCCTTGTTACAATAGAGAAAAATCCCTCCCCAAATCGTGCTTGCATTTTTCATTGCACACGACTTTCCCTATGTAGAAATAGCCAATTTCTATTCCAAAGAGGAAGTTCTACTAATTTTTTTAATTAGTAAGTTGATTCACCTACTCTTTATTATAATAAAAAGAACATTTCAGAATGAAAAATAGAAAAGTTTTTTCTTGATCATTTATCAACCCTTTCCTGTTTCTTAATTTCGTCTAATGATTAATTAAGAGGGTTGACCAGGTCATTGATACGTATAATATCCAAATACCAAATACGCTCAGTGTGTGATCCACAGAAAGAAAAA-GAGTTGTTTTGGTGAACATCAAAGAAAAAACTTGCTCTTCTTCC…	CTAGTCGGATGGAGTAGATAATTCTTCTTTGTTACAATAGAGAAAAATCCCTCCCCAAATCGTGCTTGCATTTTTCATTGCACACGACTTTCCCTATGTAGAAATAGCCAATTTCTATTCCAAAGAGGAAGTTCTACTAATTTTTTTAATTAGTAAGTTGATTCACCTACTCTTTATTATAATAAAAGGAACATTTCAGAATGAAAAATATGAAAGTTTTTTCTTGATCATTTATCAACCCTTTCCTGTTTATTAGTTTTGTCTAATGATTAATTAAGAGGGTTGACCAGGTCATTGATACGTATAATATCCAAATACCAAATACGCTCAGTGTGTGATCCACAGAAAGAAAAAAGAGTTGTTTTGGTGAACATCAAAGAAAAAACTTGCTCTTCTTCC…	||||||||||||||||||||||||||| ||||||||||||||||||||||||||||||||||||||||||||||||||||||||||||||||||||||||||||||||||||||||||||||||||||||||||||||||||||||||||||||||||||||||||||||||||||||||||||||| |||||||||||||||||||||| ||||||||||||||||||||||||||||||||||||||| ||| ||| |||||||||||||||||||||||||||||||||||||||||||||||||||||||||||||||||||||||||||||||||||||||||||||| |||||||||||||||||||||||||||||||||||||||||||| …	29980884	93445391531	0	0	0.46	1.28	0.85
5	blastn	BLASTN 2.2.31+	Zheng Zhang, Scott Schwartz, Lukas Wagner, and Webb Miller (2000), "A greedy algorithm for aligning DNA sequences", J Comput Biol 2000; 7(1-2):203-14.	nr	Query_6666	contig00003 length=1049 numreads=16	1049	10	1	-2	0	0	L;m;	Query_6670	contig00038 length=753 numreads=6	753	81	gi|686028608|gb|KM040709.1|	Hordeum pubiflorum voucher BCC2068 tRNA-Lys (trnK-UUU) gene, partial sequence; and maturase K (matK) gene, complete cds; plastid	KM040709	2524	1	1299.31	703	0	1	742	2515	1773	1	-1	730	730	1	743	CTAGTCGGATGGAGTAGATAATTCTTCCTTGTTACAATAGAGAAAAATCCCTCCCCAAATCGTGCTTGCATTTTTCATTGCACACGACTTTCCCTATGTAGAAATAGCCAATTTCTATTCCAAAGAGGAAGTTCTACTAATTTTTTTAATTAGTAAGTTGATTCACCTACTCTTTATTATAATAAAAAGAACATTTCAGAATGAAAAATAGAAAAGTTTTTTCTTGATCATTTATCAACCCTTTCCTGTTTCTTAATTTCGTCTAATGATTAATTAAGAGGGTTGACCAGGTCATTGATACGTATAATATCCAAATACCAAATACGCTCAGTGTGTGATCCACAGAAAGAAAAA-GAGTTGTTTTGGTGAACATCAAAGAAAAAACTTGCTCTTCTTCC…	CTAGTCGGATGGAGTAGATAATTCTTCTTTGTTACAATAGAGAAAAATCCCTCCCCAAATCGTGCTTGCATTTTTCATTGCACACGACTTTCCCTATGTAGAAATAGCCAATTTCTATTCCAAAGAGGAAGTTCTACTAATTTTTTTAATTAGTAAGTTGATTCACCTACTCTTTATTATAATAAAAGGAACATTTCAGAATGAAAAATATGAAAGTTTTTTCTTGATCATTTATCAACCCTTTCCTGTTTATTAGTTTTGTCTAATGATTAATTAAGAGGGTTGACCAGGTCATTGATACGTATAATATCCAAATACCAAATACGCTCAGTGTGTGATCCACTGAAAGAAAAAAGAGTTGTTTTGGTGAACATCAAAGAAAAAACTTGCTCTTCTTCC…	||||||||||||||||||||||||||| ||||||||||||||||||||||||||||||||||||||||||||||||||||||||||||||||||||||||||||||||||||||||||||||||||||||||||||||||||||||||||||||||||||||||||||||||||||||||||||||| |||||||||||||||||||||| ||||||||||||||||||||||||||||||||||||||| ||| ||| ||||||||||||||||||||||||||||||||||||||||||||||||||||||||||||||||||||||||||||||||||| |||||||||| |||||||||||||||||||||||||||||||||||||||||||| …	29980884	93445391531	0	0	0.46	1.28	0.85
5	blastn	BLASTN 2.2.31+	Zheng Zhang, Scott Schwartz, Lukas Wagner, and Webb Miller (2000), "A greedy algorithm for aligning DNA sequences", J Comput Biol 2000; 7(1-2):203-14.	nr	Query_6666	contig00003 length=1049 numreads=16	1049	10	1	-2	0	0	L;m;	Query_6670	contig00038 length=753 numreads=6	753	82	gi|686028594|gb|KM040702.1|	Hordeum lechleri voucher JB044A1 tRNA-Lys (trnK-UUU) gene, partial sequence; and maturase K (matK) gene, complete cds; plastid >gi|686028596|gb|KM040703.1| Hordeum parodii voucher BCC2025 tRNA-Lys (trnK-UUU) gene, partial sequence; and maturase K (matK) gene, complete cds; plastid >gi|686028600|gb|KM040705.1| Hordeum patagonicum voucher JB044Bd tRNA-Lys (trnK-UUU) gene, partial sequence; and matu…	KM040702	2524	1	1299.31	703	0	1	742	2515	1773	1	-1	730	730	1	743	CTAGTCGGATGGAGTAGATAATTCTTCCTTGTTACAATAGAGAAAAATCCCTCCCCAAATCGTGCTTGCATTTTTCATTGCACACGACTTTCCCTATGTAGAAATAGCCAATTTCTATTCCAAAGAGGAAGTTCTACTAATTTTTTTAATTAGTAAGTTGATTCACCTACTCTTTATTATAATAAAAAGAACATTTCAGAATGAAAAATAGAAAAGTTTTTTCTTGATCATTTATCAACCCTTTCCTGTTTCTTAATTTCGTCTAATGATTAATTAAGAGGGTTGACCAGGTCATTGATACGTATAATATCCAAATACCAAATACGCTCAGTGTGTGATCCACAGAAAGAAAAA-GAGTTGTTTTGGTGAACATCAAAGAAAAAACTTGCTCTTCTTCC…	CTAGTCGGATGGAGTAGATAATTCTTCTTTGTTACAATAGAGAAAAATCCCTCCCCAAATCGTGCTTGCATTTTTCATTGCACACGACTTTCCCTATGTAGAAATAGCCAATTTCTATTCCAAAGAGGAAGTTCTACTAATTTTTTTAATTAGTAAGTTGATTCACCTACTCTTTATTATAATAAAAGGAACATTTCAGAATGAAAAATATGAAAGTTTTTTCTTGATCATTTATCAACCCTTTCCTGTTTATTAGTTTTGTCTAATGATTAATTAAGAGGGTTGACCAGGTCATTGATACGTATAATATCCAAATACCAAATACGCTCAGTGTGTGATCCACAGAAAGAAAAAAGAGTTGTTTTGGTGAACATCAAAGAAAAAACTTGCTCTTCTTCC…	||||||||||||||||||||||||||| ||||||||||||||||||||||||||||||||||||||||||||||||||||||||||||||||||||||||||||||||||||||||||||||||||||||||||||||||||||||||||||||||||||||||||||||||||||||||||||||| |||||||||||||||||||||| ||||||||||||||||||||||||||||||||||||||| ||| ||| |||||||||||||||||||||||||||||||||||||||||||||||||||||||||||||||||||||||||||||||||||||||||||||| |||||||||||||||||||||||||||||||||||||||||||| …	29980884	93445391531	0	0	0.46	1.28	0.85
5	blastn	BLASTN 2.2.31+	Zheng Zhang, Scott Schwartz, Lukas Wagner, and Webb Miller (2000), "A greedy algorithm for aligning DNA sequences", J Comput Biol 2000; 7(1-2):203-14.	nr	Query_6666	contig00003 length=1049 numreads=16	1049	10	1	-2	0	0	L;m;	Query_6670	contig00038 length=753 numreads=6	753	83	gi|686028584|gb|KM040697.1|	Hordeum intercedens voucher BCC2044 tRNA-Lys (trnK-UUU) gene, partial sequence; and maturase K (matK) gene, complete cds; plastid	KM040697	2524	1	1299.31	703	0	1	742	2515	1773	1	-1	730	730	1	743	CTAGTCGGATGGAGTAGATAATTCTTCCTTGTTACAATAGAGAAAAATCCCTCCCCAAATCGTGCTTGCATTTTTCATTGCACACGACTTTCCCTATGTAGAAATAGCCAATTTCTATTCCAAAGAGGAAGTTCTACTAATTTTTTTAATTAGTAAGTTGATTCACCTACTCTTTATTATAATAAAAAGAACATTTCAGAATGAAAAATAGAAAAGTTTTTTCTTGATCATTTATCAACCCTTTCCTGTTTCTTAATTTCGTCTAATGATTAATTAAGAGGGTTGACCAGGTCATTGATACGTATAATATCCAAATACCAAATACGCTCAGTGTGTGATCCACAGAAAGAAAAA-GAGTTGTTTTGGTGAACATCAAAGAAAAAACTTGCTCTTCTTCC…	CTAGTCGGATGGAGTAGATAATTCTTCTTTGTTACAATAGAGAAAAATCCCTCCCCAAATCGTGCTTGCATTTTTCATTGCACACGACTTTCCCTATGTAAAAATAGCCAATTTCTATTCCAAAGAGGAAGTTCTACTAATTTTTTTAATTAGTAAGTTGATTCACCTACTCTTTATTATAATAAAAGGAACATTTCAGAATGAAAAATATGAAAGTTTTTTCTTGATCATTTATCAACCCTTTCCTGTTTATTAGTTTTGTCTAATGATTAATTAAGAGGGTTGACCAGGTCATTGATACGTATAATATCCAAATACCAAATACGCTCAGTGTGTGATCCACAGAAAGAAAAAAGAGTTGTTTTGGTGAACATCAAAGAAAAAACTTGCTCTTCTTCC…	||||||||||||||||||||||||||| |||||||||||||||||||||||||||||||||||||||||||||||||||||||||||||||||||||||| |||||||||||||||||||||||||||||||||||||||||||||||||||||||||||||||||||||||||||||||||||||| |||||||||||||||||||||| ||||||||||||||||||||||||||||||||||||||| ||| ||| |||||||||||||||||||||||||||||||||||||||||||||||||||||||||||||||||||||||||||||||||||||||||||||| |||||||||||||||||||||||||||||||||||||||||||| …	29980884	93445391531	0	0	0.46	1.28	0.85
5	blastn	BLASTN 2.2.31+	Zheng Zhang, Scott Schwartz, Lukas Wagner, and Webb Miller (2000), "A greedy algorithm for aligning DNA sequences", J Comput Biol 2000; 7(1-2):203-14.	nr	Query_6666	contig00003 length=1049 numreads=16	1049	10	1	-2	0	0	L;m;	Query_6670	contig00038 length=753 numreads=6	753	84	gi|686028574|gb|KM040692.1|	Hordeum euclaston voucher BCC2022 tRNA-Lys (trnK-UUU) gene, partial sequence; and maturase K (matK) gene, complete cds; plastid	KM040692	2524	1	1299.31	703	0	1	742	2515	1773	1	-1	730	730	1	743	CTAGTCGGATGGAGTAGATAATTCTTCCTTGTTACAATAGAGAAAAATCCCTCCCCAAATCGTGCTTGCATTTTTCATTGCACACGACTTTCCCTATGTAGAAATAGCCAATTTCTATTCCAAAGAGGAAGTTCTACTAATTTTTTTAATTAGTAAGTTGATTCACCTACTCTTTATTATAATAAAAAGAACATTTCAGAATGAAAAATAGAAAAGTTTTTTCTTGATCATTTATCAACCCTTTCCTGTTTCTTAATTTCGTCTAATGATTAATTAAGAGGGTTGACCAGGTCATTGATACGTATAATATCCAAATACCAAATACGCTCAGTGTGTGATCCACAGAAAGAAAAA-GAGTTGTTTTGGTGAACATCAAAGAAAAAACTTGCTCTTCTTCC…	CTAGTCGGATGGAGTAGATAATTCTTCTTTGTTACAGTAGAGAAAAATCCCTCCCCAAATCGTGCTTGCATTTTTCATTGCACACGACTTTCCCTATGTAGAAATAGCCAATTTCTATTCCAAAGAGGAAGTTCTACTAATTTTTTTAATTAGTAAGTTGATTCACCTACTCTTTATTATAATAAAAGGAACATTTCAGAATGAAAAATATGAAAGTTTTTTCTTGATCATTTATCAACCCTTTCCTGTTTATTAGTTTTGTCTAATGATTAATTAAGAGGGTTGACCAGGTCATTGATACGTATAATATCCAAATACCAAATACGCTCAGTGTGTGATCCACAGAAAGAAAAAAGAGTTGTTTTGGTGAACATCAAAGAAAAAACTTGCTCTTCTTCC…	||||||||||||||||||||||||||| |||||||| |||||||||||||||||||||||||||||||||||||||||||||||||||||||||||||||||||||||||||||||||||||||||||||||||||||||||||||||||||||||||||||||||||||||||||||||||||||| |||||||||||||||||||||| ||||||||||||||||||||||||||||||||||||||| ||| ||| |||||||||||||||||||||||||||||||||||||||||||||||||||||||||||||||||||||||||||||||||||||||||||||| |||||||||||||||||||||||||||||||||||||||||||| …	29980884	93445391531	0	0	0.46	1.28	0.85
5	blastn	BLASTN 2.2.31+	Zheng Zhang, Scott Schwartz, Lukas Wagner, and Webb Miller (2000), "A greedy algorithm for aligning DNA sequences", J Comput Biol 2000; 7(1-2):203-14.	nr	Query_6666	contig00003 length=1049 numreads=16	1049	10	1	-2	0	0	L;m;	Query_6670	contig00038 length=753 numreads=6	753	85	gi|686028568|gb|KM040689.1|	Hordeum comosum voucher JB015D1 tRNA-Lys (trnK-UUU) gene, partial sequence; and maturase K (matK) gene, complete cds; plastid	KM040689	2524	1	1299.31	703	0	1	742	2515	1773	1	-1	730	730	1	743	CTAGTCGGATGGAGTAGATAATTCTTCCTTGTTACAATAGAGAAAAATCCCTCCCCAAATCGTGCTTGCATTTTTCATTGCACACGACTTTCCCTATGTAGAAATAGCCAATTTCTATTCCAAAGAGGAAGTTCTACTAATTTTTTTAATTAGTAAGTTGATTCACCTACTCTTTATTATAATAAAAAGAACATTTCAGAATGAAAAATAGAAAAGTTTTTTCTTGATCATTTATCAACCCTTTCCTGTTTCTTAATTTCGTCTAATGATTAATTAAGAGGGTTGACCAGGTCATTGATACGTATAATATCCAAATACCAAATACGCTCAGTGTGTGATCCACAGAAAGAAAAA-GAGTTGTTTTGGTGAACATCAAAGAAAAAACTTGCTCTTCTTCC…	CTAGTCGGATGGAGTAGATAATTCTTCTTTGTTACAATAGAGAAAAATCCCTCCCCAAATCGTGCTTGCATTTTTCATTGCACACGACTTTCCCTATGTAGAAATAGCCAATTTCTATTCCAAAGAGGAAGTTCTACTAATTTTTTTAATTAGTAAGTTGATTCACCTACTCTTTATTATAATAAAAGGAACATTTCAGAATGAAAAATATGAAAGTTTTTTCTTGATCATTTATCAACCCTTTCCTGTTTATTAGTTTTGTCTAATGATTAATTAAGAGGGTTGACCAGGTCATTGATACGTATAATATCCAAATACCAAATACGCTCAGTGTGTGATCCACAGAAAGAAAAAAGAGTTGTTTTGGTGAACATCAAAGAAAAAACTTGCTCTTCTTCC…	||||||||||||||||||||||||||| ||||||||||||||||||||||||||||||||||||||||||||||||||||||||||||||||||||||||||||||||||||||||||||||||||||||||||||||||||||||||||||||||||||||||||||||||||||||||||||||| |||||||||||||||||||||| ||||||||||||||||||||||||||||||||||||||| ||| ||| |||||||||||||||||||||||||||||||||||||||||||||||||||||||||||||||||||||||||||||||||||||||||||||| |||||||||||||||||||||||||||||||||||||||||||| …	29980884	93445391531	0	0	0.46	1.28	0.85
5	blastn	BLASTN 2.2.31+	Zheng Zhang, Scott Schwartz, Lukas Wagner, and Webb Miller (2000), "A greedy algorithm for aligning DNA sequences", J Comput Biol 2000; 7(1-2):203-14.	nr	Query_6666	contig00003 length=1049 numreads=16	1049	10	1	-2	0	0	L;m;	Query_6670	contig00038 length=753 numreads=6	753	86	gi|338930723|emb|FR694880.1|	Hordeum marinum chloroplast matK gene for maturase K and tRNA-Lys gene	FR694880	1937	1	1299.31	703	0	1	742	1805	1063	1	-1	730	730	1	743	CTAGTCGGATGGAGTAGATAATTCTTCCTTGTTACAATAGAGAAAAATCCCTCCCCAAATCGTGCTTGCATTTTTCATTGCACACGACTTTCCCTATGTAGAAATAGCCAATTTCTATTCCAAAGAGGAAGTTCTACTAATTTTTTTAATTAGTAAGTTGATTCACCTACTCTTTATTATAATAAAAAGAACATTTCAGAATGAAAAATAGAAAAGTTTTTTCTTGATCATTTATCAACCCTTTCCTGTTTCTTAATTTCGTCTAATGATTAATTAAGAGGGTTGACCAGGTCATTGATACGTATAATATCCAAATACCAAATACGCTCAGTGTGTGATCCACAGAAAGAAAAA-GAGTTGTTTTGGTGAACATCAAAGAAAAAACTTGCTCTTCTTCC…	CTAGTCGGATGGAGTAGATAATTCTTCCTTGTTACAATAGAGAAAAACCCCTCCCCAAATCGTGCTTGCATTTTTCATTGCACACGACTTTCCCTATGTAGAAATAGCCAATTTCTATTCCAAAGAGGAAGTTCTACTAATTTTTTTAATTAGTAAGTTGATTCACCTACTCTTTATTATAATAAAATAAACATTTCAGAATGAAAAATATGAAAGTTTTTTCTTGATCATTTATCAACCCTTTCCTGTTTATTAGTTTTGTCTAATGATTAATTAAGAGGGTTGACCAGGTCATTGATACGTATAATATCCAAATACCAAATACGCTCAGTGTGTGATCCACAGAAAGAAAAAAGAGTTGTTTTGGTGAACATCAAAGAAAAAACTTGCTCTTCTTCC…	||||||||||||||||||||||||||||||||||||||||||||||| ||||||||||||||||||||||||||||||||||||||||||||||||||||||||||||||||||||||||||||||||||||||||||||||||||||||||||||||||||||||||||||||||||||||||||| ||||||||||||||||||||| ||||||||||||||||||||||||||||||||||||||| ||| ||| |||||||||||||||||||||||||||||||||||||||||||||||||||||||||||||||||||||||||||||||||||||||||||||| |||||||||||||||||||||||||||||||||||||||||||| |…	29980884	93445391531	0	0	0.46	1.28	0.85
5	blastn	BLASTN 2.2.31+	Zheng Zhang, Scott Schwartz, Lukas Wagner, and Webb Miller (2000), "A greedy algorithm for aligning DNA sequences", J Comput Biol 2000; 7(1-2):203-14.	nr	Query_6666	contig00003 length=1049 numreads=16	1049	10	1	-2	0	0	L;m;	Query_6670	contig00038 length=753 numreads=6	753	87	gi|686028690|gb|KM040750.1|	Hordeum brachyantherum subsp. californicum voucher BCC2057 tRNA-Lys (trnK-UUU) gene, partial sequence; and maturase K (matK) gene, complete cds; plastid	KM040750	2518	1	1293.78	700	0	1	742	2509	1767	1	-1	729	729	1	743	CTAGTCGGATGGAGTAGATAATTCTTCCTTGTTACAATAGAGAAAAATCCCTCCCCAAATCGTGCTTGCATTTTTCATTGCACACGACTTTCCCTATGTAGAAATAGCCAATTTCTATTCCAAAGAGGAAGTTCTACTAATTTTTTTAATTAGTAAGTTGATTCACCTACTCTTTATTATAATAAAAAGAACATTTCAGAATGAAAAATAGAAAAGTTTTTTCTTGATCATTTATCAACCCTTTCCTGTTTCTTAATTTCGTCTAATGATTAATTAAGAGGGTTGACCAGGTCATTGATACGTATAATATCCAAATACCAAATACGCTCAGTGTGTGATCCACAGAAAGAAAAA-GAGTTGTTTTGGTGAACATCAAAGAAAAAACTTGCTCTTCTTCC…	CTAGTCGGATGGAGTAGATAATTCTTCTTTGTTACAATAGAGAAAAATCCCTCCCCAAATCGTGCTTGCATTTTTCATTGCACACGACTTTCCCTATGTAGAAATAGCCAATTTCTATTCCAAAGAGGAAGTTCTACTAATTTTTTTAATTAGTAAGTTGATTCACCTACTCTTTATTATAATAAAAGGAACATTTCAGAATGAAAAATATGAAAGTTTTTTCTTGATCATTTATCAACCCTTTCCTGTTTATTAGTTTTGTCTAATTATTAATTAAGAGGGTTGACCAGGTCATTGATACGTATAATATCCAAATACCAAATACGCTCAGTGTGTGATCCACAGAAAGAAAAAAGAGTTGTTTTGGTGAACATCAAAGAAAAAACTTTCTCTTCTTCC…	||||||||||||||||||||||||||| ||||||||||||||||||||||||||||||||||||||||||||||||||||||||||||||||||||||||||||||||||||||||||||||||||||||||||||||||||||||||||||||||||||||||||||||||||||||||||||||| |||||||||||||||||||||| ||||||||||||||||||||||||||||||||||||||| ||| ||| ||||||| |||||||||||||||||||||||||||||||||||||||||||||||||||||||||||||||||||||||||||||||||||||| ||||||||||||||||||||||||||||||||| |||||||||| …	29980884	93445391531	0	0	0.46	1.28	0.85
5	blastn	BLASTN 2.2.31+	Zheng Zhang, Scott Schwartz, Lukas Wagner, and Webb Miller (2000), "A greedy algorithm for aligning DNA sequences", J Comput Biol 2000; 7(1-2):203-14.	nr	Query_6666	contig00003 length=1049 numreads=16	1049	10	1	-2	0	0	L;m;	Query_6670	contig00038 length=753 numreads=6	753	88	gi|686028612|gb|KM040711.1|	Hordeum pusillum voucher BCC2049 tRNA-Lys (trnK-UUU) gene, partial sequence; and maturase K (matK) gene, complete cds; plastid	KM040711	2524	1	1293.78	700	0	1	742	2515	1773	1	-1	729	729	1	743	CTAGTCGGATGGAGTAGATAATTCTTCCTTGTTACAATAGAGAAAAATCCCTCCCCAAATCGTGCTTGCATTTTTCATTGCACACGACTTTCCCTATGTAGAAATAGCCAATTTCTATTCCAAAGAGGAAGTTCTACTAATTTTTTTAATTAGTAAGTTGATTCACCTACTCTTTATTATAATAAAAAGAACATTTCAGAATGAAAAATAGAAAAGTTTTTTCTTGATCATTTATCAACCCTTTCCTGTTTCTTAATTTCGTCTAATGATTAATTAAGAGGGTTGACCAGGTCATTGATACGTATAATATCCAAATACCAAATACGCTCAGTGTGTGATCCACAGAAAGAAAAA-GAGTTGTTTTGGTGAACATCAAAGAAAAAACTTGCTCTTCTTCC…	CTAGTCGGATGGAGTAGATAATTCTTCTTTGTTACAATAGAGAAAAATCCCTCCCCAAATCGTGCTTGCATTTTTCATTGCACACGACTTTCCCTATGTAGAAATAGCCAATTTCTATTCCAAAGAGGAAGTTCTACTAATTTTTTTAATTAGTAAGTTGATTCACCTACTCTTTATTATAATAAAAGGAACATTTCAGAATGAAAAATATGAAAGTTTTTTCTTGATCATTTATCAACCCTTTCCTGTTTATTAGTTTTGTCTAATGATTAATTAAGAGGGTTGACCAGGTCATTGATACGTATAATATCCAAATACCAAATACGCTCAGTGTGTGATCCACAGAAAGAAAAAAGAGTGGTTTTGGTGAACATCAAAGAAAAAACTTGCTCTTCTTCC…	||||||||||||||||||||||||||| ||||||||||||||||||||||||||||||||||||||||||||||||||||||||||||||||||||||||||||||||||||||||||||||||||||||||||||||||||||||||||||||||||||||||||||||||||||||||||||||| |||||||||||||||||||||| ||||||||||||||||||||||||||||||||||||||| ||| ||| |||||||||||||||||||||||||||||||||||||||||||||||||||||||||||||||||||||||||||||||||||||||||||||| |||| ||||||||||||||||||||||||||||||||||||||| …	29980884	93445391531	0	0	0.46	1.28	0.85
5	blastn	BLASTN 2.2.31+	Zheng Zhang, Scott Schwartz, Lukas Wagner, and Webb Miller (2000), "A greedy algorithm for aligning DNA sequences", J Comput Biol 2000; 7(1-2):203-14.	nr	Query_6666	contig00003 length=1049 numreads=16	1049	10	1	-2	0	0	L;m;	Query_6670	contig00038 length=753 numreads=6	753	89	gi|686028548|gb|KM040679.1|	Hordeum arizonicum voucher BCC2054 tRNA-Lys (trnK-UUU) gene, partial sequence; and maturase K (matK) gene, complete cds; plastid >gi|686028550|gb|KM040680.1| Hordeum arizonicum voucher BCC2060 tRNA-Lys (trnK-UUU) gene, partial sequence; and maturase K (matK) gene, complete cds; plastid >gi|686028552|gb|KM040681.1| Hordeum arizonicum voucher H02144 tRNA-Lys (trnK-UUU) gene, partial sequence; and m…	KM040679	2524	1	1293.78	700	0	1	742	2515	1773	1	-1	729	729	1	743	CTAGTCGGATGGAGTAGATAATTCTTCCTTGTTACAATAGAGAAAAATCCCTCCCCAAATCGTGCTTGCATTTTTCATTGCACACGACTTTCCCTATGTAGAAATAGCCAATTTCTATTCCAAAGAGGAAGTTCTACTAATTTTTTTAATTAGTAAGTTGATTCACCTACTCTTTATTATAATAAAAAGAACATTTCAGAATGAAAAATAGAAAAGTTTTTTCTTGATCATTTATCAACCCTTTCCTGTTTCTTAATTTCGTCTAATGATTAATTAAGAGGGTTGACCAGGTCATTGATACGTATAATATCCAAATACCAAATACGCTCAGTGTGTGATCCACAGAAAGAAAAA-GAGTTGTTTTGGTGAACATCAAAGAAAAAACTTGCTCTTCTTCC…	CTAGTCGGATGGAGTAGATAATTCTTCTTTGTTACAATAGAGAAAAATCCCTCCCCAAATCGTGCTTGCATTTTTCATTGCACACGACTTTCCCTATGTAGAAATAGCCAATTTCTATTCCAAAGAGGAAGTTCTACTAATTTTTTTAATTAGTAAGTTGATTCACCTACTCTTTATTATAATAAAAGGAACATTTCAGAATGAAAAATATGAAAGTTTTTTCTTGATCATTTATCAACCCTTTCCTGTTTATTAGTTTTGTCTAATGATTAATTAAGAGGGTTGACCAGGTCATTGATACGTATAATATCCAAATACCAAATACGCTCAGTGTGTGATCCACAGAAAGAAAAAAGAGTGGTTTTGGTGAACATCAAAGAAAAAACTTGCTCTTCTTCC…	||||||||||||||||||||||||||| ||||||||||||||||||||||||||||||||||||||||||||||||||||||||||||||||||||||||||||||||||||||||||||||||||||||||||||||||||||||||||||||||||||||||||||||||||||||||||||||| |||||||||||||||||||||| ||||||||||||||||||||||||||||||||||||||| ||| ||| |||||||||||||||||||||||||||||||||||||||||||||||||||||||||||||||||||||||||||||||||||||||||||||| |||| ||||||||||||||||||||||||||||||||||||||| …	29980884	93445391531	0	0	0.46	1.28	0.85
5	blastn	BLASTN 2.2.31+	Zheng Zhang, Scott Schwartz, Lukas Wagner, and Webb Miller (2000), "A greedy algorithm for aligning DNA sequences", J Comput Biol 2000; 7(1-2):203-14.	nr	Query_6666	contig00003 length=1049 numreads=16	1049	10	1	-2	0	0	L;m;	Query_6670	contig00038 length=753 numreads=6	753	90	gi|802118799|emb|LN554452.1|	Secale sylvestre chloroplast matK gene (partial), tRNA-Lys gene (partial) and trnK-PsbA IGS (partial)	LN554452	2018	1	1291.93	699	0	1	742	1818	1066	1	-1	737	737	11	753	CTAGTCGGATGGAGTAGATAATTCTTCCTTGTTACAATAGAGAAAAATCCCTCCCCAAATCGTGCTTGCATTTTTCATTGCACACGACTTTCCCTATGTAGAAATAGCCAATTTCTATTCCAAAGAGGAAGTT-----CTACTAATTTTTTTAATTAGTAAGTTGATTCACCTACTCTTTATTATAATAAAA-----AGAACATTTCAGAATGAAAAATAGAAAAGTTTTTTCTTGATCATTTATCAACCCTTTCCTGTTTCTTAATTTCGTCTAATGATTAATTAAGAGGGTTGACCAGGTCATTGATACGTATAATATCCAAATACCAAATACGCTCAGTGTGTGATCCACAGAAAGAAAAA-GAGTTGTTTTGGTGAACATCAAAGAAAAAACTTG…	CTAGTCGGATGGAGTAGATAATTCTTCCTTGTTACAATAGAGAAAAATCCCTCCCCAAATCGTGCTTGCATTTTTCATTGCACACGACTTTCCCTATGTAGAAATAGCCAATTTCTATTCCAAAGAGGAAGTTAGGTTCTACTAATTTTTTTAATTAGTAAGTTGATTCACCTACTCTTTATTATAATAAAATAAAGAGAACATTTCAGAATGAAAAATGGAAAAGTTTTTTCTTGATCATTTATCAACCCTTTCTTGTTTCTTAATTTCGTCTAATGATTAATTAAGAGGGTTGACCAGGTCATTGATACGTATAATATCCAAATACCAAATACGCTCAGTGTGTGATCCACAGAAAGAAAAAAGAGTTGTTTTGGTGAACATCAAAGAAAAAACTTG…	||||||||||||||||||||||||||||||||||||||||||||||||||||||||||||||||||||||||||||||||||||||||||||||||||||||||||||||||||||||||||||||||||||| |||||||||||||||||||||||||||||||||||||||||||||||||||||| |||||||||||||||||||||| ||||||||||||||||||||||||||||||||||| |||||||||||||||||||||||||||||||||||||||||||||||||||||||||||||||||||||||||||||||||||||||||||||||||||||||||||| ||||||||||||||||||||||||||||||||||||||||||…	29980884	93445391531	0	0	0.46	1.28	0.85
5	blastn	BLASTN 2.2.31+	Zheng Zhang, Scott Schwartz, Lukas Wagner, and Webb Miller (2000), "A greedy algorithm for aligning DNA sequences", J Comput Biol 2000; 7(1-2):203-14.	nr	Query_6666	contig00003 length=1049 numreads=16	1049	10	1	-2	0	0	L;m;	Query_6670	contig00038 length=753 numreads=6	753	91	gi|686028540|gb|KM040675.1|	Secale vavilovii voucher R1027 tRNA-Lys (trnK-UUU) gene, partial sequence; and maturase K (matK) gene, complete cds; plastid	KM040675	2529	1	1291.93	699	0	1	742	2520	1769	1	-1	736	736	10	752	CTAGTCGGATGGAGTAGATAATTCTTCCTTGTTACAATAGAGAAAAATCCCTCCCCAAATCGTGCTTGCATTTTTCATTGCACACGACTTTCCCTATGTAGAAATAGCCAATTTCTATTCCAAAGAGGAAGTT----CTACTAATTTTTTTAATTAGTAAGTTGATTCACCTACTCTTTATTATAATAAAA-----AGAACATTTCAGAATGAAAAATAGAAAAGTTTTTTCTTGATCATTTATCAACCCTTTCCTGTTTCTTAATTTCGTCTAATGATTAATTAAGAGGGTTGACCAGGTCATTGATACGTATAATATCCAAATACCAAATACGCTCAGTGTGTGATCCACAGAAAGAAAAA-GAGTTGTTTTGGTGAACATCAAAGAAAAAACTTGC…	CTAGTCGGATGGAGTAGATAATTCTTCCTTGTTACAATAGAGAAAAATCCCTCCCCAAATCGTGCTTGCATTTTTCATTGCACACGACTTTCCCTATGTAGAAATAGCCAATTTCTATTCCAAAGAGGAAGTTAGTTCTACTAATTTTTTTAATTAGTAAGTTGATTCACCTACTCTTTATTATAATAAAATAAAAAGAACATTTCAGAATGAAAAATGGAAAAGTTTTTTCTTGATCATTTATCAACCCTTTCTTGTTTCTTAATTTCGTCTAATGATTAATTAAGAGGGTTGACCAGGTCATTGATACGTATAATATCCAAATACCAAATACGCTCAGTGTGTGATCCACAGAAAGAAAAAAGAGTTGTTTTGGTGAACATCAAAGAAAAAACTTGC…	||||||||||||||||||||||||||||||||||||||||||||||||||||||||||||||||||||||||||||||||||||||||||||||||||||||||||||||||||||||||||||||||||||| |||||||||||||||||||||||||||||||||||||||||||||||||||||| |||||||||||||||||||||| ||||||||||||||||||||||||||||||||||| |||||||||||||||||||||||||||||||||||||||||||||||||||||||||||||||||||||||||||||||||||||||||||||||||||||||||||| ||||||||||||||||||||||||||||||||||||||||||…	29980884	93445391531	0	0	0.46	1.28	0.85
5	blastn	BLASTN 2.2.31+	Zheng Zhang, Scott Schwartz, Lukas Wagner, and Webb Miller (2000), "A greedy algorithm for aligning DNA sequences", J Comput Biol 2000; 7(1-2):203-14.	nr	Query_6666	contig00003 length=1049 numreads=16	1049	10	1	-2	0	0	L;m;	Query_6670	contig00038 length=753 numreads=6	753	92	gi|12224|emb|X13327.1|	Secale cereale chloroplast psbA gene for herbicide-binding protein D1	X13327	2729	1	1291.93	699	0	1	742	993	242	1	-1	736	736	10	752	CTAGTCGGATGGAGTAGATAATTCTTCCTTGTTACAATAGAGAAAAATCCCTCCCCAAATCGTGCTTGCATTTTTCATTGCACACGACTTTCCCTATGTAGAAATAGCCAATTTCTATTCCAAAGAGGAAGTT----CTACTAATTTTTTTAATTAGTAAGTTGATTCACCTACTCTTTATTATAATAAAA-----AGAACATTTCAGAATGAAAAATAGAAAAGTTTTTTCTTGATCATTTATCAACCCTTTCCTGTTTCTTAATTTCGTCTAATGATTAATTAAGAGGGTTGACCAGGTCATTGATACGTATAATATCCAAATACCAAATACGCTCAGTGTGTGATCCACAGAAAGAAAAA-GAGTTGTTTTGGTGAACATCAAAGAAAAAACTTGC…	CTAGTCGGATGGAGTAGATAATTCTTCCTTGTTACAATAGAGAAAAATCCCTCCCCAAATCGTGCTTGCATTTTTCATTGCACACGACTTTCCCTATGTAGAAATAGCCAATTTCTATTCCAAAGAGGAAGTTAGTTCTACTAATTTTTTTAATTAGTAAGTTGATTCACCTACTCTTTATTATAATAAAATAAAAAGAACATTTCAGAATGAAAAATGGAAAAGTTTTTTCTTGATCATTTATCAACCCTTTCTTGTTTCTTAATTTCGTCTAATGATTAATTAAGAGGGTTGACCAGGTCATTGATACGTATAATATCCAAATACCAAATACGCTCAGTGTGTGATCCACAGAAAGAAAAAAGAGTTGTTTTGGTGAACATCAAAGAAAAAACTTGC…	||||||||||||||||||||||||||||||||||||||||||||||||||||||||||||||||||||||||||||||||||||||||||||||||||||||||||||||||||||||||||||||||||||| |||||||||||||||||||||||||||||||||||||||||||||||||||||| |||||||||||||||||||||| ||||||||||||||||||||||||||||||||||| |||||||||||||||||||||||||||||||||||||||||||||||||||||||||||||||||||||||||||||||||||||||||||||||||||||||||||| ||||||||||||||||||||||||||||||||||||||||||…	29980884	93445391531	0	0	0.46	1.28	0.85
5	blastn	BLASTN 2.2.31+	Zheng Zhang, Scott Schwartz, Lukas Wagner, and Webb Miller (2000), "A greedy algorithm for aligning DNA sequences", J Comput Biol 2000; 7(1-2):203-14.	nr	Query_6666	contig00003 length=1049 numreads=16	1049	10	1	-2	0	0	L;m;	Query_6670	contig00038 length=753 numreads=6	753	93	gi|686028688|gb|KM040749.1|	Hordeum bulbosum voucher F2227 tRNA-Lys (trnK-UUU) gene, partial sequence; and maturase K (matK) gene, complete cds; plastid	KM040749	2519	1	1288.24	697	0	1	742	2510	1768	1	-1	728	728	1	743	CTAGTCGGATGGAGTAGATAATTCTTCCTTGTTACAATAGAGAAAAATCCCTCCCCAAATCGTGCTTGCATTTTTCATTGCACACGACTTTCCCTATGTAGAAATAGCCAATTTCTATTCCAAAGAGGAAGTTCTACTAATTTTTTTAATTAGTAAGTTGATTCACCTACTCTTTATTATAATAAAAAGAACATTTCAGAATGAAAAATAGAAAAGTTTTTTCTTGATCATTTATCAACCCTTTCCTGTTTCTTAATTTCGTCTAATGATTAATTAAGAGGGTTGACCAGGTCATTGATACGTATAATATCCAAATACCAAATACGCTCAGTGTGTGATCCACAGAAAGAAAAA-GAGTTGTTTTGGTGAACATCAAAGAAAAAACTTGCTCTTCTTCC…	CTAGTCGGATGGAGTAGATAATTCTTCCTTGTTACAATAGAGAAAAATCCCTCCCCAAATCGTGCTTGCATTTTTCATTGCACACGACTTTCCCTATGTAGAAATAGCCAATTTCTATTCCAAAGAGGAAGTTCTACTAATTTTTTTAATTAGTAAGTTGATTCACCTACTCTTTATTATAATAAAAGGAACATTTCAGAATGAAAAATAGGAAAGTTTTTTCTTGATCATTTATCAACCCTTTCCTATTTATTAGTTTTGTCTAATGATTAATTAAGAGGGTTAACCAGGTCATTGATACCTATAATATCCAAATACCAAATACGCTCAGTGTGTGATCCACTGAAAGAAAAAAGAGTTGTTTTGGTGAACATCAAAGAAAAAACTTGCTCTTCTTCC…	||||||||||||||||||||||||||||||||||||||||||||||||||||||||||||||||||||||||||||||||||||||||||||||||||||||||||||||||||||||||||||||||||||||||||||||||||||||||||||||||||||||||||||||||||||||||||| ||||||||||||||||||||||| ||||||||||||||||||||||||||||||||||| ||| ||| ||| |||||||||||||||||||||||| |||||||||||||||| ||||||||||||||||||||||||||||||||||||||||| |||||||||| ||||||||||||||||||||||||||||||||||||||||||||…	29980884	93445391531	0	0	0.46	1.28	0.85
5	blastn	BLASTN 2.2.31+	Zheng Zhang, Scott Schwartz, Lukas Wagner, and Webb Miller (2000), "A greedy algorithm for aligning DNA sequences", J Comput Biol 2000; 7(1-2):203-14.	nr	Query_6666	contig00003 length=1049 numreads=16	1049	10	1	-2	0	0	L;m;	Query_6670	contig00038 length=753 numreads=6	753	94	gi|686028682|gb|KM040746.1|	Hordeum vulgare subsp. spontaneum voucher F2097 tRNA-Lys (trnK-UUU) gene, partial sequence; and maturase K (matK) gene, complete cds; plastid >gi|686028684|gb|KM040747.1| Hordeum vulgare subsp. spontaneum voucher F2131 tRNA-Lys (trnK-UUU) gene, partial sequence; and maturase K (matK) gene, complete cds; plastid	KM040746	2521	1	1288.24	697	0	1	742	2512	1770	1	-1	729	729	3	744	CTAGTCGGATGGAGTAGATAATTCTTCCTTGTTACAATAGAGAAAAATCCCTCCCCAAATCGTGCTTGCATTTTTCATTGCACACGACTTTCCCTATGTAGAAATAGCCAAT-TTCTATTCCAAAGAGGAAGTTCTACTAATTTTTTTAATTAGTAAGTTGATTCACCTACTCTTTATTATAATAAAAAGAACATTTCAGAATGAAAAATAGAAAAGTTTTTTCTTGATCATTTATCAACCCTTTCCTGTTTCTTAATTTCGTCTAATGATTAATTAAGAGGGTTGACCAGGTCATTGATACGTATAATATCCAAATACCAAATACGCTCAGTGTGTGATCCACAGAAAGAAAAA-GAGTTGTTTTGGTGAACATCAAAGAAAAAACTTGCTCTTCTTC…	CTAGTCGGATGGAGTAGATAATTCTTCCTTGTTACAATAGAGAAAAATCCCTCCCCAAATCGTGCTTGCATTTTTCATTGCACACGACTTTCCCTATGTAGAAATAGCCAATATTCTATTCCAAAGAGGAAGTTCTACTAATTTTTT-AATTAGTAAGTTGATTCACCTACTCTTTATTATAATAAAAGGAACATTTCAGAATGAAAAATATGAAAGTTTTTTCTTGATCATTTATCAACCCTTTCCTGTTTATTAGTTTTGTCTAATGATTAATTAAGAGGGTTGACCAGGTCATTGATACCTATAATATCCAAATACCAAATACGCTCAGTGTGTGATCCACTGAAAGAAAAAAGAGTTGTTTTGGTGAACATCAAAGAAAAAACTTGCTCTTCTTC…	|||||||||||||||||||||||||||||||||||||||||||||||||||||||||||||||||||||||||||||||||||||||||||||||||||||||||||||||| |||||||||||||||||||||||||||||||||| |||||||||||||||||||||||||||||||||||||||| |||||||||||||||||||||| ||||||||||||||||||||||||||||||||||||||| ||| ||| ||||||||||||||||||||||||||||||||||||||||| ||||||||||||||||||||||||||||||||||||||||| |||||||||| ||||||||||||||||||||||||||||||||||||||||||||…	29980884	93445391531	0	0	0.46	1.28	0.85
5	blastn	BLASTN 2.2.31+	Zheng Zhang, Scott Schwartz, Lukas Wagner, and Webb Miller (2000), "A greedy algorithm for aligning DNA sequences", J Comput Biol 2000; 7(1-2):203-14.	nr	Query_6666	contig00003 length=1049 numreads=16	1049	10	1	-2	0	0	L;m;	Query_6670	contig00038 length=753 numreads=6	753	95	gi|686028614|gb|KM040712.1|	Hordeum pusillum voucher CN27877_A tRNA-Lys (trnK-UUU) gene, partial sequence; and maturase K (matK) gene, complete cds; plastid	KM040712	2524	1	1288.24	697	0	1	742	2515	1773	1	-1	728	728	1	743	CTAGTCGGATGGAGTAGATAATTCTTCCTTGTTACAATAGAGAAAAATCCCTCCCCAAATCGTGCTTGCATTTTTCATTGCACACGACTTTCCCTATGTAGAAATAGCCAATTTCTATTCCAAAGAGGAAGTTCTACTAATTTTTTTAATTAGTAAGTTGATTCACCTACTCTTTATTATAATAAAAAGAACATTTCAGAATGAAAAATAGAAAAGTTTTTTCTTGATCATTTATCAACCCTTTCCTGTTTCTTAATTTCGTCTAATGATTAATTAAGAGGGTTGACCAGGTCATTGATACGTATAATATCCAAATACCAAATACGCTCAGTGTGTGATCCACAGAAAGAAAAA-GAGTTGTTTTGGTGAACATCAAAGAAAAAACTTGCTCTTCTTCC…	CTAGTCGGATGGAGTAGATAATTCTTCTTTGTTACAATAGAGAAAAATCCCTCCCCAAATCGTGCTTGCATTTTTCATTGCACACGACTTTCCCTATGTAGAAATAGCCAATTTCTATTCCAAAGAGGAAGTTCTACTAATTTTTTTAATTAGTAAGTTGATTCACCTACTCTTTATTATAATAAAAGGAACATTTCAGAATGCAAAATATGAAAGTTTTTTCTTGATCATTTATCAACCCTTTCCTGTTTATTAGTTTTGTCTAATGATTAATTAAGAGGGTTGACCAGGTCATTGATACGTATAATATCCAAATACCAAATACGCTCAGTGTGTGATCCACAGAAAGAAAAAAGAGTGGTTTTGGTGAACATCAAAGAAAAAACTTGCTCTTCTTCC…	||||||||||||||||||||||||||| ||||||||||||||||||||||||||||||||||||||||||||||||||||||||||||||||||||||||||||||||||||||||||||||||||||||||||||||||||||||||||||||||||||||||||||||||||||||||||||||| ||||||||||||||| |||||| ||||||||||||||||||||||||||||||||||||||| ||| ||| |||||||||||||||||||||||||||||||||||||||||||||||||||||||||||||||||||||||||||||||||||||||||||||| |||| ||||||||||||||||||||||||||||||||||||||| …	29980884	93445391531	0	0	0.46	1.28	0.85
5	blastn	BLASTN 2.2.31+	Zheng Zhang, Scott Schwartz, Lukas Wagner, and Webb Miller (2000), "A greedy algorithm for aligning DNA sequences", J Comput Biol 2000; 7(1-2):203-14.	nr	Query_6666	contig00003 length=1049 numreads=16	1049	10	1	-2	0	0	L;m;	Query_6670	contig00038 length=753 numreads=6	753	96	gi|686028606|gb|KM040708.1|	Hordeum procerum voucher BCC2024 tRNA-Lys (trnK-UUU) gene, partial sequence; and maturase K (matK) gene, complete cds; plastid	KM040708	2524	1	1288.24	697	0	1	742	2515	1773	1	-1	728	728	1	743	CTAGTCGGATGGAGTAGATAATTCTTCCTTGTTACAATAGAGAAAAATCCCTCCCCAAATCGTGCTTGCATTTTTCATTGCACACGACTTTCCCTATGTAGAAATAGCCAATTTCTATTCCAAAGAGGAAGTTCTACTAATTTTTTTAATTAGTAAGTTGATTCACCTACTCTTTATTATAATAAAAAGAACATTTCAGAATGAAAAATAGAAAAGTTTTTTCTTGATCATTTATCAACCCTTTCCTGTTTCTTAATTTCGTCTAATGATTAATTAAGAGGGTTGACCAGGTCATTGATACGTATAATATCCAAATACCAAATACGCTCAGTGTGTGATCCACAGAAAGAAAAA-GAGTTGTTTTGGTGAACATCAAAGAAAAAACTTGCTCTTCTTCC…	CTAGTCGGATGGAGTAGATAATTCTTCTTTGTTACAATAGAGAAAAATCCCTCCCCAAATCGTGCTTGCATTTTTCATTGCACACGACTTTCCCTATGTAGAAATAGCCAATTTCTATTCCAAAGAGGAAGTTCTACTAATTGTTTTAATTAGTAAGTTGATTCACCTACTCTTTATTATAATAAAAGGGACATTTCAGAATGAAAAATATGAAAGTTTTTTCTTGATCATTTATCAACCCTTTCCTGTTTATTAGTTTTGTCTAATGATTAATTAAGAGGGTTGACCAGGTCATTGATACGTATAATATCCAAATACCAAATACGCTCAGTGTGTGATCCACAGAAAGAAAAAAGAGTTGTTTTGGTGAACATCAAAGAAAAAACTTGCTCTTCTTCC…	||||||||||||||||||||||||||| |||||||||||||||||||||||||||||||||||||||||||||||||||||||||||||||||||||||||||||||||||||||||||||||||||||||||||||||||| |||||||||||||||||||||||||||||||||||||||||||| | |||||||||||||||||||| ||||||||||||||||||||||||||||||||||||||| ||| ||| |||||||||||||||||||||||||||||||||||||||||||||||||||||||||||||||||||||||||||||||||||||||||||||| |||||||||||||||||||||||||||||||||||||||||||| …	29980884	93445391531	0	0	0.46	1.28	0.85
5	blastn	BLASTN 2.2.31+	Zheng Zhang, Scott Schwartz, Lukas Wagner, and Webb Miller (2000), "A greedy algorithm for aligning DNA sequences", J Comput Biol 2000; 7(1-2):203-14.	nr	Query_6666	contig00003 length=1049 numreads=16	1049	10	1	-2	0	0	L;m;	Query_6670	contig00038 length=753 numreads=6	753	97	gi|521301089|gb|KC912689.1|	Hordeum vulgare subsp. spontaneum chloroplast, complete genome	KC912689	114873	1	1288.24	697	0	1	742	1400	2142	1	1	729	729	3	744	CTAGTCGGATGGAGTAGATAATTCTTCCTTGTTACAATAGAGAAAAATCCCTCCCCAAATCGTGCTTGCATTTTTCATTGCACACGACTTTCCCTATGTAGAAATAGCCAAT-TTCTATTCCAAAGAGGAAGTTCTACTAATTTTTTTAATTAGTAAGTTGATTCACCTACTCTTTATTATAATAAAAAGAACATTTCAGAATGAAAAATAGAAAAGTTTTTTCTTGATCATTTATCAACCCTTTCCTGTTTCTTAATTTCGTCTAATGATTAATTAAGAGGGTTGACCAGGTCATTGATACGTATAATATCCAAATACCAAATACGCTCAGTGTGTGATCCACAGAAAG-AAAAAGAGTTGTTTTGGTGAACATCAAAGAAAAAACTTGCTCTTCTTC…	CTAGTCGGATGGAGTAGATAATTCTTCCTTGTTACAATAGAGAAAAATCCCTCCCCAAATCGTGCTTGCATTTTTCATTGCACACGACTTTCCCTATGTAGAAATAGCCAATATTCTATTCCAAAGAGGAAGTTCTACTAA-TTTTTTAATTAGTAAGTTGATTCACCTACTCTTTATTATAATAAAAGGAACATTTCAGAATGAAAAATATGAAAGTTTTTTCTTGATCATTTATCAACCCTTTCCTGTTTATTAGTTTTGTCTAATGATTAATTAAGAGGGTTGACCAGGTCATTGATACCTATAATATCCAAATACCAAATACGCTCAGTGTGTGATCCACTGAAAGAAAAAAGAGTTGTTTTGGTGAACATCAAAGAAAAAACTTGCTCTTCTTC…	|||||||||||||||||||||||||||||||||||||||||||||||||||||||||||||||||||||||||||||||||||||||||||||||||||||||||||||||| |||||||||||||||||||||||||||| |||||||||||||||||||||||||||||||||||||||||||||| |||||||||||||||||||||| ||||||||||||||||||||||||||||||||||||||| ||| ||| ||||||||||||||||||||||||||||||||||||||||| ||||||||||||||||||||||||||||||||||||||||| ||||| |||||||||||||||||||||||||||||||||||||||||||||||||…	29980884	93445391531	0	0	0.46	1.28	0.85
5	blastn	BLASTN 2.2.31+	Zheng Zhang, Scott Schwartz, Lukas Wagner, and Webb Miller (2000), "A greedy algorithm for aligning DNA sequences", J Comput Biol 2000; 7(1-2):203-14.	nr	Query_6666	contig00003 length=1049 numreads=16	1049	10	1	-2	0	0	L;m;	Query_6670	contig00038 length=753 numreads=6	753	98	gi|521300931|gb|KC912687.1|	Hordeum vulgare subsp. vulgare chloroplast, complete genome	KC912687	115974	1	1288.24	697	0	1	742	1400	2142	1	1	729	729	3	744	CTAGTCGGATGGAGTAGATAATTCTTCCTTGTTACAATAGAGAAAAATCCCTCCCCAAATCGTGCTTGCATTTTTCATTGCACACGACTTTCCCTATGTAGAAATAGCCAAT-TTCTATTCCAAAGAGGAAGTTCTACTAATTTTTTTAATTAGTAAGTTGATTCACCTACTCTTTATTATAATAAAAAGAACATTTCAGAATGAAAAATAGAAAAGTTTTTTCTTGATCATTTATCAACCCTTTCCTGTTTCTTAATTTCGTCTAATGATTAATTAAGAGGGTTGACCAGGTCATTGATACGTATAATATCCAAATACCAAATACGCTCAGTGTGTGATCCACAGAAAG-AAAAAGAGTTGTTTTGGTGAACATCAAAGAAAAAACTTGCTCTTCTTC…	CTAGTCGGATGGAGTAGATAATTCTTCCTTGTTACAATAGAGAAAAATCCCTCCCCAAATCGTGCTTGCATTTTTCATTGCACACGACTTTCCCTATGTAGAAATAGCCAATATTCTATTCCAAAGAGGAAGTTCTACTAA-TTTTTTAATTAGTAAGTTGATTCACCTACTCTTTATTATAATAAAAGGAACATTTCAGAATGAAAAATATGAAAGTTTTTTCTTGATCATTTATCAACCCTTTCCTGTTTATTAGTTTTGTCTAATGATTAATTAAGAGGGTTGACCAGGTCATTGATACCTATAATATCCAAATACCAAATACGCTCAGTGTGTGATCCACTGAAAGAAAAAAGAGTTGTTTTGGTGAACATCAAAGAAAAAACTTGCTCTTCTTC…	|||||||||||||||||||||||||||||||||||||||||||||||||||||||||||||||||||||||||||||||||||||||||||||||||||||||||||||||| |||||||||||||||||||||||||||| |||||||||||||||||||||||||||||||||||||||||||||| |||||||||||||||||||||| ||||||||||||||||||||||||||||||||||||||| ||| ||| ||||||||||||||||||||||||||||||||||||||||| ||||||||||||||||||||||||||||||||||||||||| ||||| |||||||||||||||||||||||||||||||||||||||||||||||||…	29980884	93445391531	0	0	0.46	1.28	0.85
5	blastn	BLASTN 2.2.31+	Zheng Zhang, Scott Schwartz, Lukas Wagner, and Webb Miller (2000), "A greedy algorithm for aligning DNA sequences", J Comput Biol 2000; 7(1-2):203-14.	nr	Query_6666	contig00003 length=1049 numreads=16	1049	10	1	-2	0	0	L;m;	Query_6670	contig00038 length=753 numreads=6	753	99	gi|133917505|emb|AM234581.1|	Secale sylvestre chloroplast matK gene for maturase K and partial tRNA-Lys (UUU) gene	AM234581	1845	1	1288.24	697	0	1	742	1818	1066	1	-1	736	736	11	753	CTAGTCGGATGGAGTAGATAATTCTTCCTTGTTACAATAGAGAAAAATCCCTCCCCAAATCGTGCTTGCATTTTTCATTGCACACGACTTTCCCTATGTAGAAATAGCCAATTTCTATTCCAAAGAGGAAGTT-----CTACTAATTTTTTTAATTAGTAAGTTGATTCACCTACTCTTTATTATAATAAAA-----AGAACATTTCAGAATGAAAAATAGAAAAGTTTTTTCTTGATCATTTATCAACCCTTTCCTGTTTCTTAATTTCGTCTAATGATTAATTAAGAGGGTTGACCAGGTCATTGATACGTATAATATCCAAATACCAAATACGCTCAGTGTGTGATCCACAGAAAGAAAAA-GAGTTGTTTTGGTGAACATCAAAGAAAAAACTTG…	CTAGTCGGATGGAGTAGATAATTCTTCCTTGTTACAATAGAGAAAAATCCCTCCCCAAATCGTGCTTGCATTTTTCATTGCACACGACTTTCCCTATGTAGAAATAGCCAATTTCTATTCCAAAGAGGAAGTTAGGTTCTACTAATTTTTTTAATTAGTAAGTTGATTCACCTACTCTTTATTATAATAAAATAAAGAGAACATTTCAGAATGAAAAATGGAAAAGTTTTTTCTTGATCATTTATCAACCCTTTCTTGTTTCTTAATTTCGTCTAATGATTAATTAAGAGGGTTGACCAGGTCATTGATACGTATAATATCCAAATACCAAATACGCTCAGTGTGTGATCCACAGAAAGAAAAAAGAGTTGTTTTGGTGAACATCAAAGAAAAAACTTG…	||||||||||||||||||||||||||||||||||||||||||||||||||||||||||||||||||||||||||||||||||||||||||||||||||||||||||||||||||||||||||||||||||||| |||||||||||||||||||||||||||||||||||||||||||||||||||||| |||||||||||||||||||||| ||||||||||||||||||||||||||||||||||| |||||||||||||||||||||||||||||||||||||||||||||||||||||||||||||||||||||||||||||||||||||||||||||||||||||||||||| ||||||||||||||||||||||||||||||||||||||||||…	29980884	93445391531	0	0	0.46	1.28	0.85
5	blastn	BLASTN 2.2.31+	Zheng Zhang, Scott Schwartz, Lukas Wagner, and Webb Miller (2000), "A greedy algorithm for aligning DNA sequences", J Comput Biol 2000; 7(1-2):203-14.	nr	Query_6666	contig00003 length=1049 numreads=16	1049	10	1	-2	0	0	L;m;	Query_6670	contig00038 length=753 numreads=6	753	100	gi|118201020|gb|EF115541.1|	Hordeum vulgare subsp. vulgare cultivar Morex chloroplast, complete genome	EF115541	136462	1	1288.24	697	0	1	742	1937	2679	1	1	729	729	3	744	CTAGTCGGATGGAGTAGATAATTCTTCCTTGTTACAATAGAGAAAAATCCCTCCCCAAATCGTGCTTGCATTTTTCATTGCACACGACTTTCCCTATGTAGAAATAGCCAAT-TTCTATTCCAAAGAGGAAGTTCTACTAATTTTTTTAATTAGTAAGTTGATTCACCTACTCTTTATTATAATAAAAAGAACATTTCAGAATGAAAAATAGAAAAGTTTTTTCTTGATCATTTATCAACCCTTTCCTGTTTCTTAATTTCGTCTAATGATTAATTAAGAGGGTTGACCAGGTCATTGATACGTATAATATCCAAATACCAAATACGCTCAGTGTGTGATCCACAGAAAG-AAAAAGAGTTGTTTTGGTGAACATCAAAGAAAAAACTTGCTCTTCTTC…	CTAGTCGGATGGAGTAGATAATTCTTCCTTGTTACAATAGAGAAAAATCCCTCCCCAAATCGTGCTTGCATTTTTCATTGCACACGACTTTCCCTATGTAGAAATAGCCAATATTCTATTCCAAAGAGGAAGTTCTACTAA-TTTTTTAATTAGTAAGTTGATTCACCTACTCTTTATTATAATAAAAGGAACATTTCAGAATGAAAAATATGAAAGTTTTTTCTTGATCATTTATCAACCCTTTCCTGTTTATTAGTTTTGTCTAATGATTAATTAAGAGGGTTGACCAGGTCATTGATACCTATAATATCCAAATACCAAATACGCTCAGTGTGTGATCCACTGAAAGAAAAAAGAGTTGTTTTGGTGAACATCAAAGAAAAAACTTGCTCTTCTTC…	|||||||||||||||||||||||||||||||||||||||||||||||||||||||||||||||||||||||||||||||||||||||||||||||||||||||||||||||| |||||||||||||||||||||||||||| |||||||||||||||||||||||||||||||||||||||||||||| |||||||||||||||||||||| ||||||||||||||||||||||||||||||||||||||| ||| ||| ||||||||||||||||||||||||||||||||||||||||| ||||||||||||||||||||||||||||||||||||||||| ||||| |||||||||||||||||||||||||||||||||||||||||||||||||…	29980884	93445391531	0	0	0.46	1.28	0.85
6	blastn	BLASTN 2.2.31+	Zheng Zhang, Scott Schwartz, Lukas Wagner, and Webb Miller (2000), "A greedy algorithm for aligning DNA sequences", J Comput Biol 2000; 7(1-2):203-14.	nr	Query_6666	contig00003 length=1049 numreads=16	1049	10	1	-2	0	0	L;m;	Query_6671	contig00056 length=728 numreads=10	728																							29980884	93445391531	0	0	0.46	1.28	0.85
7	blastn	BLASTN 2.2.31+	Zheng Zhang, Scott Schwartz, Lukas Wagner, and Webb Miller (2000), "A greedy algorithm for aligning DNA sequences", J Comput Biol 2000; 7(1-2):203-14.	nr	Query_6666	contig00003 length=1049 numreads=16	1049	10	1	-2	0	0	L;m;	Query_6672	contig00065 length=707 numreads=4	707	1	gi|669026884|emb|HG670306.1|	Triticum aestivum chromosome 3B, genomic scaffold, cultivar Chinese Spring	HG670306	774434471	1	870.892	471	0	10	690	453288115	453287435	1	-1	612	612	2	682	AGAACCATTCCAACCCAGCAACACCCTCCAGGAAGGATCTAAGTCACATTACTTGTTTCAAGTGCGGGAAGACTGGACACTACGCCATTGAATGTCCTGAAGCAAAGAATGGAAATGGTAATGGAAGCCCAGGGAAGAAGCCAATACCTTTCACCAGAGGTCAGGTGAACCACATAAACGTGGAGGAGGTTGAAGATCAGCCTGACGCAGTGATCGGTAAGTTTTTGATCAAGTCATTTGCCGCATTCATTCTTTTTGACATTGGTGCATCGCATTCATACATATCAAGGGGATTTGTGGATAAGTATAACCTGCCAACCCAAGCCCTTAGGTCACCCATGTTAGTAACCTCGCCAGGAGCAGAGTATATGGCTAGTCTATGGTGTGATCGGTTACCAT…	AGAACCGTACCAACCCATCAACACCGGCCAAGAGGGATCTAAGCCACATTACCTGTTTCAAGTGCCAGAAGACTGGACATTATGCCACTGAATGTCCTGAAGCAAAGAATGGAAATGGCAATGGAAGCTCTGGGAAGAGGCCTAACCCTTTCAACAGGGGACAGGTGAACCACATTAACGTGGAGGAGGTTGAAGCACAACCAGATGCAGTAATAGGTAAGTTTTTGATTAAGTCATTTACTACAATCATTCTTTTTGATACTGGTGCATCACATTCATACATATCAAGGGGATTTGTGGATAAGTATAAACTGCCAACCCAAGCCCTTAGGTCACCCATGTTAGTAACCTCACCAAGAGTAGAGTATATGGCTAGTCTATGGTGTGATCGGTTACCAT…	|||||| | |||||||| ||||||| ||| || ||||||||| |||||||| |||||||||||| |||||||||||| || |||| |||||||||||||||||||||||||||||| ||||||||| | ||||||| ||| | ||||||| ||| || |||||||||||||| ||||||||||||||||||| || || || ||||| || |||||||||||||| ||||||||| | || ||||||||||||| | ||||||||| |||||||||||||||||||||||||||||||||||||| ||||||||||||||||||||||||||||||||||||||||| ||| ||| |||||||||||||||||||||||||||||||||||||||||||…	29980884	93445391531	0	0	0.46	1.28	0.85
7	blastn	BLASTN 2.2.31+	Zheng Zhang, Scott Schwartz, Lukas Wagner, and Webb Miller (2000), "A greedy algorithm for aligning DNA sequences", J Comput Biol 2000; 7(1-2):203-14.	nr	Query_6666	contig00003 length=1049 numreads=16	1049	10	1	-2	0	0	L;m;	Query_6672	contig00065 length=707 numreads=4	707	1	gi|669026884|emb|HG670306.1|	Triticum aestivum chromosome 3B, genomic scaffold, cultivar Chinese Spring	HG670306	774434471	2	854.272	462	0	19	690	437005805	437006471	1	1	604	604	7	673	CCAACCCAGCAACACCCTCCAGGAAGGATCTAAGTCACATTACTTGTTTCAAGTGCGGGAAGACTGGACACTACGCCATTGAATGTCCTGAAGCAAAGAATGGAAATGGTAATGGAAGCCCAGGGAAGAAGCCAATACCTTTCACCAGAGGTCAGGTGAACCACATAAACGTGGAGGAGGTTGAAGATCAGCCTGACGCAGTGATCGGTAAGTTTTTGATCAAGTCATTTGCCGCATTCATTCTTTTTGACATTGGTGCATCGCATTCATACATATCAAGGGGATTTGTGGATAAGTATAACCTGCCAACCCAAGCCCTTAGGTCACCCATGTTAGTAACCTCGCCAGGAGCAGAGTATATGGCTAGTCTATGGTGTGATCGGTTACCATTAAGGATTG…	CCAACCCATCAACCCCAGCCAAGAAGGACCTAAGCCAAGTCACTTGCTTTAAGTGTCAGAAGACCGGACATTATGCCAATGAATGTCCTGAAGGC---CA---AAATGGCAATGGAAGTTCTGGGAAGAAGCCGAACCCTTTCAACAGGGGACAGGTGAACCACGTTAGCGTGGAGGAGGTTGAAGCTCAGCCCGATGCAGTAATAGGTAAGTTTTTGGTTAAGTCATTTACTGCACTCGTTCTTTTTGATACTGGTGCATCGCATTCATACATCTCAAGGGGATTTGTGGATAAGTATAACCTATCAACCCAAGCCCTTAGGTCACCCATGTTAGTAACCTCGCCTGGAGCAGAGTATGTGGCTAGTCTATGGTGTGATCGGTTACCATTAAGGATTG…	|||||||| |||| || ||| |||||| ||||| || | ||||| || ||||| |||||| ||||| || |||| |||||||||||||| | |||||| |||||||| | ||||||||||| | ||||||| ||| || |||||||||||| | | ||||||||||||||||| |||||| || ||||| || |||||||||||| | ||||||||| | ||| || |||||||||| | ||||||||||||||||||||| ||||||||||||||||||||||||||||| |||||||||||||||||||||||||||||||||||||||| |||||||||||| |||||||||||||||||||||||||||||||||||||||||||||||| ||||…	29980884	93445391531	0	0	0.46	1.28	0.85
7	blastn	BLASTN 2.2.31+	Zheng Zhang, Scott Schwartz, Lukas Wagner, and Webb Miller (2000), "A greedy algorithm for aligning DNA sequences", J Comput Biol 2000; 7(1-2):203-14.	nr	Query_6666	contig00003 length=1049 numreads=16	1049	10	1	-2	0	0	L;m;	Query_6672	contig00065 length=707 numreads=4	707	1	gi|669026884|emb|HG670306.1|	Triticum aestivum chromosome 3B, genomic scaffold, cultivar Chinese Spring	HG670306	774434471	3	843.193	456	0	10	690	460328988	460328307	1	-1	608	608	3	683	AGAACCATTCCAACCCAGCAACACCCTCCAGGAAGGATCTAAGTCACATTACTTGTTTCAAGTGCGGGAAGACTGGACACTACGCCATTGAATGTCCTGAAGCAAAGAATGGAAATGGTAATGGAAGCCCAGGGAAGAAGCCAATACCTTTCACCAGAGGTCAGGTGAACCACATAAACGTGGAGGAGGTTGAAGATCAGCCTGACGCAGTGATCGGTAAGTTTTTGATCAAGTCATTTGCCGCATTCATTCTTTTTGACATTGGTGCATCGCATTCATACATATCAAGGGGATTTGTGGATAAGTATAACCTGCCAACCCAAGCCCTTAGGTCACCCATGTTAGTAACCTCGCCAGGAGC-AGAGTATATGGCTAGTCTATGGTGTGATCGGTTACCA…	AGAACCGTACCAACCCATCAACACCAGCCAAGAGGGATCTAAGCCACATTACCTGTTTCAAGTGCCAGAAGACTGGACATTATGCCACTAAATGTCCTGAAGCAAAGAATGGAAATGGCAATGGAAGCTCTGGGAAGAGGCCGAACCCTTTCAACAGGGGACAGGTGAACCACGTTAACGTGGAGGAGGTTGAAGCCCAGCCAGATGCAGTAATAGGTAAGTTTTTGGTTAAGTCATTTACTGCAATAGTTCTTTTTGATATTGGTGCATCACATTCATACATATAAAGGGGATTTGTGGATAAGTATAAACTAACAACCCAAGCCCTTAGGTCACCCATGTTAGTAACCTCGCCAGGAGCTAG-GTATATGGCTAGTCTATGGTGTGATCGGTTACCA…	|||||| | |||||||| ||||||| ||| || ||||||||| |||||||| |||||||||||| |||||||||||| || |||| | |||||||||||||||||||||||||||| ||||||||| | ||||||| ||| | ||||||| ||| || |||||||||||| | ||||||||||||||||||| ||||| || ||||| || |||||||||||| | ||||||||| | ||| | |||||||||| ||||||||||| ||||||||||||| |||||||||||||||||||||||| || |||||||||||||||||||||||||||||||||||||||||||||| || ||||||||||||||||||||||||||||||||||||||||…	29980884	93445391531	0	0	0.46	1.28	0.85
7	blastn	BLASTN 2.2.31+	Zheng Zhang, Scott Schwartz, Lukas Wagner, and Webb Miller (2000), "A greedy algorithm for aligning DNA sequences", J Comput Biol 2000; 7(1-2):203-14.	nr	Query_6666	contig00003 length=1049 numreads=16	1049	10	1	-2	0	0	L;m;	Query_6672	contig00065 length=707 numreads=4	707	1	gi|669026884|emb|HG670306.1|	Triticum aestivum chromosome 3B, genomic scaffold, cultivar Chinese Spring	HG670306	774434471	4	841.346	455	0	11	690	403814989	403815668	1	1	606	606	2	681	GAACCATTCCAACCCAGCAACACCCTCCAGGAAGGATCTAAGTCACATTACTTGTTTCAAGTGCGGGAAGACTGGACACTACGCCATTGAATGTCCTGAAGCAAAGAATGGAAATGGTAATGGAAGCCCAGGGAAGAAGCCAATACCTTTCACCAGAGGTCAGGTGAACCACATAAACGTGGAGGAGGTTGAAGATCAGCCTGACGCAGTGATCGGTAAGTTTTTGATCAAGTCATTTGCCGCATTCATTCTTTTTGACATTGGTGCATCGCATTCATACATATCAAGGGGATTTGTGGATAAGTATAACCTGCCAACCCAAGCCCTTAGGTCACCCATGTTAGTAACCTCGCCAGGAGCAGAGTATATGGCTAGTCTATGGTGTGATCGGTTACCATT…	GAACTATTCCAACCCAGCAACACCCGCCAAGAAGGATCTAAGTCACATTACTTGTTTCAAGTGCGGGAAGAATGGACATCACGCCATGGAGTGTTCTGAAGCAAAG-ATGGAAATGGCAATGGAAGCTCTGGGAAGAAGCCCAACCCTTTCAACAGGGGACAAGTGAACCACGTTAGCGTGGAGGAGGTTGAAGCGCAACTCGATGCAGTAATAGGTAAGTTTTTGGTTAAGTCATTTACTGCAATCGTTCTATTCGATATTGGTGCATCGCATTCATTCGTATTAAGGGGATTTGTGGATAAGTATAACCTGCCAACCCAAGCCCTTAGGTCACCCATGTTCGTAACCTCGCTAGGAGCAGAGTATATGGCTAGCCTATGGTGTGATCGGTTACCATT…	|||| |||||||||||||||||||| ||| ||||||||||||||||||||||||||||||||||||||||| |||||| ||||||| || ||| ||||||||||| |||||||||| ||||||||| | ||||||||||| | ||||||| ||| || || ||||||||| | | ||||||||||||||||| || | || ||||| || |||||||||||| | ||||||||| | ||| || |||| || || ||||||||||||||||||| | ||| ||||||||||||||||||||||||||||||||||||||||||||||||||||||||| |||||||||| ||||||||||||||||||||| |||||||||||||||||||||||||||…	29980884	93445391531	0	0	0.46	1.28	0.85
7	blastn	BLASTN 2.2.31+	Zheng Zhang, Scott Schwartz, Lukas Wagner, and Webb Miller (2000), "A greedy algorithm for aligning DNA sequences", J Comput Biol 2000; 7(1-2):203-14.	nr	Query_6666	contig00003 length=1049 numreads=16	1049	10	1	-2	0	0	L;m;	Query_6672	contig00065 length=707 numreads=4	707	1	gi|669026884|emb|HG670306.1|	Triticum aestivum chromosome 3B, genomic scaffold, cultivar Chinese Spring	HG670306	774434471	5	837.653	453	0	10	690	383981996	383981315	1	-1	606	606	1	682	AGAACCATTCCAACCCAGCAACACCCTCCAGGAAGGATCTAAGTCACATTACTTGTTTCAAGTGCGGGAAGACTGGACACTACGCCATTGAATGTCCTGAAGCAAAGAATGGAAATGGTAATGGAAGCCCAGGGAAGAAGCCAATACCTTTCACCAGAGGTCAGGTGAACCACATAAACGTGGAGGAGGTTGAAGATCAGCCTGACGCAGTGATCGGTAAGTTTTTGATCAAGTCATTTGCCGCATTCATTCTTTTTGACATTGGTGCATCGCATTCATACATATCAAGGGGATTTGTGGATAAGTATAACCTGCCAACCCAAGCCCTTAGGTCACCCATGTTAGTAACCTCGCCAGGAGCAGAGTATATGGCTAGTCTATGGTGTGATCGGTTACCAT…	AGAACCATTCCAACCCAGCAACGCCCACCAAGAAGGATCTAAGTCACATTACTTGTTTCAAGTGCGGGAAGAGTGGACATTACGCCACGGAGTGTCCTGAAGCAAAGAATGGAAATGGCAATGGAAGCTCTGGGAAGAAGCCCAACCCTTTCAACAGGGGACAAGTGAACCATGTTAGCGTGGAGGAGGTTGAAGCGCAACCCGATGCAGTTATAGGTAAGTTTTTGGTTAAGTCATTTACTGCAATCGTTCTTTTGTATACTGGTGCATCACATTCATACATATCAAGGGGATTTGTGGATAAGTATAACTTGCCAACCCAAGCCCTTAGGTCACCCATGTTAGTAACCTCGCCAGGAGCAGAGTATATGGCTAGCCTATGGTGTGATCGGTTACCAT…	|||||||||||||||||||||| ||| ||| ||||||||||||||||||||||||||||||||||||||||| |||||| ||||||| || |||||||||||||||||||||||||| ||||||||| | ||||||||||| | ||||||| ||| || || |||||||| | | ||||||||||||||||| || || || ||||| || |||||||||||| | ||||||||| | ||| || ||||||| | | ||||||||| ||||||||||||||||||||||||||||||||||||||| |||||||||||||||||||||||||||||||||||||||||||||||||||||||||||||||| |||||||||||||||||||||| ||||…	29980884	93445391531	0	0	0.46	1.28	0.85
7	blastn	BLASTN 2.2.31+	Zheng Zhang, Scott Schwartz, Lukas Wagner, and Webb Miller (2000), "A greedy algorithm for aligning DNA sequences", J Comput Biol 2000; 7(1-2):203-14.	nr	Query_6666	contig00003 length=1049 numreads=16	1049	10	1	-2	0	0	L;m;	Query_6672	contig00065 length=707 numreads=4	707	1	gi|669026884|emb|HG670306.1|	Triticum aestivum chromosome 3B, genomic scaffold, cultivar Chinese Spring	HG670306	774434471	6	837.653	453	0	1	690	407175775	407176465	1	1	612	612	1	691	GCAACAAATAGAACCATTCCAACCCAGCAACACCCTCCAGGAAGGATCTAAGTCACATTACTTGTTTCAAGTGCGGGAAGACTGGACACTACGCCATTGAATGTCCTGAAGCAAAGAATGGAAATGGTAATGGAAGCCCAGGGAAGAAGCCAATACCTTTCACCAGAGGTCAGGTGAACCACATAAACGTGGAGGAGGTTGAAGATCAGCCTGACGCAGTGATCGGTAAGTTTTTGATCAAGTCATTTGCCGCATTCATTCTTTTTGACATTGGTGCATCGCATTCATACATATCAAGGGGATTTGTGGATAAGTATAACCTGCCAACCCAAGCCCTTAGGTCACCCATGTTAGTAACCTCGCCAGGAGCAGAGTATATGGCTAGTCTATGGTGTGATC…	GCAACAGACAGAATCATAGCAACCCATCAACACCAGCCAAGAGGGATCTAAGCTACATTACCTGTTTCAAATGCCAGAAGACTGGACATTATGCCACTGAATGTCCTGAAGCTAAGAATGGAAATGGCAATGGGAGCTCTGGAAAGAAGCCTAACCCTTTCAACAGGGGACAGGTGAACCACGTTAGCGTGGAGGAGGTTGAAGCCCAGCCAGATGCAGTAATAGGTAAGTTTTTGGTTAAGTCATTTACTACAATCGTCCTTTTTGATACCGGTGCATCGCATTCATACATATCAAGGGGATTTGTGGATAAGTATAAACTGCCGACCCAAGCCCTTAGGTCACCCATGTTAGTAACCTCGCCAGGAGCAGAGTATATGGCTAGTCTATGGTGTGATC…	|||||| | |||| ||| ||||||| ||||||| ||| || ||||||||| ||||||| |||||||| ||| |||||||||||| || |||| ||||||||||||||| |||||||||||||| ||||| ||| | || |||||||| | ||||||| ||| || |||||||||||| | | ||||||||||||||||| ||||| || ||||| || |||||||||||| | ||||||||| | || || | |||||||| | ||||||||||||||||||||||||||||||||||||||||||||||| ||||| |||||||||||||||||||||||||||||||||||||||||||||||||||||||||||||||||||||||||||||||||…	29980884	93445391531	0	0	0.46	1.28	0.85
7	blastn	BLASTN 2.2.31+	Zheng Zhang, Scott Schwartz, Lukas Wagner, and Webb Miller (2000), "A greedy algorithm for aligning DNA sequences", J Comput Biol 2000; 7(1-2):203-14.	nr	Query_6666	contig00003 length=1049 numreads=16	1049	10	1	-2	0	0	L;m;	Query_6672	contig00065 length=707 numreads=4	707	1	gi|669026884|emb|HG670306.1|	Triticum aestivum chromosome 3B, genomic scaffold, cultivar Chinese Spring	HG670306	774434471	7	835.806	452	0	17	690	422000544	422001218	1	1	601	601	1	675	TTCCAACCCAGCAACACCCTCCAGGAAGGATCTAAGTCACATTACTTGTTTCAAGTGCGGGAAGACTGGACACTACGCCATTGAATGTCCTGAAGCAAAGAATGGAAATGGTAATGGAAGCCCAGGGAAGAAGCCAATACCTTTCACCAGAGGTCAGGTGAACCACATAAACGTGGAGGAGGTTGAAGATCAGCCTGACGCAGTGATCGGTAAGTTTTTGATCAAGTCATTTGCCGCATTCATTCTTTTTGACATTGGTGCATCGCATTCATACATATCAAGGGGATTTGTGGATAAGTATAACCTGCCAACCCAAGCCCTTAGGTCACCCATGTTAGTAACCTCGCCAGGAGCAGAGTATATGGCTAGTCTATGGTGTGATCGGTTACCATTAAGGAT…	TTCCAACCCAGCAACGCCCGCCAAGAAGGATCTAAGTCACATTACTTGTTTCAAGTGCGGGAAGAATGGACATTATGCCACGGAGTGTTCTGAAGCAAAGAATGGAAATGGCAATGGAAGCTTTGGGAAGAAGCCCAACCCTTTCAACAGGGGACAAGTGAACCACGTTAGCGTGGAGGAGGTTGAAGCGCAACCCGATGCAGTAATAGGTAAGTTCTTGGTTAAGTCATTTACTGCAATCGTTCTTTTTGATACTGGTGCATCACATTCATACATATCAAGGGGATTTGTGGATAAGTTTAAACTGCCAACCCAAGCCCTTAGGTCACCCATGTTAGTAACCTCGCCAGGAGCAGAGTATATGGCTAGTCTATGGTGTGATCGGTTACCATTAAGGAT…	||||||||||||||| ||| ||| ||||||||||||||||||||||||||||||||||||||||| |||||| || |||| || ||| |||||||||||||||||||||| ||||||||| ||||||||||| | ||||||| ||| || || ||||||||| | | ||||||||||||||||| || || || ||||| || |||||||| ||| | ||||||||| | ||| || |||||||||| | ||||||||| |||||||||||||||||||||||||||||||||| ||| ||||||||||||||||||||||||||||||||||||||||||||||||||||||||||||||||||||||||||||||||||||||||||||||||||||…	29980884	93445391531	0	0	0.46	1.28	0.85
7	blastn	BLASTN 2.2.31+	Zheng Zhang, Scott Schwartz, Lukas Wagner, and Webb Miller (2000), "A greedy algorithm for aligning DNA sequences", J Comput Biol 2000; 7(1-2):203-14.	nr	Query_6666	contig00003 length=1049 numreads=16	1049	10	1	-2	0	0	L;m;	Query_6672	contig00065 length=707 numreads=4	707	1	gi|669026884|emb|HG670306.1|	Triticum aestivum chromosome 3B, genomic scaffold, cultivar Chinese Spring	HG670306	774434471	8	830.266	449	0	122	690	392368334	392368903	1	1	530	530	1	570	AAATGGTAATGGAAGCCCAGGGAAGAAGCCAATACCTTTCACCAGAGGTCAGGTGAACCACATAAACGTGGAGGAGGTTGAAGATCAGCCTGACGCAGTGATCGGTAAGTTTTTGATCAAGTCATTTGCCGCATTCATTCTTTTTGACATTGGTGCATCGCATTCATACATATCAAGGGGATTTGTGGATAAGTATAACCTGCCAACCCAAGCCCTTAGGTCACCCATGTTAGTAACCTCGCCAGGAGCAGAGTATATGGCTAGTCTATGGTGTGATCGGTTACCATTAAGGATTGGTAACTATG-TTTTCCCTCAGACCTAATAGTATTGGAATCCCAAGGATTGGATGTGATATTAGGCATGGATTGGTTATCAAAGTATGAAGGGAATATTGAATG…	AAATGGCAATGGAAGTTCTGGGAAGAAGCCGAACCCTTTCAACAGGGGACAGGTGAACCACGTTAGCGTGGAGGAGGTTGAAGCTCAGCCCGATGCAGTAATAGGTAAGTTTTTGGTTAAGTCATTTACTGCACTCGTTCTTTTTGATACTGGAGCATCGCATTCATACATCTCAAGGGGATTTGTGGATAAGTATAACCTACCAACCCAAGCCCTTAGGTCACCCATGTTAGTAACCTCGCCAGGAGCAGAGTATGTGGCTAGTCTATGGTGTGATCGGTTACCATTAAGGATTGGTAACTATGTTTTTCCCTCAGACCTAATAGTATTGGAATCTCAAGGATTGGATGTGATATTAGGCATGGATTGGTTATCAAAGTATAAAGGGAATATTGAGTG…	|||||| |||||||| | ||||||||||| | ||||||| ||| || |||||||||||| | | ||||||||||||||||| |||||| || ||||| || |||||||||||| | ||||||||| | ||| || |||||||||| | ||| ||||||||||||||||| ||||||||||||||||||||||||||||| |||||||||||||||||||||||||||||||||||||||||||||||||||||| |||||||||||||||||||||||||||||||||||||||||||||||| |||||||||||||||||||||||||||||| ||||||||||||||||||||||||||||||||||||||||||||| ||||||||||||| ||||…	29980884	93445391531	0	0	0.46	1.28	0.85
7	blastn	BLASTN 2.2.31+	Zheng Zhang, Scott Schwartz, Lukas Wagner, and Webb Miller (2000), "A greedy algorithm for aligning DNA sequences", J Comput Biol 2000; 7(1-2):203-14.	nr	Query_6666	contig00003 length=1049 numreads=16	1049	10	1	-2	0	0	L;m;	Query_6672	contig00065 length=707 numreads=4	707	1	gi|669026884|emb|HG670306.1|	Triticum aestivum chromosome 3B, genomic scaffold, cultivar Chinese Spring	HG670306	774434471	9	826.573	447	0	10	690	134404817	134404137	1	-1	605	605	4	683	AGAACCATTCCAACCCAGCAACACCCTCCAGGAAGGATCTAAGTCACATTACTTGTTTCAAGTGCGGGAAGACTGGACACTACGCCATTGAATGTCCTGAAGCAAAGAATGGAAATGGTAATGGAAGCCCAGGGAAGAAG-CCAATACCTTTCACCAGAGGTCAGGTGAACCACATAAACGTGGAGGAGGTTGAAGATCAGCCTGACGCAGTGATCGGTAAGTTTTTGATCAAGTCATTTGCCGCATTCATTCTTTTTGACATTGGTGCATCGCATTCATACATATCAAGGGGATTTGTGGATAAGTATAACCTGCCAACCCAAGCCCTTAGGTCACCCATGTTAGTAACCTCGCCAGGAGCAGAGTATATGGCTAGTCTATGGTGTGATCGGTTACCA…	AGAACCGTTCCAACCCAGCAACGCCCGCCGAGAAGGATCTAAGTCACATTACTTGTTTCAAGTGCGGGAAGAATGGACATTATGCCACGGAGTGTTCTGAAGCAAAGAATGGAAATGGCAATGGAAGCTCTAGGAAGAAGTCCAA-CCCTTTCAACAGGGGACAAGTGAACCACGTTAACATGGAGGAGGTTGAAGCGCCGCCCGATGTAGTAATTGGTAAGTTTTTGGTTAAGTCATTTACTGCAATCGTTCTTTTTGATACTAGTGCATCGCATTCATACATATCAAGGGGATTCGTGGATAAGTATAAACTGCCAACCCAAGCCCTTAGGTCACCCATGTTAGTAACCTCGCCAGGAGCAGAGTATATGGCTAGTCTATGGTGTGATCGGTTACCA…	|||||| ||||||||||||||| ||| || ||||||||||||||||||||||||||||||||||||||||| |||||| || |||| || ||| |||||||||||||||||||||| ||||||||| | |||||||| |||| ||||||| ||| || || ||||||||| | ||| ||||||||||||||| | ||| || | ||| || |||||||||||| | ||||||||| | ||| || |||||||||| | | ||||||||||||||||||||||||||||||| |||||||||||||| ||||||||||||||||||||||||||||||||||||||||||||||||||||||||||||||||||||||||||||||||||||||||||||…	29980884	93445391531	0	0	0.46	1.28	0.85
7	blastn	BLASTN 2.2.31+	Zheng Zhang, Scott Schwartz, Lukas Wagner, and Webb Miller (2000), "A greedy algorithm for aligning DNA sequences", J Comput Biol 2000; 7(1-2):203-14.	nr	Query_6666	contig00003 length=1049 numreads=16	1049	10	1	-2	0	0	L;m;	Query_6672	contig00065 length=707 numreads=4	707	1	gi|669026884|emb|HG670306.1|	Triticum aestivum chromosome 3B, genomic scaffold, cultivar Chinese Spring	HG670306	774434471	10	826.573	447	0	19	690	144387805	144388477	1	1	598	598	1	673	CCAACCCAGCAACACCCTCCAGGAAGGATCTAAGTCACATTACTTGTTTCAAGTGCGGGAAGACTGGACACTACGCCATTGAATGTCCTGAAGCAAAGAATGGAAATGGTAATGGAAGCCCAGGGAAGAAGCCAATACCTTTCACCAGAGGTCAGGTGAACCACATAAACGTGGAGGAGGTTGAAGATCAGCCTGACGCAGTGATCGGTAAGTTTTTGATCAAGTCATTTGCCGCATTCATTCTTTTTGACATTGGTGCATCGCATTCATACATATCAAGGGGATTTGTGGATAAGTATAACCTGCCAACCCAAGCCCTTAGGTCACCCATGTTAGTAACCTCGCCAGGAGCAGAGTATATGGCTAGTCTATGGTGTGATCGGTTACCATTAAGGATTG…	CCAACCCATCAACACCAGCCAAGAGGGATCTGAGCCACATTACCTATTACAAATGCCAGAAGACTGGACATTATGCCACTGAATGTCCTGAAGCGAAAAATAGAAACGATAATGGAAGTTCTGGGAAGAAGCCCAGTCCTTTCAACAAAGGACAGGTGAACCACGTTAGCGTGGAGGAGGTTGAAGCCCAGCCAGATGCAGTAATAGGTAAGTTTTTGGTTAAGTCATTTACTGCAATCGTTCTTTTTGATACTGGTGCATCGCATTCATACATATAAAGGGGATTTGTGGATAAGTATAAACTGCCAACCCAAGCCCTTAGGTCACCCATGTTAGTAACCTCGCCAGGAGCAGAGTATATGGCTAGTCTATGGTGTGATCGGTTACCATTAAGGATTG…	|||||||| ||||||| ||| || |||||| || |||||||| | || ||| ||| |||||||||||| || |||| ||||||||||||||| || ||| |||| | ||||||||| | ||||||||||| | ||||||| || ||| |||||||||||| | | ||||||||||||||||| ||||| || ||||| || |||||||||||| | ||||||||| | ||| || |||||||||| | ||||||||||||||||||||||| |||||||||||||||||||||||| ||||||||||||||||||||||||||||||||||||||||||||||||||||||||||||||||||||||||||||||||||||||||||||||||||||||…	29980884	93445391531	0	0	0.46	1.28	0.85
7	blastn	BLASTN 2.2.31+	Zheng Zhang, Scott Schwartz, Lukas Wagner, and Webb Miller (2000), "A greedy algorithm for aligning DNA sequences", J Comput Biol 2000; 7(1-2):203-14.	nr	Query_6666	contig00003 length=1049 numreads=16	1049	10	1	-2	0	0	L;m;	Query_6672	contig00065 length=707 numreads=4	707	1	gi|669026884|emb|HG670306.1|	Triticum aestivum chromosome 3B, genomic scaffold, cultivar Chinese Spring	HG670306	774434471	11	826.573	447	0	10	690	329046867	329046186	1	-1	604	604	1	682	AGAACCATTCCAACCCAGCAACACCCTCCAGGAAGGATCTAAGTCACATTACTTGTTTCAAGTGCGGGAAGACTGGACACTACGCCATTGAATGTCCTGAAGCAAAGAATGGAAATGGTAATGGAAGCCCAGGGAAGAAGCCAATACCTTTCACCAGAGGTCAGGTGAACCACATAAACGTGGAGGAGGTTGAAGATCAGCCTGACGCAGTGATCGGTAAGTTTTTGATCAAGTCATTTGCCGCATTCATTCTTTTTGACATTGGTGCATCGCATTCATACATATCAAGGGGATTTGTGGATAAGTATAACCTGCCAACCCAAGCCCTTAGGTCACCCATGTTAGTAACCTCGCCAGGAGCAGAGTATATGGCTAGTCTATGGTGTGATCGGTTACCAT…	AGAACCGTTCCAACCCAGCAACGCCCACCAAGAAGGATCTAAGTCACATTACTTGTTTCAAGTGCGGGAAGAATGGACATTACGCCACGGAGTGTTCTGAAACAAAGAATGGAAATGGTAATGGAAGCTCTGGGAAGAAGCCCAACCCTTTCAACAGGGGACAAGTGAACCACGTTAGCGTGGAGGAGGTTGAAGCGCAGCCAGATGCAGTAATAGGTAAGTTTTTGGTTAAGTCATTTACTGCAATCGTTCTTTTTGGTACTGGTGCATCGCATTCATACATATCAAGGGGATTTTTGGATAAGTATAACCTGCCAACCCAAGCCCTTAGGTCACCCATGTTAGTAACCTCGCCAGGAGCAGAGTATATGGCTAGCCTATGGTGTGATCGGTTACCAT…	|||||| ||||||||||||||| ||| ||| ||||||||||||||||||||||||||||||||||||||||| |||||| ||||||| || ||| ||||| |||||||||||||||||||||||||| | ||||||||||| | ||||||| ||| || || ||||||||| | | ||||||||||||||||| ||||| || ||||| || |||||||||||| | ||||||||| | ||| || ||||||||| | |||||||||||||||||||||||||||||||||| ||||||||||||||||||||||||||||||||||||||||||||||||||||||||||||||||||||||||||||||| ||||||||||||||||||||||| ||…	29980884	93445391531	0	0	0.46	1.28	0.85
7	blastn	BLASTN 2.2.31+	Zheng Zhang, Scott Schwartz, Lukas Wagner, and Webb Miller (2000), "A greedy algorithm for aligning DNA sequences", J Comput Biol 2000; 7(1-2):203-14.	nr	Query_6666	contig00003 length=1049 numreads=16	1049	10	1	-2	0	0	L;m;	Query_6672	contig00065 length=707 numreads=4	707	1	gi|669026884|emb|HG670306.1|	Triticum aestivum chromosome 3B, genomic scaffold, cultivar Chinese Spring	HG670306	774434471	12	826.573	447	0	10	690	335117823	335118504	1	1	605	605	3	683	AGAACCATTCCAACCCAGCAACACCCTCCAGGAAGGATCTAAGTCACATTACTTGTTTCAAGTGCGGGAAGACTGGACACTACGCCATTGAATGTCCTGAAGCAAAGAATGGAAATGGTAATGGAAGCCCAGGGAAGAAGCCAATACC-TTTCACCAGAGGTCAGGTGAACCACATAAACGTGGAGGAGGTTGAAGATCAGCCTGACGCAGTGATCGGTAAGTTTTTGATCAAGTCATTTGCCGCATTCATTCTTTTTGACATTGGTGCATCGCATTCATACATATCAAGGGGATTTGTGGATAAGTATAACCTGCCAACCCAAGCCCTTAGGTCACCCATGTTAGTAACCTCGCCAGGAGCAGAGTATATGGCTAGTCTATGGTGTGATCGGTTACCA…	AGAACTGTTCCAACCCAGCAACGCCCGCCAAGAAGGATCTAAGTCACATTACTTGTTTCAAGTGCGGGAAAAATGGACATTATGCCACGGAGTGTTCTGAAGCAAAGAATGGAAATGGCAATGGAAGCTCTGGAAAGAATCCCA-ACCTTTTCAACAGGGGACAGGTGAACCACGTTAGTGTGGAGGAGGTTGAAGCGCAACCTGATGTAGTAATAGGTAAGTATTTGGTTAAGTCATTTACTGCAATCGTTCTTTTTGATACTGGTGCATCGCATTCATACATATCAAGGGGATTTGTGGATAAGTTTAAACTGCCAACCCAAGCCCTTAGGTCACCCATGTTAGTAACCTCGCCAGGAGCAGAGTATATGGCTAGTCTATGGTGTGATCGGTTACCA…	||||| ||||||||||||||| ||| ||| ||||||||||||||||||||||||||||||||||||||| | |||||| || |||| || ||| |||||||||||||||||||||| ||||||||| | || ||||| || | ||| ||||| ||| || |||||||||||| | | |||||||||||||||| || ||||| | ||| || ||||||| |||| | ||||||||| | ||| || |||||||||| | |||||||||||||||||||||||||||||||||||||||||||| ||| |||||||||||||||||||||||||||||||||||||||||||||||||||||||||||||||||||||||||||||||||||||||||||…	29980884	93445391531	0	0	0.46	1.28	0.85
7	blastn	BLASTN 2.2.31+	Zheng Zhang, Scott Schwartz, Lukas Wagner, and Webb Miller (2000), "A greedy algorithm for aligning DNA sequences", J Comput Biol 2000; 7(1-2):203-14.	nr	Query_6666	contig00003 length=1049 numreads=16	1049	10	1	-2	0	0	L;m;	Query_6672	contig00065 length=707 numreads=4	707	1	gi|669026884|emb|HG670306.1|	Triticum aestivum chromosome 3B, genomic scaffold, cultivar Chinese Spring	HG670306	774434471	13	826.573	447	0	10	690	335806909	335806228	1	-1	605	605	3	683	AGAACCATTCCAACCCAGCAACACCCTCCAGGAAGGATCTAAGTCACATTACTTGTTTCAAGTGCGGGAAGACTGGACACTACGCCATTGAATGTCCTGAAGCAAAGAATGGAAATGGTAATGGAAGCCCAGGGAAGAAGCCAATACC-TTTCACCAGAGGTCAGGTGAACCACATAAACGTGGAGGAGGTTGAAGATCAGCCTGACGCAGTGATCGGTAAGTTTTTGATCAAGTCATTTGCCGCATTCATTCTTTTTGACATTGGTGCATCGCATTCATACATATCAAGGGGATTTGTGGATAAGTATAACCTGCCAACCCAAGCCCTTAGGTCACCCATGTTAGTAACCTCGCCAGGAGCAGAGTATATGGCTAGTCTATGGTGTGATCGGTTACCA…	AGAACTGTTCCAACCCAGCAACGCCCGCCAAGAAGGATCTAAGTCACATTACTTGTTTCAAGTGCGGGAAAAATGGACATTATGCCACGGAGTGTTCTGAAGCAAAGAATGGAAATGGCAATGGAAGCTCTGGAAAGAATCCCA-ACCTTTTCAACAGGGGACAGGTGAACCACGTTAGTGTGGAGGAGGTTGAAGCGCAACCTGATGTAGTAATAGGTAAGTATTTGGTTAAGTCATTTACTGCAATCGTTCTTTTTGATACTGGTGCATCGCATTCATACATATCAAGGGGATTTGTGGATAAGTTTAAACTGCCAACCCAAGCCCTTAGGTCACCCATGTTAGTAACCTCGCCAGGAGCAGAGTATATGGCTAGTCTATGGTGTGATCGGTTACCA…	||||| ||||||||||||||| ||| ||| ||||||||||||||||||||||||||||||||||||||| | |||||| || |||| || ||| |||||||||||||||||||||| ||||||||| | || ||||| || | ||| ||||| ||| || |||||||||||| | | |||||||||||||||| || ||||| | ||| || ||||||| |||| | ||||||||| | ||| || |||||||||| | |||||||||||||||||||||||||||||||||||||||||||| ||| |||||||||||||||||||||||||||||||||||||||||||||||||||||||||||||||||||||||||||||||||||||||||||…	29980884	93445391531	0	0	0.46	1.28	0.85
7	blastn	BLASTN 2.2.31+	Zheng Zhang, Scott Schwartz, Lukas Wagner, and Webb Miller (2000), "A greedy algorithm for aligning DNA sequences", J Comput Biol 2000; 7(1-2):203-14.	nr	Query_6666	contig00003 length=1049 numreads=16	1049	10	1	-2	0	0	L;m;	Query_6672	contig00065 length=707 numreads=4	707	1	gi|669026884|emb|HG670306.1|	Triticum aestivum chromosome 3B, genomic scaffold, cultivar Chinese Spring	HG670306	774434471	14	826.573	447	0	19	690	345399515	345400187	1	1	600	600	5	675	CCAACCCAGCAACACCCTCCAGGAAGGATCTAAGTCACATTACTTGTTTCAAGTGCGGGAAGACTGGACACTACGCCATTGAATGTCCTGAAGCAAAGAATGGAAATGGTAATGGAAGCCCAGGGAAGAAGCC-AATACCTTTCACCAGAGGTCAGGTGAACCACATAAACGTGGAGGAGGTTGAAGATCAGCCTGACGCAGTGATCGGTAAGTTTTTGATCAAGTCATTTGCCGCATTCATTCTTTTTGACATTGGTGCATCGCATTCATACATATCAAGGGGATTTGTGGATAAGTATAACCTGCCAACCCAAGCCCTTAGGTCACCCATGTTAGTAACCTCGCCAGGAGCAGAGTATATGGCTAGTCTATGGTGTGATCGGTTACCATTAAGGATT…	CCAACCAATCAACACCAGCCAAGAGAGATCTGAGCCACATCACCTGTTACAAATGCCAGAAGACTGGACATTATGCCACTGAATGTCCTGAAGCGAAGAATGGAAATGGCAATGGAAGTTCTGGGAAGAAGCCCAAT-CCTTTCAACAAAGGACAGGTGAACCACATTAGCGTGGAGGAGGTTGAAGCCCAGCCAGATGCAGTAATAGGTAAGTTTTTGGTTAAGTCATTTATTGCAATCGTTCTTTTTGATACTGGTGCATCACATTCATACATATCAAGGGGATTTGTGGATAAGTATAAACTGCCAACCCAAGCCCTTAGGTCACCCATGTTAGTAACCTCGCCAGGAGCAGAGTATATGGCTAGTCTATGGTGTGATAGGTTACCATTAAGGATT…	|||||| | ||||||| ||| || ||||| || ||||| || |||| ||| ||| |||||||||||| || |||| ||||||||||||||| |||||||||||||| |||||||| | ||||||||||| ||| ||||||| || ||| |||||||||||||| | ||||||||||||||||| ||||| || ||||| || |||||||||||| | ||||||||| ||| || |||||||||| | ||||||||| |||||||||||||||||||||||||||||||||||||| |||||||||||||||||||||||||||||||||||||||||||||||||||||||||||||||||||||||||||||| ||||||||||||||||||||||||…	29980884	93445391531	0	0	0.46	1.28	0.85
7	blastn	BLASTN 2.2.31+	Zheng Zhang, Scott Schwartz, Lukas Wagner, and Webb Miller (2000), "A greedy algorithm for aligning DNA sequences", J Comput Biol 2000; 7(1-2):203-14.	nr	Query_6666	contig00003 length=1049 numreads=16	1049	10	1	-2	0	0	L;m;	Query_6672	contig00065 length=707 numreads=4	707	1	gi|669026884|emb|HG670306.1|	Triticum aestivum chromosome 3B, genomic scaffold, cultivar Chinese Spring	HG670306	774434471	15	826.573	447	0	10	690	351026704	351026023	1	-1	604	604	1	682	AGAACCATTCCAACCCAGCAACACCCTCCAGGAAGGATCTAAGTCACATTACTTGTTTCAAGTGCGGGAAGACTGGACACTACGCCATTGAATGTCCTGAAGCAAAGAATGGAAATGGTAATGGAAGCCCAGGGAAGAAGCCAATACCTTTCACCAGAGGTCAGGTGAACCACATAAACGTGGAGGAGGTTGAAGATCAGCCTGACGCAGTGATCGGTAAGTTTTTGATCAAGTCATTTGCCGCATTCATTCTTTTTGACATTGGTGCATCGCATTCATACATATCAAGGGGATTTGTGGATAAGTATAACCTGCCAACCCAAGCCCTTAGGTCACCCATGTTAGTAACCTCGCCAGGAGCAGAGTATATGGCTAGTCTATGGTGTGATCGGTTACCAT…	AGAACCGTTCCAACCCAGCAACGCCCGCCAAGAAGGATCTAAGTCACATTACTTGTTTCAAGTGCGGGAAGAATGGACACTACGCCACCAATTGTTTTGAAGCAAAGAATGGAAATGGCAATGGAAGCTCTAGGAAGAAGCCCAACCCTTTCAACAGGGGACAAGTGAACCACGTTAGCGTGGAGGAGGTTGAAGCGCAACCCGATGCAGTAATAGGTAAGTTTTTGGTTAAGTCATTTAGTGCAATCGTTCTTTTTGATACTGGTGCATCACATTCATACATATCAAGGGGATTTGTGGATAAGTTTAACCTGCCAACCCAAGCCCTTAGGTCACCCATGTTAGTAACCTCGCCAGGAGCAGAGTATATGGCTAGCCTATGGTGTGATCGGTTACCAT…	|||||| ||||||||||||||| ||| ||| ||||||||||||||||||||||||||||||||||||||||| |||||||||||||| | ||| ||||||||||||||||||||| ||||||||| | |||||||||| | ||||||| ||| || || ||||||||| | | ||||||||||||||||| || || || ||||| || |||||||||||| | ||||||||| ||| || |||||||||| | ||||||||| |||||||||||||||||||||||||||||||||| ||||||||||||||||||||||||||||||||||||||||||||||||||||||||||||||||||||| ||||||||||||||||||||||||||||||…	29980884	93445391531	0	0	0.46	1.28	0.85
7	blastn	BLASTN 2.2.31+	Zheng Zhang, Scott Schwartz, Lukas Wagner, and Webb Miller (2000), "A greedy algorithm for aligning DNA sequences", J Comput Biol 2000; 7(1-2):203-14.	nr	Query_6666	contig00003 length=1049 numreads=16	1049	10	1	-2	0	0	L;m;	Query_6672	contig00065 length=707 numreads=4	707	1	gi|669026884|emb|HG670306.1|	Triticum aestivum chromosome 3B, genomic scaffold, cultivar Chinese Spring	HG670306	774434471	16	826.573	447	0	1	690	384847330	384846641	1	-1	610	610	2	691	GCAACAAATAGAACCATTCCAACCCAGCAACACCCTCCAGGAAGGATCTAAGTCACATTACTTGTTTCAAGTGCGGGAAGACTGGACACTACGCCATTGAATGTCCTGAAGCAAAGAATGGAAATGGTAATGGAAGCCCAGGGAAGAAGCCAATACCTTTCACCAGAGGTCAGGTGAACCACATAAACGTGGAGGAGGTTGAAGATCAGCCTGACGCAGTGATCGGTAAGTTTTTGATCAAGTCATTTGCCGCATTCATTCTTTTTGACATTGGTGCATCGCATTCATACATATCAAGGGGATTTGTGGATAAGTATAACCTGCCAACCCAAGCCCTTAGGTCACCCATGTTAGTAACCTCGCCAGGAGCAGAGTATATGGCTAGTCTATGGTGTGATC…	GCAACATACAGAACCGTACCAACCCATCAACACCAGCCAAGAGTGATCTAAGCCACATTACCTGTTTCAATTACCAGAAGACTGGACATTATGCCACTGAATGTCCTGAAGCTAAGAATGGAAATGGCAATGGAAGCTCTGGGAAGAAGCTGAACCCTTTCAACTGGGGACAGGTGAACGACTTTAGCGTGGAGGAGGTTGAAGCCCAGCCAGATGCAGTAATAGGTAAGTTTTTGGTTAAGTCATTTACTGCAATTGTTATTTTTGATACTGGTGCATCGCATTCATACATATCAAGGGGATTTATGGATAAGTATAAACTGCCAACCCAAGCCCTTAGGTCACCCATGTTAGTAACCTCGCCAGGAGCAGAGTATATGGCTAGTCTATGGTGTGATC…	|||||| | |||||| | |||||||| ||||||| ||| || |||||||| |||||||| |||||||| | | |||||||||||| || |||| ||||||||||||||| |||||||||||||| ||||||||| | |||||||||| | ||||||| | | || ||||||||| || | | ||||||||||||||||| ||||| || ||||| || |||||||||||| | ||||||||| | ||| | || ||||||| | |||||||||||||||||||||||||||||||||| ||||||||||||| ||||||||||||||||||||||||||||||||||||||||||||||||||||||||||||||||||||||||||||||||||||||…	29980884	93445391531	0	0	0.46	1.28	0.85
7	blastn	BLASTN 2.2.31+	Zheng Zhang, Scott Schwartz, Lukas Wagner, and Webb Miller (2000), "A greedy algorithm for aligning DNA sequences", J Comput Biol 2000; 7(1-2):203-14.	nr	Query_6666	contig00003 length=1049 numreads=16	1049	10	1	-2	0	0	L;m;	Query_6672	contig00065 length=707 numreads=4	707	1	gi|669026884|emb|HG670306.1|	Triticum aestivum chromosome 3B, genomic scaffold, cultivar Chinese Spring	HG670306	774434471	17	826.573	447	0	10	690	396738096	396737416	1	-1	604	604	2	682	AGAACCATTCCAACCCAGCAACACCCTCCAGGAAGGATCTAAGTCACATTACTTGTTTCAAGTGCGGGAAGACTGGACACTACGCCATTGAATGTCCTGAAGCAAAGAATGGAAATGGTAATGGAAGCCCAGGGAAGAAGCCAATACCTTTCACCAGAGGTCAGGTGAACCACATAAACGTGGAGGAGGTTGAAGATCAGCCTGACGCAGTGATCGGTAAGTTTTTGATCAAGTCATTTGCCGCATTCATTCTTTTTGACATTGGTGCATCGCATTCATACATATCAAGGGGATTTGTGGATAAGTATAACCTGCCAACCCAAGCCCTTAGGTCACCCATGTTAGTAACCTCGCCAGGAGCAGAGTATATGGCTAGTCTATGGTGTGATCGGTTACCAT…	AGAACCGTACCAACCCATCAACCCCAGCCAAGAGGGATCTGAGCCAAGTCACTTGCTTTAAGTGCCAGAAGACTGGACATTATGCCAATGAATGTCCTGAAGCCCAGAATGGAAATGGCAATGGAAGCTCTGGGAAGAAGCCGAACCCTTTCAACAGGGGATAGGTGAACCACGTTAACGTGGAGGAGGTTGAAGCCCAGCCAGATGCAGTAATAGGTAAGTTTTTGGTTAAGTCATTTACTGCAATCGTTATTTTTGATACCGGTGCATCACATTCATACATATCAAGGGGATTTGTGGATAAGTATAAACTGCCAACCCAAGCCCTTAGGTCACCCATGTTAGTAACCTCGCCTGGAGCAGAGTATATGGCTAGTTTATGGTGTGATCGGTTTCCAT…	|||||| | |||||||| |||| || ||| || |||||| || || | ||||| || |||||| |||||||||||| || |||| ||||||||||||||| ||||||||||||| ||||||||| | ||||||||||| | ||||||| ||| || ||||||||||| | ||||||||||||||||||| ||||| || ||||| || |||||||||||| | ||||||||| | ||| || || ||||||| | |||||||| |||||||||||||||||||||||||||||||||||||| |||||||||||||||||||||||||||||||||||||||||||| ||||||||||||||||||||| |||||||||||||||| ||||||||||||…	29980884	93445391531	0	0	0.46	1.28	0.85
7	blastn	BLASTN 2.2.31+	Zheng Zhang, Scott Schwartz, Lukas Wagner, and Webb Miller (2000), "A greedy algorithm for aligning DNA sequences", J Comput Biol 2000; 7(1-2):203-14.	nr	Query_6666	contig00003 length=1049 numreads=16	1049	10	1	-2	0	0	L;m;	Query_6672	contig00065 length=707 numreads=4	707	1	gi|669026884|emb|HG670306.1|	Triticum aestivum chromosome 3B, genomic scaffold, cultivar Chinese Spring	HG670306	774434471	18	826.573	447	0	10	690	467847177	467846496	1	-1	604	604	1	682	AGAACCATTCCAACCCAGCAACACCCTCCAGGAAGGATCTAAGTCACATTACTTGTTTCAAGTGCGGGAAGACTGGACACTACGCCATTGAATGTCCTGAAGCAAAGAATGGAAATGGTAATGGAAGCCCAGGGAAGAAGCCAATACCTTTCACCAGAGGTCAGGTGAACCACATAAACGTGGAGGAGGTTGAAGATCAGCCTGACGCAGTGATCGGTAAGTTTTTGATCAAGTCATTTGCCGCATTCATTCTTTTTGACATTGGTGCATCGCATTCATACATATCAAGGGGATTTGTGGATAAGTATAACCTGCCAACCCAAGCCCTTAGGTCACCCATGTTAGTAACCTCGCCAGGAGCAGAGTATATGGCTAGTCTATGGTGTGATCGGTTACCAT…	AGAATCATGCCAACCCATCAACATTAGCCAAGAGGGATCTAAGCCACATTACCTGTTACAAATGCCAGAAGACTGGACATTATGCCATGGAATGTCCTGAGGCGAAGAATGGAAATGGCAATGGAAGCTCTGGGAAGAAGCCCAACCCTTTCAACAAGGGACAGGTGAACCACGTTAGCGTGGAGGAGGTTGAAGCCCAGCTAGATGCAGTAATAGGTAAGTTTCTGGTTAAGTCATTTACCGCAATCGTTCTTTTTGATACTAGTGCATCGCATTCATACATATCAAGGGGATTTGTGGATAAGTATAAACTGCCAACCCAAGCCCTTAGGTCACCCATGTTAGTAACCTCGCCAGGAGCAGAGTATATGGCTAGTCTATGGTGTGATCGGTTACCAT…	|||| ||| |||||||| ||||| ||| || ||||||||| |||||||| |||| ||| ||| |||||||||||| || ||||| ||||||||||| || |||||||||||||| ||||||||| | ||||||||||| | ||||||| || || |||||||||||| | | ||||||||||||||||| |||| || ||||| || ||||||||| || | ||||||||| ||||| || |||||||||| | | |||||||||||||||||||||||||||||||||||||||||||||| ||||||||||||||||||||||||||||||||||||||||||||||||||||||||||||||||||||||||||||||||||||||||||||||||…	29980884	93445391531	0	0	0.46	1.28	0.85
7	blastn	BLASTN 2.2.31+	Zheng Zhang, Scott Schwartz, Lukas Wagner, and Webb Miller (2000), "A greedy algorithm for aligning DNA sequences", J Comput Biol 2000; 7(1-2):203-14.	nr	Query_6666	contig00003 length=1049 numreads=16	1049	10	1	-2	0	0	L;m;	Query_6672	contig00065 length=707 numreads=4	707	1	gi|669026884|emb|HG670306.1|	Triticum aestivum chromosome 3B, genomic scaffold, cultivar Chinese Spring	HG670306	774434471	19	826.573	447	0	10	690	516399555	516400235	1	1	604	604	2	682	AGAACCATTCCAACCCAGCAACACCCTCCAGGAAGGATCTAAGTCACATTACTTGTTTCAAGTGCGGGAAGACTGGACACTACGCCATTGAATGTCCTGAAGCAAAGAATGGAAATGGTAATGGAAGCCCAGGGAAGAAGCCAATACCTTTCACCAGAGGTCAGGTGAACCACATAAACGTGGAGGAGGTTGAAGATCAGCCTGACGCAGTGATCGGTAAGTTTTTGATCAAGTCATTTGCCGCATTCATTCTTTTTGACATTGGTGCATCGCATTCATACATATCAAGGGGATTTGTGGATAAGTATAACCTGCCAACCCAAGCCCTTAGGTCACCCATGTTAGTAACCTCGCCAGGAGCAGAGTATATGGCTAGTCTATGGTGTGATCGGTTACCAT…	AGAACCGTTCCAACCCAGCAACGCCCGCCAAGAAGGATCTAAGTCACATTACTTGTTTCAAGTGCGGGAAGAATGGACATTACGCCACAAAGTGTTCTGAAGCAAAGAATGGAAATGGCAATGGAAGCTCTGGGAAGAAGCCCAACCCTTTCAACAGGGGAAAAGTGAACCACGTTAGCGTGGAGGAGGTTGAAGCGCAGACAGATGCAGTAATAGGTAAGTTCTTGGTTAAGTCATTTACTGCAATCATTCTTTTTTATACTGGTGCATCACATTCATACATATCAAGGGGATTTGTGGATAAGTATAACCTGCCAACCCAAG-CCTTAGGTCACCCATGTTAGTAACCTTGCCAGGAGCAGAGTATATGGCCAACCTATGGTGTGATCGGTTACCAT…	|||||| ||||||||||||||| ||| ||| ||||||||||||||||||||||||||||||||||||||||| |||||| ||||||| | ||| |||||||||||||||||||||| ||||||||| | ||||||||||| | ||||||| ||| || | ||||||||| | | ||||||||||||||||| ||| | || ||||| || |||||||| ||| | ||||||||| | ||| ||||||||||| | | ||||||||| |||||||||||||||||||||||||||||||||||||||||||||||||||| |||||||||||||||||||||||||| ||||||||||||||||||||| | ||||||||||||||||||||||| ||||…	29980884	93445391531	0	0	0.46	1.28	0.85
7	blastn	BLASTN 2.2.31+	Zheng Zhang, Scott Schwartz, Lukas Wagner, and Webb Miller (2000), "A greedy algorithm for aligning DNA sequences", J Comput Biol 2000; 7(1-2):203-14.	nr	Query_6666	contig00003 length=1049 numreads=16	1049	10	1	-2	0	0	L;m;	Query_6672	contig00065 length=707 numreads=4	707	1	gi|669026884|emb|HG670306.1|	Triticum aestivum chromosome 3B, genomic scaffold, cultivar Chinese Spring	HG670306	774434471	20	826.573	447	0	10	690	534939281	534939962	1	1	604	604	1	682	AGAACCATTCCAACCCAGCAACACCCTCCAGGAAGGATCTAAGTCACATTACTTGTTTCAAGTGCGGGAAGACTGGACACTACGCCATTGAATGTCCTGAAGCAAAGAATGGAAATGGTAATGGAAGCCCAGGGAAGAAGCCAATACCTTTCACCAGAGGTCAGGTGAACCACATAAACGTGGAGGAGGTTGAAGATCAGCCTGACGCAGTGATCGGTAAGTTTTTGATCAAGTCATTTGCCGCATTCATTCTTTTTGACATTGGTGCATCGCATTCATACATATCAAGGGGATTTGTGGATAAGTATAACCTGCCAACCCAAGCCCTTAGGTCACCCATGTTAGTAACCTCGCCAGGAGCAGAGTATATGGCTAGTCTATGGTGTGATCGGTTACCAT…	AGAACCGTTCCAACCCAGCAACTCCCACCAAGAAGGATCTAAGTCACATTACTTGTTTCAAGTGCGGGAAGAATGGACATTACACCATGGAGTGTTCTAAAGCAAAGAATGGAAATGGCAATGGAAGCTCTGGGAAGAAGCCCAACCCTTTCAACAAGGGACAGGTGAACCACATTAACGTGGAGGAGGTTGAAGTGCAACCAGATGCAGTTATAGGTAAGTTTTTGGTTAAGTCATTTGCTGCAATCGTTCTTTTTGATACTGATGCATCACATTCATACATATCAAGGGGATTTGTGGATAAGTATAAGTTGCCAACCGAAGCCCTTAGGTCACCCATGTTAGTAACCTCGCCAGGAGCAGAGTATATGGCCAGTGTATGGTGTGATTGGTTACCTT…	|||||| ||||||||||||||| ||| ||| ||||||||||||||||||||||||||||||||||||||||| |||||| ||| |||| || ||| || ||||||||||||||||||| ||||||||| | ||||||||||| | ||||||| || || |||||||||||||| ||||||||||||||||||| || || || ||||| || |||||||||||| | ||||||||||| ||| || |||||||||| | || |||||| |||||||||||||||||||||||||||||||||||||| |||||||| |||||||||||||||||||||||||||||||||||||||||||||||||||| ||| ||||||||||| ||||||| |||||…	29980884	93445391531	0	0	0.46	1.28	0.85
7	blastn	BLASTN 2.2.31+	Zheng Zhang, Scott Schwartz, Lukas Wagner, and Webb Miller (2000), "A greedy algorithm for aligning DNA sequences", J Comput Biol 2000; 7(1-2):203-14.	nr	Query_6666	contig00003 length=1049 numreads=16	1049	10	1	-2	0	0	L;m;	Query_6672	contig00065 length=707 numreads=4	707	1	gi|669026884|emb|HG670306.1|	Triticum aestivum chromosome 3B, genomic scaffold, cultivar Chinese Spring	HG670306	774434471	21	826.573	447	0	10	690	630027072	630026391	1	-1	604	604	1	682	AGAACCATTCCAACCCAGCAACACCCTCCAGGAAGGATCTAAGTCACATTACTTGTTTCAAGTGCGGGAAGACTGGACACTACGCCATTGAATGTCCTGAAGCAAAGAATGGAAATGGTAATGGAAGCCCAGGGAAGAAGCCAATACCTTTCACCAGAGGTCAGGTGAACCACATAAACGTGGAGGAGGTTGAAGATCAGCCTGACGCAGTGATCGGTAAGTTTTTGATCAAGTCATTTGCCGCATTCATTCTTTTTGACATTGGTGCATCGCATTCATACATATCAAGGGGATTTGTGGATAAGTATAACCTGCCAACCCAAGCCCTTAGGTCACCCATGTTAGTAACCTCGCCAGGAGCAGAGTATATGGCTAGTCTATGGTGTGATCGGTTACCAT…	AGAACCGTACCAACCCATCAACACCAGCCAAGAGGGATCTAAGCCACATTACCTGTTTCAAGTACCAGAAGACTAGACATTATGCCACTGAATGTCCTGAAGCTAAGAATGGAAATGGCAATGGAAGCTCTGGGAAGAAGCCCAACCCTTTCAACAGGGGACAGGTGAACCACATTAACGTGGAGGAGGTTGAAGCCCATCCAGATGCAGTAATAGGTAAGTTTTTGGTTAAGTCATTTACTGCAATCGTTCTTTTTGATACTAGTGCATCGCATTCATAGATATCAAGGGGATTTGTGGATAAGTATAAACTACCAACACAAGCCCTTAGGTCACCCATGTTAGTAACCTCGCCAGGAGCAGAGTATATGGCTAGTCTATGGTGTGATCGGTTACCAT…	|||||| | |||||||| ||||||| ||| || ||||||||| |||||||| |||||||||| | ||||||| |||| || |||| ||||||||||||||| |||||||||||||| ||||||||| | ||||||||||| | ||||||| ||| || |||||||||||||| ||||||||||||||||||| || || || ||||| || |||||||||||| | ||||||||| | ||| || |||||||||| | | |||||||||||||||| ||||||||||||||||||||||||||||| || ||||| |||||||||||||||||||||||||||||||||||||||||||||||||||||||||||||||||||||||||||||||||||…	29980884	93445391531	0	0	0.46	1.28	0.85
7	blastn	BLASTN 2.2.31+	Zheng Zhang, Scott Schwartz, Lukas Wagner, and Webb Miller (2000), "A greedy algorithm for aligning DNA sequences", J Comput Biol 2000; 7(1-2):203-14.	nr	Query_6666	contig00003 length=1049 numreads=16	1049	10	1	-2	0	0	L;m;	Query_6672	contig00065 length=707 numreads=4	707	1	gi|669026884|emb|HG670306.1|	Triticum aestivum chromosome 3B, genomic scaffold, cultivar Chinese Spring	HG670306	774434471	22	821.033	444	0	10	690	161332717	161333398	1	1	604	604	3	683	AGAACCATTCCAACCCAGCAACACCCTCCAGGAAGGATCTAAGTCACATTACTTGTTTCAAGTGCGGGAAGACTGGACACTACGCCATTGAATGTCCTGAAGCAAAGAATGGAAATGGTAATGGAAGCCCAGGGAAGAAGCCAATACCTTTCACCAGAGGTCAGGTGAACCACATAAACGTGGAGGAGGTTGAAGATCAGCCTGACGCAGTGATCGGTAAGTTTTTGATCAAGTCATTTGCCGCATTCATTCTTTTTGACATTGGTGCATCGCATTCATACATATCAAGGGGATTTGTGGATAAGTATAACCTGCCAACCCAAGCCCTTAGGTCACCCATGTTAGTAACCTCGCCAGGAGCAGAGTATATGGCTAGTCTATGGTGTGATCGGTTACCAT…	AGAACCGTTCCAACCCAGCAATGCCCGCCAAGAAGGATCTAAGTCACATTACTTGTTTCAAGTGCGGGAAGAATGGACATTACGCCACGGAGTGTTCTGAAGCAAAGAATGGAAATGGCAATGGAAGCTCTGGGAAGAATCCCAACCCTTTCAACAGGGGACAGGTGAACCACGTTAGTGTGGAGGAGGTTGAAGCGCAGCCAGATGCAGTTATAGGTAAGTTTTTGGTTAAGTCATTTACTGCCATCGTTCTTTTTGATACTAGTGCATCGCATTCATACATATCAAGGGGATTTGTGGATAAGTATAAGTTGCCAACCCAAGCCCTTAGGTCACCCATGTTAGTAACCTTGCCAGGAGCAGAGTATATGGCTAGCCTATGGTGTGATCGGTTACCAT…	|||||| |||||||||||||| ||| ||| ||||||||||||||||||||||||||||||||||||||||| |||||| ||||||| || ||| |||||||||||||||||||||| ||||||||| | |||||||| || | ||||||| ||| || |||||||||||| | | |||||||||||||||| ||||| || ||||| || |||||||||||| | ||||||||| | || || |||||||||| | | |||||||||||||||||||||||||||||||||||||||||||||| ||||||||||||||||||||||||||||||||||||||| |||||||||||||||||||||||| ||||||||||||||||||||||||||| |…	29980884	93445391531	0	0	0.46	1.28	0.85
7	blastn	BLASTN 2.2.31+	Zheng Zhang, Scott Schwartz, Lukas Wagner, and Webb Miller (2000), "A greedy algorithm for aligning DNA sequences", J Comput Biol 2000; 7(1-2):203-14.	nr	Query_6666	contig00003 length=1049 numreads=16	1049	10	1	-2	0	0	L;m;	Query_6672	contig00065 length=707 numreads=4	707	1	gi|669026884|emb|HG670306.1|	Triticum aestivum chromosome 3B, genomic scaffold, cultivar Chinese Spring	HG670306	774434471	23	821.033	444	0	10	690	212881977	212882658	1	1	604	604	3	683	AGAACCATTCCAACCCAGCAACACCCTCCAGGAAGGATCTAAGTCACATTACTTGTTTCAAGTGCGGGAAGACTGGACACTACGCCATTGAA-TGTCCTGAAGCAAAGAATGGAAATGGTAATGGAAGCCCAGGGAAGAAGCCAATACCTTTCACCAGAGGTCAGGTGAACCACATAAACGTGGAGGAGGTTGAAGATCAGCCTGACGCAGTGATCGGTAAGTTTTTGATCAAGTCATTTGCCGCATTCATTCTTTTTGACATTGGTGCATCGCATTCATACATATCAAGGGGATTTGTGGATAAGTATAACCTGCCAACCCAAGCCCTTAGGTCACCCATGTTAGTAACCTCGCCAGGAGCAGAGTATATGGCTAGTCTATGGTGTGATCGGTTACCA…	AGAACCGTTCCAACCCAGCAACGCCCGCCAAGAAGGATCTAAGTCACATTACTTGTTTCAAGTGCGGGAAGAATGGACATTATGCCA-CGAAGTGTTATGAAGCAAAGAATGGAAATGGCAATGGAAGCACTGGGAAGAAGCCCAACCCTTTCAACAAGGGACAAGTGAACCATGTTAGCGTGGAGGAGGTTGAAGCGCAACCTGATGCAGTTATAGGTAAGTTTTTGGTTAAGTCATTTACTGCAATCGTTCTTTTTGATACTGGTGCATCACATTCATACATATCAAGGGGATTTGTGGATAAGTATAACCTGCCAACCCAAGCCCTTAGGTCACCCATGTTACTAACCTCGCCAGGAGCAGAATATATGGCTAGCCTATGGTGTGATCGGTTACCA…	|||||| ||||||||||||||| ||| ||| ||||||||||||||||||||||||||||||||||||||||| |||||| || |||| ||| ||| ||||||||||||||||||||| ||||||||| | ||||||||||| | ||||||| || || || |||||||| | | ||||||||||||||||| || ||||| ||||| || |||||||||||| | ||||||||| | ||| || |||||||||| | ||||||||| |||||||||||||||||||||||||||||||||||||||||||||||||||||||||||||||||||||||| ||||||||||||||||||| ||||||||||| |||||||||||||||||||||||||||…	29980884	93445391531	0	0	0.46	1.28	0.85
7	blastn	BLASTN 2.2.31+	Zheng Zhang, Scott Schwartz, Lukas Wagner, and Webb Miller (2000), "A greedy algorithm for aligning DNA sequences", J Comput Biol 2000; 7(1-2):203-14.	nr	Query_6666	contig00003 length=1049 numreads=16	1049	10	1	-2	0	0	L;m;	Query_6672	contig00065 length=707 numreads=4	707	1	gi|669026884|emb|HG670306.1|	Triticum aestivum chromosome 3B, genomic scaffold, cultivar Chinese Spring	HG670306	774434471	24	821.033	444	0	1	690	214239801	214239111	1	-1	610	610	3	692	GCAACAAATAGAACCATTCCAACCCAGCAACACCCTCCAGGAAGGATCTAAGTCACATTACTTGTTTCAAGTGCGGGAAGACTGGACACTACGCCATTGAATGTCCTGAAGCAAAGAATGGAAATGGTAATGGAAGCCCAGGGAAGAAGCCAATACCTTTCACCAGAGGTCAGGTGAACCACATAAACGTGGAGGAGGTTGAAGATCAGCCTGACGCAGTGATCGGTAAGTTTTTGATCAAGTCATTTGCCGCATTCATTCTTTTTGACATTGGTGCATCGCATTCATACATATCAAGGGGATTTGTGGATAAGTATAACCTGCCAACCCAAGCCCTTAGGTCACCCATGTTAGTAACCTCGCCAGGAGCAGAGTATATGGCTAGTCTATGGTGTGATC…	GCAACAGACAGAACCGTAGCAACCGATCAACACCAGCCAAGAGGGATCTAAGCCACATTACCTGTTTTAAGTGCGAGAAGACTGGACATTATGCCACTGAATGTCCTAAAGCAAAGAATGGAAATGGAAATGGAAGCTCTGGGAAGAAGCCCAACCCTTTCAATAGGGGACAGGTGAACCACGTTAACGTGGAGGAGGTTGAAGCCCAGCCAGATGCAGTAATAGGTAAGTTTTTGGTTAAGTCATTTACTGCAATCGTTCTTTTTGATACTGGTGCATCGCATTCATACATATCAAGGGGATTTGTGGATAAGTATAAAATGCCAACCCAAGCCCTTAGGTCACCCATGTTAGTAACCTCGCCAGGAGCTGAGTATATGGCTAATCTATGGTGTGATC…	|||||| | |||||| | ||||| | ||||||| ||| || ||||||||| |||||||| ||||| ||||||| |||||||||||| || |||| |||||||||| ||||||||||||||||||| ||||||||| | ||||||||||| | ||||||| || || |||||||||||| | ||||||||||||||||||| ||||| || ||||| || |||||||||||| | ||||||||| | ||| || |||||||||| | |||||||||||||||||||||||||||||||||||||||||||||||| ||||||||||||||||||||||||||||||||||||||||||||||||| ||||||||||||| ||||||||||||||||||||…	29980884	93445391531	0	0	0.46	1.28	0.85
7	blastn	BLASTN 2.2.31+	Zheng Zhang, Scott Schwartz, Lukas Wagner, and Webb Miller (2000), "A greedy algorithm for aligning DNA sequences", J Comput Biol 2000; 7(1-2):203-14.	nr	Query_6666	contig00003 length=1049 numreads=16	1049	10	1	-2	0	0	L;m;	Query_6672	contig00065 length=707 numreads=4	707	1	gi|669026884|emb|HG670306.1|	Triticum aestivum chromosome 3B, genomic scaffold, cultivar Chinese Spring	HG670306	774434471	25	821.033	444	0	10	690	232290238	232290918	1	1	604	604	4	683	AGAACCATTCCAACCCAGCAACACCCTCCAGGAAGGATCTAAGTCACATTACTTGTTTCAAGTGCGGGAAGACTGGACACTACGCCATTGAATGTCCTGAAGCAAAGAATGGAAATGGTAATGGAAGCCCAGGGAAGAAGCCAATACCTTTCACCAGAGGTCAGGTGAACCACATAAACGTGGAGGAGGTTGAAGATCAGCCTGACGCAGTGATCGGTAAGTTTTTGATC-AAGTCATTTGCCGCATTCATTCTTTTTGACATTGGTGCATCGCATTCATACATATCAAGGGGATTTGTGGATAAGTATAACCTGCCAACCCAAGCCCTTAGGTCACCCATGTTAGTAACCTCGCCAGGAGCAGAGTATATGGCTAGTCTATGGTGTGATCGGTTACCA…	AGAACCGTACCAACCCATCAACACCAGCCAAGAGGGATCTAAGCCACATTACATGTTTCAAGTGCTAGAAGACTGGACATTATGCCACTGAATGTCCTGAAGCAAAGAATGGAAATGGCAATGGAAGCTCTGGGAAGAAGCGTAACCCTTTCAACAGGGGACATGTGAACCACGTTAACGTGGAGGAGGTAGAAGCACAGCCAGATGCAGTAATAGGTAAGTTTTT-AGCTAAGACATTTACTACAATCGTTCTTTTTTATACTGGTGCATCGCATTCATACATATCAAGGGGATTTGTGGATAAGTATAAACTGCCAACCCAAGCCTTTAGGTCACCCATGTTAGTAACCTTGCCAAGAGCAGAGTATATGGCTAGTCTATGGTGTGATCGGTTACCA…	|||||| | |||||||| ||||||| ||| || ||||||||| |||||||| |||||||||||| |||||||||||| || |||| |||||||||||||||||||||||||||||| ||||||||| | |||||||||| | ||||||| ||| || || ||||||||| | |||||||||||||| |||| ||||| || ||||| || ||||||||||| | | ||| ||||| | || || |||||||| | | |||||||||||||||||||||||||||||||||||||||||||||||| ||||||||||||||| |||||||||||||||||||||||| |||| |||||||||||||||||||||||||||||||||||||||||||||||…	29980884	93445391531	0	0	0.46	1.28	0.85
7	blastn	BLASTN 2.2.31+	Zheng Zhang, Scott Schwartz, Lukas Wagner, and Webb Miller (2000), "A greedy algorithm for aligning DNA sequences", J Comput Biol 2000; 7(1-2):203-14.	nr	Query_6666	contig00003 length=1049 numreads=16	1049	10	1	-2	0	0	L;m;	Query_6672	contig00065 length=707 numreads=4	707	1	gi|669026884|emb|HG670306.1|	Triticum aestivum chromosome 3B, genomic scaffold, cultivar Chinese Spring	HG670306	774434471	26	821.033	444	0	19	690	320339837	320340509	1	1	597	597	1	673	CCAACCCAGCAACACCCTCCAGGAAGGATCTAAGTCACATTACTTGTTTCAAGTGCGGGAAGACTGGACACTACGCCATTGAATGTCCTGAAGCAAAGAATGGAAATGGTAATGGAAGCCCAGGGAAGAAGCCAATACCTTTCACCAGAGGTCAGGTGAACCACATAAACGTGGAGGAGGTTGAAGATCAGCCTGACGCAGTGATCGGTAAGTTTTTGATCAAGTCATTTGCCGCATTCATTCTTTTTGACATTGGTGCATCGCATTCATACATATCAAGGGGATTTGTGGATAAGTATAACCTGCCAACCCAAGCCCTTAGGTCACCCATGTTAGTAACCTCGCCAGGAGCAGAGTATATGGCTAGTCTATGGTGTGATCGGTTACCATTAAGGATTG…	CCAACCCATCAACACCACCCAAGAGGGATCTAAGCCACATTACATGTTTCAAATGCCAGAAGACTCGACATTATGCCACCAAATGTCCTGAAGCTAAGAATGGAAATGGTAATGGAAGCTCTGGGAAGAAGCCTAACCCTTTCAACAAGGGACAGGTGAACCACATTAGCGTGGAGGAGGTTGAAGCCCAGCCAGATGCAGTAATAGGTAAGTTTTTGGTTAAGTCATTTACTGCAATCGTTCTTTTTGATACTGGTGCATCACATTCATACATATCAAGGGGATTTCTGGATAAGTATAAACTGCCAACCCAAGCCCTTAGGTCACCCATGTTAGTAACCTCGCCAGGAGCAGAGTATATGGCTAGTCTATGGTTTGATCGGTTACCATTAAGGATTG…	|||||||| ||||||| ||| || ||||||||| |||||||| |||||||| ||| ||||||| |||| || |||| ||||||||||||| |||||||||||||||||||||||| | ||||||||||| | ||||||| || || |||||||||||||| | ||||||||||||||||| ||||| || ||||| || |||||||||||| | ||||||||| | ||| || |||||||||| | ||||||||| |||||||||||||||||||||||| ||||||||||||| ||||||||||||||||||||||||||||||||||||||||||||||||||||||||||||||||||||||||| ||||||||||||||||||||||||||||||…	29980884	93445391531	0	0	0.46	1.28	0.85
7	blastn	BLASTN 2.2.31+	Zheng Zhang, Scott Schwartz, Lukas Wagner, and Webb Miller (2000), "A greedy algorithm for aligning DNA sequences", J Comput Biol 2000; 7(1-2):203-14.	nr	Query_6666	contig00003 length=1049 numreads=16	1049	10	1	-2	0	0	L;m;	Query_6672	contig00065 length=707 numreads=4	707	1	gi|669026884|emb|HG670306.1|	Triticum aestivum chromosome 3B, genomic scaffold, cultivar Chinese Spring	HG670306	774434471	27	821.033	444	0	10	690	383600321	383601002	1	1	603	603	1	682	AGAACCATTCCAACCCAGCAACACCCTCCAGGAAGGATCTAAGTCACATTACTTGTTTCAAGTGCGGGAAGACTGGACACTACGCCATTGAATGTCCTGAAGCAAAGAATGGAAATGGTAATGGAAGCCCAGGGAAGAAGCCAATACCTTTCACCAGAGGTCAGGTGAACCACATAAACGTGGAGGAGGTTGAAGATCAGCCTGACGCAGTGATCGGTAAGTTTTTGATCAAGTCATTTGCCGCATTCATTCTTTTTGACATTGGTGCATCGCATTCATACATATCAAGGGGATTTGTGGATAAGTATAACCTGCCAACCCAAGCCCTTAGGTCACCCATGTTAGTAACCTCGCCAGGAGCAGAGTATATGGCTAGTCTATGGTGTGATCGGTTACCAT…	AGAACCGTACCAACCCATCAACACCAGCCAAGAGGGATCTAAGCCACATTACCTGTTTCAAGTGCCAGAAGACTGGACATTATGCCACTGAATGTCCTGAAGCAAAGATTGGAAATGGCAATGGAAGCTCTGGGAAGAAGCCTAACCCTTTCAATAGGGGACAGGTGAACCACGTTAGCGTGGAGGAGGTTGAAGCCCAGCCAGATGCAGTAATAAGTAAGTTTTTGGTTAAGTCATTTGCTGCAATCGTTCTTTTTGATACTGGTGCATCACATTCATACATATCAAGGGGATTTGTGGATAAGTATAAACTGCCAACCCAAGCCCTTAGGTCACCCATGTTAGTAACCTCGCCAGGAGCAGAGTATATGGCTAGTCTATGGTCTGATCGGTTACCAT…	|||||| | |||||||| ||||||| ||| || ||||||||| |||||||| |||||||||||| |||||||||||| || |||| |||||||||||||||||||| ||||||||| ||||||||| | ||||||||||| | ||||||| || || |||||||||||| | | ||||||||||||||||| ||||| || ||||| || ||||||||||| | ||||||||||| ||| || |||||||||| | ||||||||| |||||||||||||||||||||||||||||||||||||| ||||||||||||||||||||||||||||||||||||||||||||||||||||||||||||||||||||||||| ||||||||||||||||||||…	29980884	93445391531	0	0	0.46	1.28	0.85
7	blastn	BLASTN 2.2.31+	Zheng Zhang, Scott Schwartz, Lukas Wagner, and Webb Miller (2000), "A greedy algorithm for aligning DNA sequences", J Comput Biol 2000; 7(1-2):203-14.	nr	Query_6666	contig00003 length=1049 numreads=16	1049	10	1	-2	0	0	L;m;	Query_6672	contig00065 length=707 numreads=4	707	1	gi|669026884|emb|HG670306.1|	Triticum aestivum chromosome 3B, genomic scaffold, cultivar Chinese Spring	HG670306	774434471	28	821.033	444	0	10	690	763968293	763968974	1	1	603	603	1	682	AGAACCATTCCAACCCAGCAACACCCTCCAGGAAGGATCTAAGTCACATTACTTGTTTCAAGTGCGGGAAGACTGGACACTACGCCATTGAATGTCCTGAAGCAAAGAATGGAAATGGTAATGGAAGCCCAGGGAAGAAGCCAATACCTTTCACCAGAGGTCAGGTGAACCACATAAACGTGGAGGAGGTTGAAGATCAGCCTGACGCAGTGATCGGTAAGTTTTTGATCAAGTCATTTGCCGCATTCATTCTTTTTGACATTGGTGCATCGCATTCATACATATCAAGGGGATTTGTGGATAAGTATAACCTGCCAACCCAAGCCCTTAGGTCACCCATGTTAGTAACCTCGCCAGGAGCAGAGTATATGGCTAGTCTATGGTGTGATCGGTTACCAT…	AGAACCGTTCCAACCCAGCAACGCCCGCCAAGAAGGATCTGAGCCACATTACTTGCTACAAGTGCCAGAAGACTGGACATTATGCCAATGAATGTCTTGAAGCTAAGAATGGAAATGGAAATGGAAGCTCTGGGAAGAAGCCTAACCCTTTCAACAGGGGAAAGGTGAACCACGTTAACGTGGAGGAGATTGAAGCGCAGCCATATGCAGTAACAGGTAAGTTTTTGGTTAAGTCATTTACTGCAATCGTTCCTTTTGATAGTGGTGCACCACATTCATACATATCAAGGGGATTTGTGGATAAGTTTAACCTGCCAACCCAAGCCCTTAGGTCACCCATGTTAGTAACCTCGCCAGGAGCAGAGTATATGACTAGTCTATGGTGTGATCGGTTACCAT…	|||||| ||||||||||||||| ||| ||| ||||||||| || ||||||||||| | ||||||| |||||||||||| || |||| |||||||| |||||| |||||||||||||| ||||||||| | ||||||||||| | ||||||| ||| || ||||||||||| | |||||||||||| |||||| ||||| | ||||| | |||||||||||| | ||||||||| | ||| || ||| |||||| | ||||||| | |||||||||||||||||||||||||||||||||| |||||||||||||||||||||||||||||||||||||||||||||||||||||||||||||||| |||||||||||||||||||||||||||||||||…	29980884	93445391531	0	0	0.46	1.28	0.85
7	blastn	BLASTN 2.2.31+	Zheng Zhang, Scott Schwartz, Lukas Wagner, and Webb Miller (2000), "A greedy algorithm for aligning DNA sequences", J Comput Biol 2000; 7(1-2):203-14.	nr	Query_6666	contig00003 length=1049 numreads=16	1049	10	1	-2	0	0	L;m;	Query_6672	contig00065 length=707 numreads=4	707	1	gi|669026884|emb|HG670306.1|	Triticum aestivum chromosome 3B, genomic scaffold, cultivar Chinese Spring	HG670306	774434471	29	815.493	441	0	10	690	129522165	129521484	1	-1	602	602	1	682	AGAACCATTCCAACCCAGCAACACCCTCCAGGAAGGATCTAAGTCACATTACTTGTTTCAAGTGCGGGAAGACTGGACACTACGCCATTGAATGTCCTGAAGCAAAGAATGGAAATGGTAATGGAAGCCCAGGGAAGAAGCCAATACCTTTCACCAGAGGTCAGGTGAACCACATAAACGTGGAGGAGGTTGAAGATCAGCCTGACGCAGTGATCGGTAAGTTTTTGATCAAGTCATTTGCCGCATTCATTCTTTTTGACATTGGTGCATCGCATTCATACATATCAAGGGGATTTGTGGATAAGTATAACCTGCCAACCCAAGCCCTTAGGTCACCCATGTTAGTAACCTCGCCAGGAGCAGAGTATATGGCTAGTCTATGGTGTGATCGGTTACCAT…	AGAACCGTTCCAACCCAACAACGCCCGCCAAGAAGGATCTAAGTCACATTACTTGTTTCAAGTGCGGGAAGAATAGACATTATGCCACGGAGTGTTCTGAAGCAAAGAATGGAAATGGCAATGGAAGCTCTGGGAAGAAGCCCAACCCTTTCAATAGGGGTCAAGTGAACCACGTTAGCGTGGAGGAGGTTGAAGCGCAGCCAGATGCAGTAATAGGTAAGTTTTTGGTTAAGTCATTTACTGCAATCATTCTATTTTATACTGGTGCATCGCATTCATACATATCAAGGGGATTTGTGGATAAGTATAGTCTGCCAACCCAAGCCCTTAGGTCACCCATGTTAGTAACCTCGCCAGGAGCAGAGTATATGGCTAGCCTATGGTGTGATCGGTTACCAT…	|||||| |||||||||| |||| ||| ||| ||||||||||||||||||||||||||||||||||||||||| | |||| || |||| || ||| |||||||||||||||||||||| ||||||||| | ||||||||||| | ||||||| || ||||| ||||||||| | | ||||||||||||||||| ||||| || ||||| || |||||||||||| | ||||||||| | ||| ||||||| ||| | | ||||||||||||||||||||||||||||||||||||||||||||||| ||||||||||||||||||||||||||||||||||||||||||||||||||||||||||||||||| |||||||||||||||||||||||||||…	29980884	93445391531	0	0	0.46	1.28	0.85
7	blastn	BLASTN 2.2.31+	Zheng Zhang, Scott Schwartz, Lukas Wagner, and Webb Miller (2000), "A greedy algorithm for aligning DNA sequences", J Comput Biol 2000; 7(1-2):203-14.	nr	Query_6666	contig00003 length=1049 numreads=16	1049	10	1	-2	0	0	L;m;	Query_6672	contig00065 length=707 numreads=4	707	1	gi|669026884|emb|HG670306.1|	Triticum aestivum chromosome 3B, genomic scaffold, cultivar Chinese Spring	HG670306	774434471	30	815.493	441	0	10	690	218144887	218145567	1	1	603	603	4	683	AGAACCATTCCAACCCAGCAACACCCTCCAGGAAGGATCTAAGTCACATTACTTGTTTCAAGTGCGGGAAGACTGGACACTACGCCATTGAATGTCCTGAAGCAAAGAATGGAAATGGTAATGGAAGCCCAGGGAAGAAGCC-AATACCTTTCACCAGAGGTCAGGTGAACCACATAAACGTGGAGGAGGTTGAAGATCAGCCTGACGCAGTGATCGGTAAGTTTTTGATCAAGTCATTTGCCGCATTCATTCTTTTTGACATTGGTGCATCGCATTCATACATATCAAGGGGATTTGTGGATAAGTATAACCTGCCAACCCAAGCCCTTAGGTCACCCATGTTAGTAACCTCGCCAGGAGCAGAGTATATGGCTAGTCTATGGTGTGATCGGTTACCA…	AGAACCGTGCCAACCCGTCAACACCAGCCAAGAGGGATCTGAGCCACATCACCTGTTACAAATGCCAGAAGACTGGACATTATGTCACTGAATGTCCTGAAGCGAAGAATGGAAATGGCAATGGAAGTTCTGGGAAGAAGCCCAAT-CC-TTCAACAAAGGACAGGTGAACCACGTTAGCATGGAGGAGGTTGAAGCCCAGCCTGATGCAGTAATAGGTAAGTTTTTGTTTAAGTCATTTACTGCAATTGTTCTTTTTGATACTAGTGCATCGCATTCATACATATCAAGGGGATTTGTGGATAAGTATAACCTGCCAACCCAAGCCCTTAGGTCACCCATGTTAGTAACCTCGCCAGGAGCAGAGGATATGGCTAGTCTATGGTGTGATTGGTTACCA…	|||||| | ||||||| ||||||| ||| || |||||| || ||||| || |||| ||| ||| |||||||||||| || | || ||||||||||||||| |||||||||||||| |||||||| | ||||||||||| ||| || |||| || ||| |||||||||||| | | | ||||||||||||||| |||||||| ||||| || |||||||||||| | ||||||||| | ||| | |||||||||| | | ||||||||||||||||||||||||||||||||||||||||||||||||||||||||||||||||||||||||||||||||||||||||||||||||||||| ||||||||||||||||||||||| ||||||||||||||…	29980884	93445391531	0	0	0.46	1.28	0.85
7	blastn	BLASTN 2.2.31+	Zheng Zhang, Scott Schwartz, Lukas Wagner, and Webb Miller (2000), "A greedy algorithm for aligning DNA sequences", J Comput Biol 2000; 7(1-2):203-14.	nr	Query_6666	contig00003 length=1049 numreads=16	1049	10	1	-2	0	0	L;m;	Query_6672	contig00065 length=707 numreads=4	707	1	gi|669026884|emb|HG670306.1|	Triticum aestivum chromosome 3B, genomic scaffold, cultivar Chinese Spring	HG670306	774434471	31	815.493	441	0	10	690	219985814	219986494	1	1	603	603	4	683	AGAACCATTCCAACCCAGCAACACCCTCCAGGAAGGATCTAAGTCACATTACTTGTTTCAAGTGCGGGAAGACTGGACACTACGCCATTGAATGTCCTGAAGCAAAGAATGGAAATGGTAATGGAAGCCCAGGGAAGAAGCCAATACC-TTTCACCAGAGGTCAGGTGAACCACATAAACGTGGAGGAGGTTGAAGATCAGCCTGACGCAGTGATCGGTAAGTTTTTGATCAAGTCATTTGCCGCATTCATTCTTTTTGACATTGGTGCATCGCATTCATACATATCAAGGGGATTTGTGGATAAGTATAACCTGCCAACCCAAGCCCTTAGGTCACCCATGTTAGTAACCTCGCCAGGAGCAGAGTATATGGCTAGTCTATGGTGTGATCGGTTACCA…	AGAATCATGCCAACCCA-TAACACCAGCCAAGAGGGATCTGAGCCACATTACCTATTACAAATGCCAGAAGACTGTACATTATGCCATTGAATGTCCTGAAGCGAAGATTGCAAATGGCAATGGGAGCTCTGGGAAGAAGCCCA-ACCGTTTCAACAAAGGACAGGTGAACCACGTTAGCGTGGAGGAGGTTGAAGCCTAGCCAGATGCAGTAATAGGTAAGTTTTTGGTTAAGTCATTTACTGCAATCGTGCTTTTTGATACTGGTGCATCGCATTCATACATATCAAGGGGATTTGTGGATAAGTATAAACTGCCAACCCAAGCCCTTAGGTCGCCCATGTTAGTAACCTCGCCAGGAGTAGAGTATATGGCTAGTCTATGGTGTGATCGGTTACCA…	|||| ||| |||||||| |||||| ||| || |||||| || |||||||| | || ||| ||| |||||||| ||| || |||||||||||||||||||| |||| || |||||| ||||| ||| | ||||||||||| | ||| ||||| || ||| |||||||||||| | | ||||||||||||||||| |||| || ||||| || |||||||||||| | ||||||||| | ||| || | |||||||| | |||||||||||||||||||||||||||||||||||||||||||||||| ||||||||||||||||||||||| ||||||||||||||||||||||||| ||||||||||||||||||||||||||||||||||||||||||…	29980884	93445391531	0	0	0.46	1.28	0.85
7	blastn	BLASTN 2.2.31+	Zheng Zhang, Scott Schwartz, Lukas Wagner, and Webb Miller (2000), "A greedy algorithm for aligning DNA sequences", J Comput Biol 2000; 7(1-2):203-14.	nr	Query_6666	contig00003 length=1049 numreads=16	1049	10	1	-2	0	0	L;m;	Query_6672	contig00065 length=707 numreads=4	707	1	gi|669026884|emb|HG670306.1|	Triticum aestivum chromosome 3B, genomic scaffold, cultivar Chinese Spring	HG670306	774434471	32	815.493	441	0	10	690	231540430	231539749	1	-1	602	602	1	682	AGAACCATTCCAACCCAGCAACACCCTCCAGGAAGGATCTAAGTCACATTACTTGTTTCAAGTGCGGGAAGACTGGACACTACGCCATTGAATGTCCTGAAGCAAAGAATGGAAATGGTAATGGAAGCCCAGGGAAGAAGCCAATACCTTTCACCAGAGGTCAGGTGAACCACATAAACGTGGAGGAGGTTGAAGATCAGCCTGACGCAGTGATCGGTAAGTTTTTGATCAAGTCATTTGCCGCATTCATTCTTTTTGACATTGGTGCATCGCATTCATACATATCAAGGGGATTTGTGGATAAGTATAACCTGCCAACCCAAGCCCTTAGGTCACCCATGTTAGTAACCTCGCCAGGAGCAGAGTATATGGCTAGTCTATGGTGTGATCGGTTACCAT…	AGAACCGTACCAACCCATCAACCCCGGCCAAGAGGGATCTAAGCCACATTACCTGCTACAAATGCCAGAAGACTGGACATTATGCCACTGAATGTCCTGAAGCGAAGAATGGAAATGGCAATGGGAGCTCTGGGAAGAAGCCCAACCCTTTCAACAAGGGACAGGTGAACCACGTTAGCGTGGATGAGGTTGAAGCCCAGCCAGATGCAGTAATAGGTAAGTTTTTGGTTAAGTCATTTACTGCAATCGTTCTTTTTGATACTGGTGCATCGCATTCATACATATCAAGGGGATTTATGAATAAGTATAAATAGCCAACCCAAGCCCTTAGGTCACCCATGTTAGTAACCTCGCCAGGAGCAGAGTATATGGCTAGTCTATGGTGTGATCGGTTACCAT…	|||||| | |||||||| |||| || ||| || ||||||||| |||||||| || | ||| ||| |||||||||||| || |||| ||||||||||||||| |||||||||||||| ||||| ||| | ||||||||||| | ||||||| || || |||||||||||| | | |||||| |||||||||| ||||| || ||||| || |||||||||||| | ||||||||| | ||| || |||||||||| | |||||||||||||||||||||||||||||||||| || |||||||||| |||||||||||||||||||||||||||||||||||||||||||||||||||||||||||||||||||||||||||||||||||||||||||||…	29980884	93445391531	0	0	0.46	1.28	0.85
7	blastn	BLASTN 2.2.31+	Zheng Zhang, Scott Schwartz, Lukas Wagner, and Webb Miller (2000), "A greedy algorithm for aligning DNA sequences", J Comput Biol 2000; 7(1-2):203-14.	nr	Query_6666	contig00003 length=1049 numreads=16	1049	10	1	-2	0	0	L;m;	Query_6672	contig00065 length=707 numreads=4	707	1	gi|669026884|emb|HG670306.1|	Triticum aestivum chromosome 3B, genomic scaffold, cultivar Chinese Spring	HG670306	774434471	33	815.493	441	0	1	690	282651594	282652283	1	1	608	608	2	691	GCAACAAATAGAACCATTCCAACCCAGCAACACCCTCCAGGAAGGATCTAAGTCACATTACTTGTTTCAAGTGCGGGAAGACTGGACACTACGCCATTGAATGTCCTGAAGCAAAGAATGGAAATGGTAATGGAAGCCCAGGGAAGAAGCCAATACCTTTCACCAGAGGTCAGGTGAACCACATAAACGTGGAGGAGGTTGAAGATCAGCCTGACGCAGTGATCGGTAAGTTTTTGATCAAGTCATTTGCCGCATTCATTCTTTTTGACATTGGTGCATCGCATTCATACATATCAAGGGGATTTGTGGATAAGTATAACCTGCCAACCCAAGCCCTTAGGTCACCCATGTTAGTAACCTCGCCAGGAGCAGAGTATATGGCTAGTCTATGGTGTGATC…	GCAACAGACAGAACTGTACCAACCCATCAACACCAGCCAAGAGGGATCTAAGTCACATTACCTGTTTCAAGTGCCAGAAGACTGGACATTATGCCATTAAATGTCCTGAAG-TAAGAATGGAAATGGCAATGGAAGCTACGGGAAGAAGCCTAACCCTTTCAACAGGGGACAGGTGAACCACGTTAGCGTGGAGGAGGTTGAAGCCCAGCCAGATGCAGTAATAGGTAGGTTTTTGGTTAAGTCATTTACTGCAATCGTTCTTTTTGATACTGGTGCATCGCATTCATACAAATCAAGGGGATTTGTGGATAAGTATAAACTGCCAACCCAAGCCATTAGGTCACCCACGTTAGTAACCTCGCCAGGAGCAGAGTATATGGCTAGTCTATGGTGTGATC…	|||||| | ||||| | |||||||| ||||||| ||| || |||||||||||||||||| |||||||||||| |||||||||||| || |||||| |||||||||||| |||||||||||||| ||||||||| ||||||||||| | ||||||| ||| || |||||||||||| | | ||||||||||||||||| ||||| || ||||| || |||| ||||||| | ||||||||| | ||| || |||||||||| | |||||||||||||||||||| ||||||||||||||||||||||||||| ||||||||||||||| |||||||||||| ||||||||||||||||||||||||||||||||||||||||||||||||||||||||||…	29980884	93445391531	0	0	0.46	1.28	0.85
7	blastn	BLASTN 2.2.31+	Zheng Zhang, Scott Schwartz, Lukas Wagner, and Webb Miller (2000), "A greedy algorithm for aligning DNA sequences", J Comput Biol 2000; 7(1-2):203-14.	nr	Query_6666	contig00003 length=1049 numreads=16	1049	10	1	-2	0	0	L;m;	Query_6672	contig00065 length=707 numreads=4	707	1	gi|669026884|emb|HG670306.1|	Triticum aestivum chromosome 3B, genomic scaffold, cultivar Chinese Spring	HG670306	774434471	34	815.493	441	0	10	690	284042312	284042993	1	1	602	602	1	682	AGAACCATTCCAACCCAGCAACACCCTCCAGGAAGGATCTAAGTCACATTACTTGTTTCAAGTGCGGGAAGACTGGACACTACGCCATTGAATGTCCTGAAGCAAAGAATGGAAATGGTAATGGAAGCCCAGGGAAGAAGCCAATACCTTTCACCAGAGGTCAGGTGAACCACATAAACGTGGAGGAGGTTGAAGATCAGCCTGACGCAGTGATCGGTAAGTTTTTGATCAAGTCATTTGCCGCATTCATTCTTTTTGACATTGGTGCATCGCATTCATACATATCAAGGGGATTTGTGGATAAGTATAACCTGCCAACCCAAGCCCTTAGGTCACCCATGTTAGTAACCTCGCCAGGAGCAGAGTATATGGCTAGTCTATGGTGTGATCGGTTACCAT…	AGAACCGTTCCAACCCAGCAATGCCCGCCAAGAAGGATCGAAGTAACATTACTTGTTTCAAGTGCGGGAAGAATGGACATTACGCCACAGAGTGTTCTGAAGCAAAGAATGGAAATGGCAATGGAAGCTCTGGGAAGAAGCCCAACCCTTTCAACAGGGGACAAGTGAACCACGTTAGCGTGGAGGAGGTTGAAGCACAGCCATATGCAGTAATAAGTAAGTTTTTGGTTAAGTCATTTATTGCAATCGTTCTTTTTGATACTGGTGCATCGCATTCATACATATCAAGGGGATTTGTGGATAATTTTAAACTGCCAACCCAAGCCCTTAGGTCACCCATGTTAGTAACCTCGCCAGGAGCAGAGTATATGGCTAGCCTATGGTGTGATCGGTTACCAT…	|||||| |||||||||||||| ||| ||| |||||||| |||| ||||||||||||||||||||||||||| |||||| ||||||| || ||| |||||||||||||||||||||| ||||||||| | ||||||||||| | ||||||| ||| || || ||||||||| | | ||||||||||||||||| ||||| | ||||| || ||||||||||| | ||||||||| ||| || |||||||||| | |||||||||||||||||||||||||||||||||||||||||| | ||| ||||||||||||||||||||||||||||||||||||||||||||||||||||||||||||||||| ||||||||||||||||||||||||||||||…	29980884	93445391531	0	0	0.46	1.28	0.85
7	blastn	BLASTN 2.2.31+	Zheng Zhang, Scott Schwartz, Lukas Wagner, and Webb Miller (2000), "A greedy algorithm for aligning DNA sequences", J Comput Biol 2000; 7(1-2):203-14.	nr	Query_6666	contig00003 length=1049 numreads=16	1049	10	1	-2	0	0	L;m;	Query_6672	contig00065 length=707 numreads=4	707	1	gi|669026884|emb|HG670306.1|	Triticum aestivum chromosome 3B, genomic scaffold, cultivar Chinese Spring	HG670306	774434471	35	815.493	441	0	10	690	326083252	326083933	1	1	603	603	3	683	AGAACCATTCCAACCCAGCAACACCCTCCAGGAAGGATCTAAGTCACATTACTTGTTTCAAGTGCGGGAAGACTGGACACTACGCCATTGAATGTCCTGAAGCAAAGAATGGAAATGGTAATGGAAGCCCAGGGAAGAAGCCAATAC-CTTTCACCAGAGGTCAGGTGAACCACATAAACGTGGAGGAGGTTGAAGATCAGCCTGACGCAGTGATCGGTAAGTTTTTGATCAAGTCATTTGCCGCATTCATTCTTTTTGACATTGGTGCATCGCATTCATACATATCAAGGGGATTTGTGGATAAGTATAACCTGCCAACCCAAGCCCTTAGGTCACCCATGTTAGTAACCTCGCCAGGAGCAGAGTATATGGCTAGTCTATGGTGTGATCGGTTACCA…	AGAACCATTCCAACCCAGCAACGCCCGCAAAGAAGGATCTAAGTCACATTACTTGTTTCAAGTGCGGGAAGAATGGACATTACGCCATGGAGTGTTCTGAAGCAAATAATGGAAATGGCAATGGAAGCTCTGGGAAGAAGCCCA-ACTCTTTCAATAGGGGACAGGTGAACCACGTTAGCATGGAGGAGGTTGAAGCGCAACCTGATGCACTAATAGGTAAGTTTTTGGTTAAGTCATTTACTACAATCGTTCTTTTTGATACTGGTGCATCGCATTCATACATATCAAGGGGATTTGTGGATAAGTTTAACCTGCCAACCCAAGCCTTTGGGTCACCCATGTTAGTAACCTTGCCAGGAGCAGAGTATATGGCTAGCTTATGGTGTGATCGGTTACAA…	|||||||||||||||||||||| ||| | | ||||||||||||||||||||||||||||||||||||||||| |||||| |||||||| || ||| |||||||||| ||||||||||| ||||||||| | ||||||||||| | || |||||| || || |||||||||||| | | | ||||||||||||||| || ||||| ||| | || |||||||||||| | ||||||||| | || || |||||||||| | |||||||||||||||||||||||||||||||||||||||||||| ||||||||||||||||||| || ||||||||||||||||||||| |||||||||||||||||||||||| |||||||||||||||||| |||||…	29980884	93445391531	0	0	0.46	1.28	0.85
7	blastn	BLASTN 2.2.31+	Zheng Zhang, Scott Schwartz, Lukas Wagner, and Webb Miller (2000), "A greedy algorithm for aligning DNA sequences", J Comput Biol 2000; 7(1-2):203-14.	nr	Query_6666	contig00003 length=1049 numreads=16	1049	10	1	-2	0	0	L;m;	Query_6672	contig00065 length=707 numreads=4	707	1	gi|669026884|emb|HG670306.1|	Triticum aestivum chromosome 3B, genomic scaffold, cultivar Chinese Spring	HG670306	774434471	36	815.493	441	0	1	690	380831107	380831797	1	1	608	608	1	691	GCAACAAATAGAACCATTCCAACCCAGCAACACCCTCCAGGAAGGATCTAAGTCACATTACTTGTTTCAAGTGCGGGAAGACTGGACACTACGCCATTGAATGTCCTGAAGCAAAGAATGGAAATGGTAATGGAAGCCCAGGGAAGAAGCCAATACCTTTCACCAGAGGTCAGGTGAACCACATAAACGTGGAGGAGGTTGAAGATCAGCCTGACGCAGTGATCGGTAAGTTTTTGATCAAGTCATTTGCCGCATTCATTCTTTTTGACATTGGTGCATCGCATTCATACATATCAAGGGGATTTGTGGATAAGTATAACCTGCCAACCCAAGCCCTTAGGTCACCCATGTTAGTAACCTCGCCAGGAGCAGAGTATATGGCTAGTCTATGGTGTGATC…	GCAACAGACAGAATCGTGCCAACCCATCAACACCAGCCAAGATGGATCTAAGCCACATTACCTATTTCAAGTGCCAGAAGACTGGACATTATGCCACTGAATGTCCTGAAGCAAAGAATGGAAATGGCAATGGAAGCTCTGGGAAGAAGCCCAACCCTTTCAACAGGGGACAGGTGAACCACGTTAACGTGGAGGAGGTTTAAGCCCAGCCAAATGCAGTAATAGGTAAGTTTTTGGTTAAGTCATTTACTGCAATCGTTCTTTTTGATACTGGTGCATCGCACTCATACATATCCAGGGGATTTATGGATAAGTATAAACTGCCAACCCAAGCCCTTAGGTCACCCATGTTAGTAACCTCACCAAGAGTAGAGTATATGGCTAGTCTATGGTGTGATC…	|||||| | |||| | | |||||||| ||||||| ||| || ||||||||| |||||||| | |||||||||| |||||||||||| || |||| |||||||||||||||||||||||||||||| ||||||||| | ||||||||||| | ||||||| ||| || |||||||||||| | ||||||||||||||| ||| ||||| | ||||| || |||||||||||| | ||||||||| | ||| || |||||||||| | |||||||||||| ||||||||||| ||||||||| ||||||||||||| ||||||||||||||||||||||||||||||||||||||||| ||| ||| ||||||||||||||||||||||||||||||||||…	29980884	93445391531	0	0	0.46	1.28	0.85
7	blastn	BLASTN 2.2.31+	Zheng Zhang, Scott Schwartz, Lukas Wagner, and Webb Miller (2000), "A greedy algorithm for aligning DNA sequences", J Comput Biol 2000; 7(1-2):203-14.	nr	Query_6666	contig00003 length=1049 numreads=16	1049	10	1	-2	0	0	L;m;	Query_6672	contig00065 length=707 numreads=4	707	1	gi|669026884|emb|HG670306.1|	Triticum aestivum chromosome 3B, genomic scaffold, cultivar Chinese Spring	HG670306	774434471	37	815.493	441	0	10	690	414755403	414754722	1	-1	602	602	1	682	AGAACCATTCCAACCCAGCAACACCCTCCAGGAAGGATCTAAGTCACATTACTTGTTTCAAGTGCGGGAAGACTGGACACTACGCCATTGAATGTCCTGAAGCAAAGAATGGAAATGGTAATGGAAGCCCAGGGAAGAAGCCAATACCTTTCACCAGAGGTCAGGTGAACCACATAAACGTGGAGGAGGTTGAAGATCAGCCTGACGCAGTGATCGGTAAGTTTTTGATCAAGTCATTTGCCGCATTCATTCTTTTTGACATTGGTGCATCGCATTCATACATATCAAGGGGATTTGTGGATAAGTATAACCTGCCAACCCAAGCCCTTAGGTCACCCATGTTAGTAACCTCGCCAGGAGCAGAGTATATGGCTAGTCTATGGTGTGATCGGTTACCAT…	AGAACTGTTCCAACCCAGCAACGCCCGCCAAGAAGGATCTAAGTCACATTACTTGTTTCAAGTGAAGGAAGAATGGACATTACGCCATGGAGTGTTCTGAAGCAAAGAATGGAAATGGCAATGGAAGCTCTGGGAAGAAGCCCAACCCTTTCAACAGGGGACAAGTGAACCATGTTAGCGTGGAGGAGGTTGAAGCGCAACCCGATGCAGTAATAGGTAAGTTTTTGGTTAACTCATTTACTGCAATCATTCTTTTTTATACTGGTGCATCGCATTCATACATGTCAAGGGGATTTGTGGATAAGTATAACCTACCAACCCAAGACCTTAGGTCACCCATGTTAGTAACCTCGCTAGGAGCAGAGTATATGGCCAGCCTATGGTGTGATCGGTTACCAT…	||||| ||||||||||||||| ||| ||| ||||||||||||||||||||||||||||||||| |||||| |||||| |||||||| || ||| |||||||||||||||||||||| ||||||||| | ||||||||||| | ||||||| ||| || || |||||||| | | ||||||||||||||||| || || || ||||| || |||||||||||| | || |||||| | ||| ||||||||||| | | ||||||||||||||||||||| ||||||||||||||||||||||||||||| |||||||||| ||||||||||||||||||||||||||||| |||||||||||||||||| || |||||||||||||||||||||||||||…	29980884	93445391531	0	0	0.46	1.28	0.85
7	blastn	BLASTN 2.2.31+	Zheng Zhang, Scott Schwartz, Lukas Wagner, and Webb Miller (2000), "A greedy algorithm for aligning DNA sequences", J Comput Biol 2000; 7(1-2):203-14.	nr	Query_6666	contig00003 length=1049 numreads=16	1049	10	1	-2	0	0	L;m;	Query_6672	contig00065 length=707 numreads=4	707	1	gi|669026884|emb|HG670306.1|	Triticum aestivum chromosome 3B, genomic scaffold, cultivar Chinese Spring	HG670306	774434471	38	815.493	441	0	19	690	417516174	417515502	1	-1	596	596	1	673	CCAACCCAGCAACACCCTCCAGGAAGGATCTAAGTCACATTACTTGTTTCAAGTGCGGGAAGACTGGACACTACGCCATTGAATGTCCTGAAGCAAAGAATGGAAATGGTAATGGAAGCCCAGGGAAGAAGCCAATACCTTTCACCAGAGGTCAGGTGAACCACATAAACGTGGAGGAGGTTGAAGATCAGCCTGACGCAGTGATCGGTAAGTTTTTGATCAAGTCATTTGCCGCATTCATTCTTTTTGACATTGGTGCATCGCATTCATACATATCAAGGGGATTTGTGGATAAGTATAACCTGCCAACCCAAGCCCTTAGGTCACCCATGTTAGTAACCTCGCCAGGAGCAGAGTATATGGCTAGTCTATGGTGTGATCGGTTACCATTAAGGATTG…	CCAACCCATCAACGCCAGCCAAGATGGATCTAAGCCACATTACCTGTTTCAAATGCCAGAAGACTGGACATTATGCCACTAAATGTCCTAAAGCTAAGAATGGAAATGGCAATGGAAGTTCTGGGAAGAAGCCTAACCCTTTCAACAGGGGGCAGGTGAACCACGTTAGCATGGAGGAGGTTGAAGCCTAGCCAGATGCCGTAATAGGTAAGTTTTTGGTTAAGTCATTTACTGCAATCATTCTTTTTGATACTGGTGCATCGCATTCATACATATCAAGGGGATTTGTGTATAAGTATAAACTGCCAACGCAAGCCCTTAGGTCACCCATGTTAGTAACCTCGCCAGGTGCAGAGTATATGGCTAGTCTATGGTGTGATCGGTTACCATTAAGGATTG…	|||||||| |||| || ||| || ||||||||| |||||||| |||||||| ||| |||||||||||| || |||| | |||||||| |||| |||||||||||||| |||||||| | ||||||||||| | ||||||| ||| || |||||||||||| | | | ||||||||||||||| |||| || || || || |||||||||||| | ||||||||| | ||| ||||||||||||| | ||||||||||||||||||||||||||||||||||||| |||||||||| |||||||| |||||||||||||||||||||||||||||||||||||| |||||||||||||||||||||||||||||||||||||||||||||||||||||||…	29980884	93445391531	0	0	0.46	1.28	0.85
7	blastn	BLASTN 2.2.31+	Zheng Zhang, Scott Schwartz, Lukas Wagner, and Webb Miller (2000), "A greedy algorithm for aligning DNA sequences", J Comput Biol 2000; 7(1-2):203-14.	nr	Query_6666	contig00003 length=1049 numreads=16	1049	10	1	-2	0	0	L;m;	Query_6672	contig00065 length=707 numreads=4	707	1	gi|669026884|emb|HG670306.1|	Triticum aestivum chromosome 3B, genomic scaffold, cultivar Chinese Spring	HG670306	774434471	39	815.493	441	0	10	690	437766534	437767215	1	1	602	602	1	682	AGAACCATTCCAACCCAGCAACACCCTCCAGGAAGGATCTAAGTCACATTACTTGTTTCAAGTGCGGGAAGACTGGACACTACGCCATTGAATGTCCTGAAGCAAAGAATGGAAATGGTAATGGAAGCCCAGGGAAGAAGCCAATACCTTTCACCAGAGGTCAGGTGAACCACATAAACGTGGAGGAGGTTGAAGATCAGCCTGACGCAGTGATCGGTAAGTTTTTGATCAAGTCATTTGCCGCATTCATTCTTTTTGACATTGGTGCATCGCATTCATACATATCAAGGGGATTTGTGGATAAGTATAACCTGCCAACCCAAGCCCTTAGGTCACCCATGTTAGTAACCTCGCCAGGAGCAGAGTATATGGCTAGTCTATGGTGTGATCGGTTACCAT…	AGAACCGTTCCAACCCAACAACGCCCGCCAAGAAGGATCTAAGTCACATTACTTGTTTCAAGTGCGGGAAGAATAGACATTATGCCACGGAGTGTTCTGAAGCAAAGAATGGAAATGGCAATGGAAGCTCTGGGAAGAAGCCCAACCCTTTCAATAGGGGTCAAGTGAACCACGTTAGCGTGGAGGAGGTTGAAGCGCAGCCAGATGCAGTAATAGGTAAGTTTTTGGTTAAGTCATTTACTGCAATCATTCTATTTTATACTGGTGCATCGCATTCATACATATCAAGGGGATTTGTGGATAAGTATAGTCTGCCAACCCAAGCCCTTAGGTCACCCATGTTAGTAACCTCGCCAGGAGCAGAGTATATGGCTAGCCTATGGTGTGATCGGTTACCAT…	|||||| |||||||||| |||| ||| ||| ||||||||||||||||||||||||||||||||||||||||| | |||| || |||| || ||| |||||||||||||||||||||| ||||||||| | ||||||||||| | ||||||| || ||||| ||||||||| | | ||||||||||||||||| ||||| || ||||| || |||||||||||| | ||||||||| | ||| ||||||| ||| | | ||||||||||||||||||||||||||||||||||||||||||||||| ||||||||||||||||||||||||||||||||||||||||||||||||||||||||||||||||| |||||||||||||||||||||||||||…	29980884	93445391531	0	0	0.46	1.28	0.85
7	blastn	BLASTN 2.2.31+	Zheng Zhang, Scott Schwartz, Lukas Wagner, and Webb Miller (2000), "A greedy algorithm for aligning DNA sequences", J Comput Biol 2000; 7(1-2):203-14.	nr	Query_6666	contig00003 length=1049 numreads=16	1049	10	1	-2	0	0	L;m;	Query_6672	contig00065 length=707 numreads=4	707	1	gi|669026884|emb|HG670306.1|	Triticum aestivum chromosome 3B, genomic scaffold, cultivar Chinese Spring	HG670306	774434471	40	815.493	441	0	10	690	441507098	441506417	1	-1	602	602	1	682	AGAACCATTCCAACCCAGCAACACCCTCCAGGAAGGATCTAAGTCACATTACTTGTTTCAAGTGCGGGAAGACTGGACACTACGCCATTGAATGTCCTGAAGCAAAGAATGGAAATGGTAATGGAAGCCCAGGGAAGAAGCCAATACCTTTCACCAGAGGTCAGGTGAACCACATAAACGTGGAGGAGGTTGAAGATCAGCCTGACGCAGTGATCGGTAAGTTTTTGATCAAGTCATTTGCCGCATTCATTCTTTTTGACATTGGTGCATCGCATTCATACATATCAAGGGGATTTGTGGATAAGTATAACCTGCCAACCCAAGCCCTTAGGTCACCCATGTTAGTAACCTCGCCAGGAGCAGAGTATATGGCTAGTCTATGGTGTGATCGGTTACCAT…	AGAACCGTTCCAACCCAACAACGCCCGCCAAGAAGGATCTAAGTCACATTACTTGTTTCAAGTGCGGGAAGAATAGACATTATGCCACGGAGTGTTCTGAAGCAAAGAATGGAAATGGCAATGGAAGCTCTGGGAAGAAGCCCAACCCTTTCAATAGGGGTCAAGTGAACCACGTTAGCGTGGAGGAGGTTGAAGCGCAGCCAGATGCAGTAATAGGTAAGTTTTTGGTTAAGTCATTTACTGCAATCATTCTATTTTATACTGGTGCATCGCATTCATACATATCAAGGGGATTTGTGGATAAGTATAGTCTGCCAACCCAAGCCCTTAGGTCACCCATGTTAGTAACCTCGCCAGGAGCAGAGTATATGGCTAGCCTATGGTGTGATCGGTTACCAT…	|||||| |||||||||| |||| ||| ||| ||||||||||||||||||||||||||||||||||||||||| | |||| || |||| || ||| |||||||||||||||||||||| ||||||||| | ||||||||||| | ||||||| || ||||| ||||||||| | | ||||||||||||||||| ||||| || ||||| || |||||||||||| | ||||||||| | ||| ||||||| ||| | | ||||||||||||||||||||||||||||||||||||||||||||||| ||||||||||||||||||||||||||||||||||||||||||||||||||||||||||||||||| |||||||||||||||||||||||||||…	29980884	93445391531	0	0	0.46	1.28	0.85
7	blastn	BLASTN 2.2.31+	Zheng Zhang, Scott Schwartz, Lukas Wagner, and Webb Miller (2000), "A greedy algorithm for aligning DNA sequences", J Comput Biol 2000; 7(1-2):203-14.	nr	Query_6666	contig00003 length=1049 numreads=16	1049	10	1	-2	0	0	L;m;	Query_6672	contig00065 length=707 numreads=4	707	1	gi|669026884|emb|HG670306.1|	Triticum aestivum chromosome 3B, genomic scaffold, cultivar Chinese Spring	HG670306	774434471	41	815.493	441	0	10	690	554810018	554810699	1	1	602	602	1	682	AGAACCATTCCAACCCAGCAACACCCTCCAGGAAGGATCTAAGTCACATTACTTGTTTCAAGTGCGGGAAGACTGGACACTACGCCATTGAATGTCCTGAAGCAAAGAATGGAAATGGTAATGGAAGCCCAGGGAAGAAGCCAATACCTTTCACCAGAGGTCAGGTGAACCACATAAACGTGGAGGAGGTTGAAGATCAGCCTGACGCAGTGATCGGTAAGTTTTTGATCAAGTCATTTGCCGCATTCATTCTTTTTGACATTGGTGCATCGCATTCATACATATCAAGGGGATTTGTGGATAAGTATAACCTGCCAACCCAAGCCCTTAGGTCACCCATGTTAGTAACCTCGCCAGGAGCAGAGTATATGGCTAGTCTATGGTGTGATCGGTTACCAT…	AGAATCGTTCCAACCCAGCAACACCAGCTAAGAAGGATCTAAGCCACATTACTTGCTACAAGTGCCAGAAGACTGGACATTATGCCAATGAATGTCTTGAAGCTAAGAATGGAAATGGCAATGCAAGCTCTGGGAAGAAGCCGAACCCTTTCAAAAGGGGACAGGTGAACCACGTTAACGTGGAGGAGGCTGAAGCACAGCCAGACGCAGTAATAGGTAAGTTTTTGGTTAAGTCATTTACTTCAATTGTTCCTTTTGATACCGGTGCATCGCATTCATACATATCAAGGGGATTTGTGGATAAGTATAACCTGCCAACCCAAGCCCTTAGGTCACCCATGTTAGTAACCTCGCCAGGAGCGGAGTATATGGCTAGCCATTGGTGTGATCGGTTACCAT…	|||| | |||||||||||||||||| | | |||||||||||| ||||||||||| | ||||||| |||||||||||| || |||| |||||||| |||||| |||||||||||||| |||| |||| | ||||||||||| | ||||||| || || |||||||||||| | ||||||||||||| ||||| ||||| |||||||| || |||||||||||| | ||||||||| | || | ||| |||||| | |||||||||||||||||||||||||||||||||||||||||||||||||||||||||||||||||||||||||||||||||||||||||||||||||| |||||||||||||| | |||||||||||||||||||||| |||||…	29980884	93445391531	0	0	0.46	1.28	0.85
7	blastn	BLASTN 2.2.31+	Zheng Zhang, Scott Schwartz, Lukas Wagner, and Webb Miller (2000), "A greedy algorithm for aligning DNA sequences", J Comput Biol 2000; 7(1-2):203-14.	nr	Query_6666	contig00003 length=1049 numreads=16	1049	10	1	-2	0	0	L;m;	Query_6672	contig00065 length=707 numreads=4	707	1	gi|669026884|emb|HG670306.1|	Triticum aestivum chromosome 3B, genomic scaffold, cultivar Chinese Spring	HG670306	774434471	42	815.493	441	0	10	690	697120670	697119990	1	-1	603	603	4	683	AGAACCATTCCAACCCAGCAACACCCTCCAGGAAGGATCTAAGTCACATTACTTGTTTCAAGTGCGGGAAGACTGGACACTACGCCATTGAATGTCCTGAAGCAAAGAATGGAAATGGTAATGGAAGCCCAGGGAAGAAGCCAATACC-TTTCACCAGAGGTCAGGTGAACCACATAAACGTGGAGGAGGTTGAAGATCAGCCTGACGCAGTGATCGGTAAGTTTTTGATCAAGTCATTTGCCGCATTCATTCTTTTTGACATTGGTGCATCGCATTCATACATATCAAGGGGATTTGTGGATAAGTATAACCTGCCAACCCAAGCCCTTAGGTCACCCATGTTAGTAACCTCGCCAGGAGCAGAGTATATGGCTAGTCTATGGTGTGATCGGTTACCA…	AGAATCATGCCAACCCA-TAACACCAGCCAAGAGGGATCTGAGCCACATTACCTATTACAAATGCCAGAAGACTGTACATTATGCCATTGAATGTCCTGAAGCGAAGATTGCAAATGGCAATGGGAGCTCTGGGAAGAAGCCCA-ACCGTTTCAACAAAGGACAGGTGAACCACGTTAGCGTGGAGGAGGTTGAAGCCTAGCCAGATGCAGTAATAGGTAAGTTTTTGGTTAAGTCATTTACTGCAATCGTGCTTTTTGATACTGGTGCATCGCATTCATACATATCAAGGGGATTTGTGGATAAGTATAAACTGCCAACCCAAGCCCTTAGGTCGCCCATGTTAGTAACCTCGCCAGGAGTAGAGTATATGGCTAGTCTATGGTGTGATCGGTTACCA…	|||| ||| |||||||| |||||| ||| || |||||| || |||||||| | || ||| ||| |||||||| ||| || |||||||||||||||||||| |||| || |||||| ||||| ||| | ||||||||||| | ||| ||||| || ||| |||||||||||| | | ||||||||||||||||| |||| || ||||| || |||||||||||| | ||||||||| | ||| || | |||||||| | |||||||||||||||||||||||||||||||||||||||||||||||| ||||||||||||||||||||||| ||||||||||||||||||||||||| ||||||||||||||||||||||||||||||||||||||||||…	29980884	93445391531	0	0	0.46	1.28	0.85
7	blastn	BLASTN 2.2.31+	Zheng Zhang, Scott Schwartz, Lukas Wagner, and Webb Miller (2000), "A greedy algorithm for aligning DNA sequences", J Comput Biol 2000; 7(1-2):203-14.	nr	Query_6666	contig00003 length=1049 numreads=16	1049	10	1	-2	0	0	L;m;	Query_6672	contig00065 length=707 numreads=4	707	1	gi|669026884|emb|HG670306.1|	Triticum aestivum chromosome 3B, genomic scaffold, cultivar Chinese Spring	HG670306	774434471	43	809.953	438	0	10	690	77517458	77516777	1	-1	602	602	3	683	AGAACCATTCCAACCCAGCAACACCCTCCAGGAAGGATCTAAGTCACATTACTTGTTTCAAGTGCGGGAAGACTGGACACTACGCCATTGAATGTCCTGAAGCAAAGAATGGAAATGGTAATGGAAGCCCAGGGAAGAAGCCAATACCTTTCACCAGAGGTCAGGTGAACCACATAAACGTGGAGGAGGTTGAAG-ATCAGCCTGACGCAGTGATCGGTAAGTTTTTGATCAAGTCATTTGCCGCATTCATTCTTTTTGACATTGGTGCATCGCATTCATACATATCAAGGGGATTTGTGGATAAGTATAACCTGCCAACCCAAGCCCTTAGGTCACCCATGTTAGTAACCTCGCCAGGAGCAGAGTATATGGCTAGTCTATGGTGTGATCGGTTACCA…	AGAACCGTTCCAACCCCGCAACGCCCGCCAAGAAGGATCTAAGTCGCATTACTTGTTTCAAGTGCACGAAGAATGGACATTATGCCACGGAGTGTTCTGAAGCAAAGAATAGAAATGGCAATGGAAGCTCTGGGAAGAAGCCCAACCCTTTCAACACAGGACAGGTGAACCACGTTACCATGGAGGAGGTTGAAGCAT-AGCCTGATGCAGTAATAGGTAAGTTCTTGGTTAAGTCAATTACTGCAATCATTCTTTTTGATACTGGTGCATCACATTCATACATATCAAGGGGATTCATGGATAAGTTTAAACTGCCAACCCAAGCTCTTAGGTCACCCATGTTAGTAACCTCGCTAGGAGCAGAGTATATGGCTAGTCTATGGTGTGATCGGTTACCA…	|||||| ||||||||| ||||| ||| ||| |||||||||||||| ||||||||||||||||||| ||||| |||||| || |||| || ||| |||||||||||||| ||||||| ||||||||| | ||||||||||| | ||||||| || ||| |||||||||||| | | | ||||||||||||||| || ||||||| ||||| || |||||||| ||| | |||||| || | ||| ||||||||||||| | ||||||||| ||||||||||||||||||||||| ||||||||| ||| |||||||||||||| |||||||||||||||||||||||||||| |||||||||||||||||||||||||||||||||||||||||||||||…	29980884	93445391531	0	0	0.46	1.28	0.85
7	blastn	BLASTN 2.2.31+	Zheng Zhang, Scott Schwartz, Lukas Wagner, and Webb Miller (2000), "A greedy algorithm for aligning DNA sequences", J Comput Biol 2000; 7(1-2):203-14.	nr	Query_6666	contig00003 length=1049 numreads=16	1049	10	1	-2	0	0	L;m;	Query_6672	contig00065 length=707 numreads=4	707	1	gi|669026884|emb|HG670306.1|	Triticum aestivum chromosome 3B, genomic scaffold, cultivar Chinese Spring	HG670306	774434471	44	809.953	438	0	19	690	134925919	134926591	1	1	596	596	3	674	CCAACCCAGCAACACCCTCCAGGAAGGATCTAAGTCACATTACTTGTTTCAAGTGCGGGAAGACTGGACACTACGCCATTGAATGTCCTGAAGCAAAGAATGGAAATGGTAATGGAAGCCCAGGGAAGAAG-CCAATACCTTTCACCAGAGGTCAGGTGAACCACATAAACGTGGAGGAGGTTGAAGATCAGCCTGACGCAGTGATCGGTAAGTTTTTGATCAAGTCATTTGCCGCATTCATTCTTTTTGACATTGGTGCATCGCATTCATACATATCAAGGGGATTTGTGGATAAGTATAACCTGCCAACCCAAGCCCTTAGGTCACCCATGTTAGTAACCTCGCCAGGAGCAGAGTATATGGCTAGTCTATGGTGTGATCGGTTACCATTAAGGATT…	CCAACCCATCAACACCAGCCAAGAGGGATCTGAGCCACATCACCTGTTACAAATGCCAGAAGACTGGACATTATGCCACCGAATGTCCTGAAGCAAAAAATGGAAATGGTAATGGAAGTTCTGGGAAGAAGACCAAT-CCTTTCAACAAAGGATAGGTGAACCACGTTAGCCTGGAGGAGGTTGAAGCCCAACCAGATGCAGTAATAGGTAAGTTTTTGGTTAAGTCATTTACTGCAATCGTTCTTTTTGATAATGGTGCAACACATTCATACATATCAAGGGGATTTGTGGATAAGTATAACCTGCCAACCCAAGCCCTTAGGTCACCCATGTTAGTAACCTCGCCAGGAGCAGAGTATATGGCTAGTCTATGGTGTGATCGACTACCATTAAGGATT…	|||||||| ||||||| ||| || |||||| || ||||| || |||| ||| ||| |||||||||||| || |||| ||||||||||||||||| |||||||||||||||||||| | ||||||||| ||||| ||||||| || ||| ||||||||||| | | | ||||||||||||||| || || || ||||| || |||||||||||| | ||||||||| | ||| || |||||||||| | ||||||| | ||||||||||||||||||||||||||||||||||||||||||||||||||||||||||||||||||||||||||||||||||||||||||||||||||||||||||||||||||||||| |||||||||||||||||||||…	29980884	93445391531	0	0	0.46	1.28	0.85
7	blastn	BLASTN 2.2.31+	Zheng Zhang, Scott Schwartz, Lukas Wagner, and Webb Miller (2000), "A greedy algorithm for aligning DNA sequences", J Comput Biol 2000; 7(1-2):203-14.	nr	Query_6666	contig00003 length=1049 numreads=16	1049	10	1	-2	0	0	L;m;	Query_6672	contig00065 length=707 numreads=4	707	1	gi|669026884|emb|HG670306.1|	Triticum aestivum chromosome 3B, genomic scaffold, cultivar Chinese Spring	HG670306	774434471	45	809.953	438	0	1	690	156112393	156111703	1	-1	608	608	3	692	GCAACAAATAGAACCATTCCAACCCAGCAACACCCTCCAGGAAGGATCTAAGTCACATTACTTGTTTCAAGTGCGGGAAGACTGGACACTACGCCATTGAATGTCCTGAAGCAAAGAATGGAAATGGTAATGGAAGCCCAGGGAAGAAGCC-AATACCTTTCACCAGAGGTCAGGTGAACCACATAAACGTGGAGGAGGTTGAAGATCAGCCTGACGCAGTGATCGGTAAGTTTTTGATCAAGTCATTTGCCGCATTCATTCTTTTTGACATTGGTGCATCGCATTCATACATATCAAGGGGATTTGTGGATAAGTATAACCTGCCAACCCAAGCCCTTAGGTCACCCATGTTAGTAACCTCGCCAGGAGCAGAGTATATGGCTAGTCTATGGTGTGAT…	GCAACAGACAGAACCGTACCAACCCATCAACACCAACCAAGAGGGATCTGAGCCACATCACCTGTTACAAATGCTAGAAGACTGGACATTATGCCACTAAATGTCCTGAAGCGAAGAATGGAAATGGCAATGGAAGTTCTGGGAAGAAGCCCAAT-CCTTTCAACAAAGGATAGGTGAACCACGTTAGCGTGGAGGAGGTTGAAGCCCAGCCCGATGCAGTAATAGGTAAGTTTTTGGTTAAGTCATTTACTGCAATTGTTCTTTTTGATACCGGTGCATCGCATTCATACATATCAAGGGGATTTATGGATAAGTATAACCTGCTAACCCAAGCCCTTAGGTCACCCATGTTAGTAACCTCGCCAGGAGCAGAGTACATGGCTAGTCTATGGTGTGAT…	|||||| | |||||| | |||||||| ||||||| ||| || |||||| || ||||| || |||| ||| ||| |||||||||||| || |||| | ||||||||||||| |||||||||||||| |||||||| | ||||||||||| ||| ||||||| || ||| ||||||||||| | | ||||||||||||||||| ||||| || ||||| || |||||||||||| | ||||||||| | ||| | |||||||||| | ||||||||||||||||||||||||||||||||| |||||||||||||||||| ||||||||||||||||||||||||||||||||||||||||||||||||||| ||||||||||||||||||||||||||||…	29980884	93445391531	0	0	0.46	1.28	0.85
7	blastn	BLASTN 2.2.31+	Zheng Zhang, Scott Schwartz, Lukas Wagner, and Webb Miller (2000), "A greedy algorithm for aligning DNA sequences", J Comput Biol 2000; 7(1-2):203-14.	nr	Query_6666	contig00003 length=1049 numreads=16	1049	10	1	-2	0	0	L;m;	Query_6672	contig00065 length=707 numreads=4	707	1	gi|669026884|emb|HG670306.1|	Triticum aestivum chromosome 3B, genomic scaffold, cultivar Chinese Spring	HG670306	774434471	46	809.953	438	0	1	690	201149709	201150399	1	1	607	607	1	691	GCAACAAATAGAACCATTCCAACCCAGCAACACCCTCCAGGAAGGATCTAAGTCACATTACTTGTTTCAAGTGCGGGAAGACTGGACACTACGCCATTGAATGTCCTGAAGCAAAGAATGGAAATGGTAATGGAAGCCCAGGGAAGAAGCCAATACCTTTCACCAGAGGTCAGGTGAACCACATAAACGTGGAGGAGGTTGAAGATCAGCCTGACGCAGTGATCGGTAAGTTTTTGATCAAGTCATTTGCCGCATTCATTCTTTTTGACATTGGTGCATCGCATTCATACATATCAAGGGGATTTGTGGATAAGTATAACCTGCCAACCCAAGCCCTTAGGTCACCCATGTTAGTAACCTCGCCAGGAGCAGAGTATATGGCTAGTCTATGGTGTGATC…	GCAACAGACAGAACCGCACCAACCCATCAACACCAGCCAAGAGGGATCTGAGCCACATCACCTGTTACAAATGCCAGAAGACTGGACATTATGCCACTGAATGTCCTGAAGCAAAGAATGGAAACAGCAATGGGAGTTCTGGGAAGAAGCCCAACCCTTTTAACAAAGGACAGGTGAACCATGTTAGTGTGGAGGAGGTTGAAGCCCAACCAGATGCAGTAATAGGTAAGTTTTTGGTTAAGTCATTTACTGCAATCAATCTTTTTGATACTTGTGCATCACATTCATACATATCAAGGGGATTTGTGGATAAGTATAAGCTGCCAACCCAAGCCCTTAGGTCACCCATGTTAGTAACCTCGCCAGGAGCAGAGTATATGGCTAGTCTATGGTGTGATC…	|||||| | |||||| |||||||| ||||||| ||| || |||||| || ||||| || |||| ||| ||| |||||||||||| || |||| ||||||||||||||||||||||||||| | ||||| || | ||||||||||| | ||||| | || ||| ||||||||||| | | |||||||||||||||| || || || ||||| || |||||||||||| | ||||||||| | ||| ||| ||||||||| | | ||||||| |||||||||||||||||||||||||||||||||||||| |||||||||||||||||||||||||||||||||||||||||||||||||||||||||||||||||||||||||||||||||||||||||…	29980884	93445391531	0	0	0.46	1.28	0.85
7	blastn	BLASTN 2.2.31+	Zheng Zhang, Scott Schwartz, Lukas Wagner, and Webb Miller (2000), "A greedy algorithm for aligning DNA sequences", J Comput Biol 2000; 7(1-2):203-14.	nr	Query_6666	contig00003 length=1049 numreads=16	1049	10	1	-2	0	0	L;m;	Query_6672	contig00065 length=707 numreads=4	707	1	gi|669026884|emb|HG670306.1|	Triticum aestivum chromosome 3B, genomic scaffold, cultivar Chinese Spring	HG670306	774434471	47	809.953	438	0	19	690	353420391	353419719	1	-1	595	595	1	673	CCAACCCAGCAACACCCTCCAGGAAGGATCTAAGTCACATTACTTGTTTCAAGTGCGGGAAGACTGGACACTACGCCATTGAATGTCCTGAAGCAAAGAATGGAAATGGTAATGGAAGCCCAGGGAAGAAGCCAATACCTTTCACCAGAGGTCAGGTGAACCACATAAACGTGGAGGAGGTTGAAGATCAGCCTGACGCAGTGATCGGTAAGTTTTTGATCAAGTCATTTGCCGCATTCATTCTTTTTGACATTGGTGCATCGCATTCATACATATCAAGGGGATTTGTGGATAAGTATAACCTGCCAACCCAAGCCCTTAGGTCACCCATGTTAGTAACCTCGCCAGGAGCAGAGTATATGGCTAGTCTATGGTGTGATCGGTTACCATTAAGGATTG…	CCAACCCATCAACACCGGCAAAGAGGGATCTAAGCCACATTACCTGTTTCAAGTGCTAGAAGACTGGACATTACGCCACTGAATGTCCTAAAGCAAAGAATGGAAATGGAAATGGAAGCTCTGGGAAGAAGCCTAACCCTTTCGACAGGGGGCAGGTGAACCACGTTAGCGTGGAGGAGGTTGAAGCCCAGCCAGATGAAGTAATAGGTAAGTTTTTGGTTAAGTCATTTACTGCAATCGTTCTTTTTGATACTAGTGCATCGCATTCATACATATCAAGGGGATTTGTGGATAAGTATAAACTGCCAACCCAAGCCCTTAGGTCACCCATGTTAGTAACCTCGCCAGGAGCAGAGTATATGGCTAGTCTATGGTGTGATCGGTTACCATTATGGAACG…	|||||||| ||||||| | | || ||||||||| |||||||| |||||||||||| |||||||||||| ||||||| |||||||||| ||||||||||||||||||| ||||||||| | ||||||||||| | |||||| ||| || |||||||||||| | | ||||||||||||||||| ||||| || | ||| || |||||||||||| | ||||||||| | ||| || |||||||||| | | |||||||||||||||||||||||||||||||||||||||||||||| |||||||||||||||||||||||||||||||||||||||||||||||||||||||||||||||||||||||||||||||||||||||||| ||| |||||||…	29980884	93445391531	0	0	0.46	1.28	0.85
7	blastn	BLASTN 2.2.31+	Zheng Zhang, Scott Schwartz, Lukas Wagner, and Webb Miller (2000), "A greedy algorithm for aligning DNA sequences", J Comput Biol 2000; 7(1-2):203-14.	nr	Query_6666	contig00003 length=1049 numreads=16	1049	10	1	-2	0	0	L;m;	Query_6672	contig00065 length=707 numreads=4	707	1	gi|669026884|emb|HG670306.1|	Triticum aestivum chromosome 3B, genomic scaffold, cultivar Chinese Spring	HG670306	774434471	48	809.953	438	0	10	690	374802206	374802887	1	1	601	601	1	682	AGAACCATTCCAACCCAGCAACACCCTCCAGGAAGGATCTAAGTCACATTACTTGTTTCAAGTGCGGGAAGACTGGACACTACGCCATTGAATGTCCTGAAGCAAAGAATGGAAATGGTAATGGAAGCCCAGGGAAGAAGCCAATACCTTTCACCAGAGGTCAGGTGAACCACATAAACGTGGAGGAGGTTGAAGATCAGCCTGACGCAGTGATCGGTAAGTTTTTGATCAAGTCATTTGCCGCATTCATTCTTTTTGACATTGGTGCATCGCATTCATACATATCAAGGGGATTTGTGGATAAGTATAACCTGCCAACCCAAGCCCTTAGGTCACCCATGTTAGTAACCTCGCCAGGAGCAGAGTATATGGCTAGTCTATGGTGTGATCGGTTACCAT…	AGAACCGTACCAACCCATCAACCCCAGCCAAGAAGGATCTGAACCACATCACTTGCTACAAGTGCCAAAAGACTGGACATTATGCCAATGAATGTCCTGAAGCTAAAAATGGAAATGGCAATGGGAGCTCTGGGAAGAAGACTAACCCTTTCAACAAGGGACAGGTGAACCACGTTAGCGTGGAGGAGGTTGAAGCCCAGCCAGATGCAGTAATAGGTAAGTTTTTGATTAAGTCATTTACTGCAATCGTTCTTTTTGATACTGGTGCATCGCATTCATACATATCAAGGGGATTTGTGGATAAGTATAAACTGCCAACCCAAGCCCTTAGGTCACCCATGTTAGTAACCTCGCCAGGAGCAGAGTATATGGCTAGTTTATGGTGTGATCGGTTACCAT…	|||||| | |||||||| |||| || ||| ||||||||| | ||||| ||||| | ||||||| ||||||||||| || |||| ||||||||||||||| || ||||||||||| ||||| ||| | ||||||||| | | ||||||| || || |||||||||||| | | ||||||||||||||||| ||||| || ||||| || |||||||||||||| ||||||||| | ||| || |||||||||| | |||||||||||||||||||||||||||||||||||||||||||||||| |||||||||||||||||||||||||||||||||||||||||||||||||||||||||||||||||| ||||||||||||||||||||||||||||…	29980884	93445391531	0	0	0.46	1.28	0.85
7	blastn	BLASTN 2.2.31+	Zheng Zhang, Scott Schwartz, Lukas Wagner, and Webb Miller (2000), "A greedy algorithm for aligning DNA sequences", J Comput Biol 2000; 7(1-2):203-14.	nr	Query_6666	contig00003 length=1049 numreads=16	1049	10	1	-2	0	0	L;m;	Query_6672	contig00065 length=707 numreads=4	707	1	gi|669026884|emb|HG670306.1|	Triticum aestivum chromosome 3B, genomic scaffold, cultivar Chinese Spring	HG670306	774434471	49	809.953	438	0	10	690	391169075	391169756	1	1	601	601	1	682	AGAACCATTCCAACCCAGCAACACCCTCCAGGAAGGATCTAAGTCACATTACTTGTTTCAAGTGCGGGAAGACTGGACACTACGCCATTGAATGTCCTGAAGCAAAGAATGGAAATGGTAATGGAAGCCCAGGGAAGAAGCCAATACCTTTCACCAGAGGTCAGGTGAACCACATAAACGTGGAGGAGGTTGAAGATCAGCCTGACGCAGTGATCGGTAAGTTTTTGATCAAGTCATTTGCCGCATTCATTCTTTTTGACATTGGTGCATCGCATTCATACATATCAAGGGGATTTGTGGATAAGTATAACCTGCCAACCCAAGCCCTTAGGTCACCCATGTTAGTAACCTCGCCAGGAGCAGAGTATATGGCTAGTCTATGGTGTGATCGGTTACCAT…	AGAACCGTTCCAACCCAGCAACGCCCGCCAAGAAGGATCTAAGTCACATTACTTGTTTCAAGTGTGGGAAGAATGGACATTATGCCACAGAGTGTTTTGAAGCAAAGAATGGAAATGGCAATGGAAGCTCTGGGAAGAAGCCCAACCCTTTCAATAGGGGACAAGTGAACCATGTTAGCGTGGAGGAGGTTGAAGCGCAACCTGATGCAGTAATAGGTAAGTTTTTGGTTAAGTCATTTACTGCAATCGTTCTTTTTGATACTGGTGCATCGCATTCATACATATCAAGGGGATTTCTGGATAAGTTTAACCTGCCAAACCAAGCCCTTAGGTCACCCATGTTAGTAACCTCGCCAGGAGCAGAGTATATGGCTAGCCTATGGTGTGATCGGTTACCAT…	|||||| ||||||||||||||| ||| ||| ||||||||||||||||||||||||||||||||| ||||||| |||||| || |||| || ||| ||||||||||||||||||||| ||||||||| | ||||||||||| | ||||||| || || || |||||||| | | ||||||||||||||||| || ||||| ||||| || |||||||||||| | ||||||||| | ||| || |||||||||| | |||||||||||||||||||||||||||||||||| ||||||||| ||||||||||| ||||||||||||||||||||||||||||||||||||||||||||||||||||||||| ||||||||||||||||||||||||||||…	29980884	93445391531	0	0	0.46	1.28	0.85
7	blastn	BLASTN 2.2.31+	Zheng Zhang, Scott Schwartz, Lukas Wagner, and Webb Miller (2000), "A greedy algorithm for aligning DNA sequences", J Comput Biol 2000; 7(1-2):203-14.	nr	Query_6666	contig00003 length=1049 numreads=16	1049	10	1	-2	0	0	L;m;	Query_6672	contig00065 length=707 numreads=4	707	1	gi|669026884|emb|HG670306.1|	Triticum aestivum chromosome 3B, genomic scaffold, cultivar Chinese Spring	HG670306	774434471	50	809.953	438	0	10	690	435415994	435416675	1	1	601	601	1	682	AGAACCATTCCAACCCAGCAACACCCTCCAGGAAGGATCTAAGTCACATTACTTGTTTCAAGTGCGGGAAGACTGGACACTACGCCATTGAATGTCCTGAAGCAAAGAATGGAAATGGTAATGGAAGCCCAGGGAAGAAGCCAATACCTTTCACCAGAGGTCAGGTGAACCACATAAACGTGGAGGAGGTTGAAGATCAGCCTGACGCAGTGATCGGTAAGTTTTTGATCAAGTCATTTGCCGCATTCATTCTTTTTGACATTGGTGCATCGCATTCATACATATCAAGGGGATTTGTGGATAAGTATAACCTGCCAACCCAAGCCCTTAGGTCACCCATGTTAGTAACCTCGCCAGGAGCAGAGTATATGGCTAGTCTATGGTGTGATCGGTTACCAT…	AGAACCATACCAACCCATCAACCCCAGCCAAGAAGGATCCGAGCCACGTCACTTGCTACTAGTGCCAGAAGACTGGACATTATGCCAATGAATGTCCTAAAGCTAAGAATGGAAATGGCAATGGGAGCTCTGGGAAGAAGCCTAACCCTTTCAACAAGGGACAGGTAAACCACATTAGCGTGGAGGAGGTTGAAGCCCAGCCAGATGCAGTAATAGGTAAGTTTTTGGTTAAGTCATTTACTGCAATCGTTCTTTTTGATACTAGTGCATCACATCCATACATATCAAGGGGATTTGTGGATAAGTATAAACTACCAACCCAAGCCCTTAGGTCACCCATGTTAGTAACCTCGCCAGGAGCAGACTATATGGCTAGTCTATGGTGTGATCGGTTACCAT…	|||||||| |||||||| |||| || ||| |||||||| || ||| | ||||| | | ||||| |||||||||||| || |||| |||||||||| |||| |||||||||||||| ||||| ||| | ||||||||||| | ||||||| || || ||||| |||||||| | ||||||||||||||||| ||||| || ||||| || |||||||||||| | ||||||||| | ||| || |||||||||| | | ||||||| ||| |||||||||||||||||||||||||||||||||| || |||||||||||||||||||||||||||||||||||||||||||||||||| ||||||||||||||||||||||||||||||||||||||||…	29980884	93445391531	0	0	0.46	1.28	0.85
7	blastn	BLASTN 2.2.31+	Zheng Zhang, Scott Schwartz, Lukas Wagner, and Webb Miller (2000), "A greedy algorithm for aligning DNA sequences", J Comput Biol 2000; 7(1-2):203-14.	nr	Query_6666	contig00003 length=1049 numreads=16	1049	10	1	-2	0	0	L;m;	Query_6672	contig00065 length=707 numreads=4	707	1	gi|669026884|emb|HG670306.1|	Triticum aestivum chromosome 3B, genomic scaffold, cultivar Chinese Spring	HG670306	774434471	51	808.106	437	0	1	690	271143546	271142858	1	-1	607	607	3	691	GCAACAAATAGAACCATTCCAACCCAGCAACACCCTCCAGGAAGGATCTAAGTCACATTACTTGTTTCAAGTGCGGGAAGACTGGACACTACGCCATTGAATGTCCTGAAGCAAAGAATGGAAATGGTAATGGAAGCCCAGGGAAGAAGCCAATA-CCTTTCACCAGAGGTCAGGTGAACCACATAAACGTGGAGGAGGTTGAAGATCAGCCTGACGCAGTGATCGGTAAGTTTTTGATCAAGTCATTTGCCGCATTCATTCTTTTTGACATTGGTGCATCGCATTCATACATATCAAGGGGATTTGTGGATAAGTATAACCTGCCAACCCAAGCCCTTAGGTCACCCATGTTAGTAACCTCGCCAGGAGCAGAGTATATGGCTAGTCTATGGTGTGAT…	GCAACGGATAGAACCGTACCAACCCATCAACACCAACCAAGAGGGATCTAAGCCACATTACCTGTTACAAATGTTAGAAGACTGGACATTACGCCACTGAATGTCCTGAAGCGAAGAATGGAAATGGCAATGGAAGCTCTGGGAAGAAGC-ATAACCCTTTCAACAAGGGACATGGGAACCACGTTAGCGTGGAGGAGGTTGAAGCCCAGCCAGATGCAGTAATAGGTAAGTTTTTGGT-AAGTCATTTACTGCAATCGTTCTTTTTGATACTGGTGCATCACATTCATATATATCAAGGGGATTTGTGGATAAGTATAAACTACCAACCCAAGCCCTTAGGTCACCCATGTTAGTAACCTCGCCAGGAGCAGAGTATATGGCTAGTTTATGGTGTGAT…	||||| |||||||| | |||||||| ||||||| ||| || ||||||||| |||||||| |||| ||| || |||||||||||| ||||||| ||||||||||||||| |||||||||||||| ||||||||| | |||||||||| | | ||||||| || || || | ||||||| | | ||||||||||||||||| ||||| || ||||| || |||||||||||| | ||||||||| | ||| || |||||||||| | ||||||||| |||||||| ||||||||||||||||||||||||||||| || ||||||||||||||||||||||||||||||||||||||||||||||||||||||||||||||| ||||||||||||||||||…	29980884	93445391531	0	0	0.46	1.28	0.85
7	blastn	BLASTN 2.2.31+	Zheng Zhang, Scott Schwartz, Lukas Wagner, and Webb Miller (2000), "A greedy algorithm for aligning DNA sequences", J Comput Biol 2000; 7(1-2):203-14.	nr	Query_6666	contig00003 length=1049 numreads=16	1049	10	1	-2	0	0	L;m;	Query_6672	contig00065 length=707 numreads=4	707	1	gi|669026884|emb|HG670306.1|	Triticum aestivum chromosome 3B, genomic scaffold, cultivar Chinese Spring	HG670306	774434471	52	806.26	436	0	9	690	333819043	333819724	1	1	601	601	2	683	TAGAACCATTCCAACCCAGCAACACCCTCCAGGAAGGATCTAAGTCACATTACTTGTTTCAAGTGCGGGAAGACTGGACACTACGCCATTGAATGTCCTGAAGCAAAGAATGGAAATGGTAATGGAAGCCCAGGGAAGAAGCCAATACCTTTCACCAGAGGTCAGGTGAACCACATAAACGTGGAGGAGGTTGAAGATCAGCCTGACGCAGTGATCGGTAAGTTTTTGATCAAGTCATTTGCCGCATTCATTCTTTTTGACATTGGTGCATCGCATTCATACATATCAAGGGGATTTGTGGATAAGTATAACCTGCCAACCCAAGCCCTTAGGTCACCCATGTTAGTAACCTCGCCAGGAGCAGAGTATATGGCTAGTCTATGGTGTGATCGGTTACCA…	TAGAACTGTTCCAACCCAGCAACGCCCACCAAGAAGGATCTAAGTCACATTACTTGTTTCAAGTGCGCTAAGAATGGACATTATGCCACAGAGTGTTCTAAGGCAAAGAATGGAAATGGCAATGGAAGCTCTAGGAAGAAGCCCAACCCTTTCAACAGGGGACAAGTGAACCACGTTAGCATGGAGGAGGTTGAAGCGCAACTCGATGCAGTAATAGGTAAGTTTTTGGTTAAGTCATTTACTACAATCGTTCTTTTTGATACTGGTGCATCACATTCATACATATCAAGGGGATTTGTGGATAAGTTTAAACTGCCAACCCAAGCCCTTAGGTCACCCATGTTAGTAACCTCGCCAGGAGCAGAGTATATGGCTAGCCTATGGTGTGATCGGTTACCA…	|||||| ||||||||||||||| ||| ||| ||||||||||||||||||||||||||||||||||| |||| |||||| || |||| || ||| || | ||||||||||||||||| ||||||||| | |||||||||| | ||||||| ||| || || ||||||||| | | | ||||||||||||||| || | || ||||| || |||||||||||| | ||||||||| | || || |||||||||| | ||||||||| |||||||||||||||||||||||||||||||||| ||| ||||||||||||||||||||||||||||||||||||||||||||||||||||||||||||||||| |||||||||||||||||||||||||||||…	29980884	93445391531	0	0	0.46	1.28	0.85
7	blastn	BLASTN 2.2.31+	Zheng Zhang, Scott Schwartz, Lukas Wagner, and Webb Miller (2000), "A greedy algorithm for aligning DNA sequences", J Comput Biol 2000; 7(1-2):203-14.	nr	Query_6666	contig00003 length=1049 numreads=16	1049	10	1	-2	0	0	L;m;	Query_6672	contig00065 length=707 numreads=4	707	1	gi|669026884|emb|HG670306.1|	Triticum aestivum chromosome 3B, genomic scaffold, cultivar Chinese Spring	HG670306	774434471	53	804.413	435	0	10	690	213267924	213268604	1	1	600	600	2	682	AGAACCATTCCAACCCAGCAACACCCTCCAGGAAGGATCTAAGTCACATTACTTGTTTCAAGTGCGGGAAGACTGGACACTACGCCATTGAATGTCCTGAAGCAAAGAATGGAAATGGTAATGGAAGCCCAGGGAAGAAGCCAATACCTTTCACCAGAGGTCAGGTGAACCACATAAACGTGGAGGAGGTTGAAGATCAGCCTGACGCAGTGATCGGTAAGTTTTTGATCAAGTCATTTGCCGCATTCATTCTTTTTGACATTGGTGCATCGCATTCATACATATCAAGGGGATTTGTGGATAAGTATAACCTGCCAACCCAAGCCCTTAGGTCACCCATGTTAGTAACCTCGCCAGGAGCAGAGTATATGGCTAGTCTATGGTGTGATCGGTTACCAT…	AGAACCGTTCCAACCCAGCAACGCCCGCCAAGAAGGATCTAAGTCACATTACTTGTTTCAAGTGCGGGAAGAATGGACGTTACACCACGGAGTGTTCTGAAGCAAAGAATGGAAATGGCAATGGAAGCTCTGGGAAAAAGCCCAACCCTTTCAACAGGGGACAAGTGAACCACGTCAGCGTGGAGGAGGTTGAAGCGCAACTCGATGCAGTTATAGGTAAGTTTTTGGTTAAGTCATTTACTGCAATCGTTC-TTTTGATACTGGTGCATCGCATTCATACCTATCAAGGGAATTTGTGGATAAGGATAACCTACCAAGCCAAGCCCTTAGGTCACCCATGTTAGTAACCTCGCCAGGAGCAGAGTATATGGCCAGCCTATGGTGTGACCGGTTACCAT…	|||||| ||||||||||||||| ||| ||| ||||||||||||||||||||||||||||||||||||||||| ||||| ||| ||| || ||| |||||||||||||||||||||| ||||||||| | ||||| ||||| | ||||||| ||| || || ||||||||| | | ||||||||||||||||| || | || ||||| || |||||||||||| | ||||||||| | ||| || ||| |||||| | ||||||||||||||||||| ||||||||| ||||||||||||| ||||||| |||| |||||||||||||||||||||||||||||||||||||||||||||||||||||| || ||||||||||| |||||||||||||||…	29980884	93445391531	0	0	0.46	1.28	0.85
7	blastn	BLASTN 2.2.31+	Zheng Zhang, Scott Schwartz, Lukas Wagner, and Webb Miller (2000), "A greedy algorithm for aligning DNA sequences", J Comput Biol 2000; 7(1-2):203-14.	nr	Query_6666	contig00003 length=1049 numreads=16	1049	10	1	-2	0	0	L;m;	Query_6672	contig00065 length=707 numreads=4	707	1	gi|669026884|emb|HG670306.1|	Triticum aestivum chromosome 3B, genomic scaffold, cultivar Chinese Spring	HG670306	774434471	54	804.413	435	0	10	690	237309456	237310137	1	1	600	600	1	682	AGAACCATTCCAACCCAGCAACACCCTCCAGGAAGGATCTAAGTCACATTACTTGTTTCAAGTGCGGGAAGACTGGACACTACGCCATTGAATGTCCTGAAGCAAAGAATGGAAATGGTAATGGAAGCCCAGGGAAGAAGCCAATACCTTTCACCAGAGGTCAGGTGAACCACATAAACGTGGAGGAGGTTGAAGATCAGCCTGACGCAGTGATCGGTAAGTTTTTGATCAAGTCATTTGCCGCATTCATTCTTTTTGACATTGGTGCATCGCATTCATACATATCAAGGGGATTTGTGGATAAGTATAACCTGCCAACCCAAGCCCTTAGGTCACCCATGTTAGTAACCTCGCCAGGAGCAGAGTATATGGCTAGTCTATGGTGTGATCGGTTACCAT…	AGAACCGTTCCAACTGAGCAACGCCCACCAAGAAGGATCTAAGTCACATCACTTGTTTCAAGTGCGGGAAGAATGGACATTACGCCACGGAGTGTTCTGAAGCAAAGAATGGAAATTGCAATGGAAGCTCTAGGAAGAAGCCCAACCCTTTCAACAGGGGACAAGTGAACCACGTTAGCGTGGAGGAGGTTGAAGCACAACCCGATGCAGTAATAGGTAAGTTTTTGGTTAAGTCATTTACTGCAATCATTCTTTTTGATACTGGTGCATCGCACTCATACATATCAAGGGGATTTGTGGATAAGTATAACCTGCCAACCCAAGCCCTTAGGTCACCCATGTTAGTAACCTCGCCAGCAGCAGAGTATATGGCTAGCCTATGGTGTGATCAGTTACTAT…	|||||| ||||||| |||||| ||| ||| |||||||||||||||||| |||||||||||||||||||||| |||||| ||||||| || ||| |||||||||||||||||||| | ||||||||| | |||||||||| | ||||||| ||| || || ||||||||| | | ||||||||||||||||| || || || ||||| || |||||||||||| | ||||||||| | ||| ||||||||||||| | |||||||||||| |||||||||||||||||||||||||||||||||||||||||||||||||||||||||||||||||||||||||||||||||| |||||||||||||||||| ||||||||||||| ||||| |||||||…	29980884	93445391531	0	0	0.46	1.28	0.85
7	blastn	BLASTN 2.2.31+	Zheng Zhang, Scott Schwartz, Lukas Wagner, and Webb Miller (2000), "A greedy algorithm for aligning DNA sequences", J Comput Biol 2000; 7(1-2):203-14.	nr	Query_6666	contig00003 length=1049 numreads=16	1049	10	1	-2	0	0	L;m;	Query_6672	contig00065 length=707 numreads=4	707	1	gi|669026884|emb|HG670306.1|	Triticum aestivum chromosome 3B, genomic scaffold, cultivar Chinese Spring	HG670306	774434471	55	804.413	435	0	10	690	386687784	386688464	1	1	600	600	2	682	AGAACCATTCCAACCCAGCAACACCCTCCAGGAAGGATCTAAGTCACATTACTTGTTTCAAGTGCGGGAAGACTGGACACTACGCCATTGAATGTCCTGAAGCAAAGAATGGAAATGGTAATGGAAGCCCAGGGAAGAAGCCAATACCTTTCACCAGAGGTCAGGTGAACCACATAAACGTGGAGGAGGTTGAAGATCAGCCTGACGCAGTGATCGGTAAGTTTTTGATCAAGTCATTTGCCGCATTCATTCTTTTTGACATTGGTGCATCGCATTCATACATATCAAGGGGATTTGTGGATAAGTATAACCTGCCAACCCAAGCCCTTAGGTCACCCATGTTAGTAACCTCGCCAGGAGCAGAGTATATGGCTAGTCTATGGTGTGATCGGTTACCAT…	AGAACCGTTCCAACCCATCAACGCCCGCCAAGAAGGATCTAAGTCACATTACTTGTTTCAAGTGCGGGAAGAATGGACATTACGCCACAGAGTGTTATGAAGCAAAGAACAGAAATGGGAATGGAAGCTCCGGGAAGAAGCCCAACCCTTTCAACAGGGGACAAGTGAACCACGTTAGCGTGGAGGAGGTTGAAGCGCAACCCGATGCAATAATAGGTAAGTTTTTTGTTAAGTCATTTACTGCAATCGTTCTTTTTGATACTAGTGCATCGCATTCACACATATCAATGGGATCTGTGGATAAGTTTAACCTGCCAACCCAAGCCCTTAGGTCACCCATGTTAGTAACCTCGCCAGGAGCAGAGTATATGGCTAGCCTATGGTGTGATCGG-TACCAT…	|||||| |||||||||| |||| ||| ||| ||||||||||||||||||||||||||||||||||||||||| |||||| ||||||| || ||| |||||||||||| ||||||| ||||||||| | ||||||||||| | ||||||| ||| || || ||||||||| | | ||||||||||||||||| || || || ||| | || ||||||||||| | ||||||||| | ||| || |||||||||| | | |||||||||||||| ||||||||| ||||| ||||||||||| ||||||||||||||||||||||||||||||||||||||||||||||||||||||||||||||||||||| ||||||||||||||| ||||||||||||…	29980884	93445391531	0	0	0.46	1.28	0.85
7	blastn	BLASTN 2.2.31+	Zheng Zhang, Scott Schwartz, Lukas Wagner, and Webb Miller (2000), "A greedy algorithm for aligning DNA sequences", J Comput Biol 2000; 7(1-2):203-14.	nr	Query_6666	contig00003 length=1049 numreads=16	1049	10	1	-2	0	0	L;m;	Query_6672	contig00065 length=707 numreads=4	707	1	gi|669026884|emb|HG670306.1|	Triticum aestivum chromosome 3B, genomic scaffold, cultivar Chinese Spring	HG670306	774434471	56	804.413	435	0	19	690	679315005	679315676	1	1	594	594	2	673	CCAACCCAGCAACACCCTCCAGGAAGGATCTAAGTCACATTACTTGTTTCAAGTGCGGGAAGACTGGACACTACGCCATTGAATGTCCTGAAGCAAAGAATGGAAATGGTAATGGAAGCCCAGGGAAGAAGCCAATACCTTTCACCAGAGGTCAGGTGAACCACATAAACGTGGAGGAGGTTGAAGATCAGCCTGACGCAGTGATCGGTAAGTTTTTGATCAAGTCATTTGCCGCATTCATTCTTTTTGACATTGGTGCATCGCATTCATACATATCAAGGGGATTTGTGGATAAGTATAACCTGCCAACCCAAGCCCTTAGGTCACCCATGTTAGTAACCTCGCCAGGAGCAGAGTATATGGCTAGTCTATGGTGTGATCGGTTACCATTAAGGATTG…	CCAACCCATCAACACCAGCCAAGAGGGATCTGAGCCACATCACCTGTTACAAATGCCGGAAGACTGGACATTATGCCACTGAATGTCCTGAAGCAAAGAATGAAAATGTCAATGGAAGCTCTGGGAAGAAGCCTAACCCTTTCAACAAAGGACAGGTGAACCACGTTAGCATGGAGGAGGTTGAAGCCTAGCCAGATGCAGTAATAGGTAAGTTTTTGGTTAAGACATTCACTGCAATCGTTC-TTTTGATACTGGTGCATCGCATTCATACATATCAAGGGGATTTGTGGATAAGTATAACCTGCCAACCCAAGCCCTTAGGTCACCCATGTTAGTAACATCGCCAGGAGCAGAGTATATGGCTAGTCTATGGTGTGATCGGTTACCCTTAAGGATTG…	|||||||| ||||||| ||| || |||||| || ||||| || |||| ||| ||| ||||||||||||| || |||| ||||||||||||||||||||||| ||||| ||||||||| | ||||||||||| | ||||||| || ||| |||||||||||| | | | ||||||||||||||| |||| || ||||| || |||||||||||| | ||| |||| | ||| || ||| |||||| | ||||||||||||||||||||||||||||||||||||||||||||||||||||||||||||||||||||||||||||||||||||||| ||||||||||||||||||||||||||||||||||||||||||||||| ||||||||||||||||…	29980884	93445391531	0	0	0.46	1.28	0.85
7	blastn	BLASTN 2.2.31+	Zheng Zhang, Scott Schwartz, Lukas Wagner, and Webb Miller (2000), "A greedy algorithm for aligning DNA sequences", J Comput Biol 2000; 7(1-2):203-14.	nr	Query_6666	contig00003 length=1049 numreads=16	1049	10	1	-2	0	0	L;m;	Query_6672	contig00065 length=707 numreads=4	707	1	gi|669026884|emb|HG670306.1|	Triticum aestivum chromosome 3B, genomic scaffold, cultivar Chinese Spring	HG670306	774434471	57	800.72	433	0	9	690	494913105	494912424	1	-1	600	600	2	683	TAGAACCATTCCAACCCAGCAACACCCTCCAGGAAGGATCTAAGTCACATTACTTGTTTCAAGTGCGGGAAGACTGGACACTACGCCATTGAATGTCCTGAAGCAAAGAATGGAAATGGTAATGGAAGCCCAGGGAAGAAGCCAATACCTTTCACCAGAGGTCAGGTGAACCACATAAACGTGGAGGAGGTTGAAGATCAGCCTGACGCAGTGATCGGTAAGTTTTTGATCAAGTCATTTGCCGCATTCATTCTTTTTGACATTGGTGCATCGCATTCATACATATCAAGGGGATTTGTGGATAAGTATAACCTGCCAACCCAAGCCCTTAGGTCACCCATGTTAGTAACCTCGCCAGGAGCAGAGTATATGGCTAGTCTATGGTGTGATCGGTTACCA…	TAGAACCGCACCAACCCATCAACCCCAGCCAAGAGGGATCTGAGCCAAGTCACTTGCTTTAAGTGCCAGAAGACTGGACATTATGCCAATGAATGTCCTGAAGCCCAGAATGAAAATGGCAATGGAAGCTCTGGGAAGAAGCCGAACCCTTTCAACATAGGACAGGTGAACCACTTTAACGTGGAGGAGGTTGAAGCCCTGCCAGATGCAGTAATAGGTAAGTTTTTGGTTAAGTCATTTACTGCAATCATTCTTTTTGATATTGGCGCATTGCATTCATACATATCAAGGG-ATTTGTGGATAAGTATAAACTGCCAACCCAAGCCCTTAGGTCACCCATGTTAGTAACCTCGCCCGGAGCAGAGTATATGGCTAGTTTATGGCGTGATCGGTTGCCA…	||||||| |||||||| |||| || ||| || |||||| || || | ||||| || |||||| |||||||||||| || |||| ||||||||||||||| |||||| |||||| ||||||||| | ||||||||||| | ||||||| || ||| |||||||||||| | ||||||||||||||||||| | ||| || ||||| || |||||||||||| | ||||||||| | ||| ||||||||||||| ||||| |||| |||||||||||||||||||| |||||||||||||||||| |||||||||||||||||||||||||||||||||||||||||||| ||||||||||||||||||||| ||||| |||||||||| |||||||||||…	29980884	93445391531	0	0	0.46	1.28	0.85
7	blastn	BLASTN 2.2.31+	Zheng Zhang, Scott Schwartz, Lukas Wagner, and Webb Miller (2000), "A greedy algorithm for aligning DNA sequences", J Comput Biol 2000; 7(1-2):203-14.	nr	Query_6666	contig00003 length=1049 numreads=16	1049	10	1	-2	0	0	L;m;	Query_6672	contig00065 length=707 numreads=4	707	1	gi|669026884|emb|HG670306.1|	Triticum aestivum chromosome 3B, genomic scaffold, cultivar Chinese Spring	HG670306	774434471	58	798.873	432	0	10	690	222076894	222077574	1	1	599	599	2	682	AGAACCATTCCAACCCAGCAACACCCTCCAGGAAGGATCTAAGTCACATTACTTGTTTCAAGTGCGGGAAGACTGGACACTACGCCATTGAATGTCCTGAAGCAAAGAATGGAAATGGTAATGGAAGCCCAGGGAAGAAGCCAATACCTTTCACCAGAGGTCAGGTGAACCACATAAACGTGGAGGAGGTTGAAGATCAGCCTGACGCAGTGATCGGTAAGTTTTTGATCAAGTCATTTGCCGCATTCATTCTTTTTGACATTGGTGCATCGCATTCATACATATCAAGGGGATTTGTGGATAAGTATAACCTGCCAACCCAAGCCCTTAGGTCACCCATGTTAGTAACCTCGCCAGGAGCAGAGTATATGGCTAGTCTATGGTGTGATCGGTTACCAT…	AGAACCGTTCCAACGCAGCGACGCCCGCCAAGAAGGATCTAAGTCACATTACTTGTTTCAAGTGCGGGAAGAATGGACATTACGCCATGGAATGTTCTGAAGCAAAGAATGGAAATGGCAATGGAAGCTCTTGGAAGAAGCCCAACCCTTTCAACAG-GGGCAAGTGAACCACGTTAGCATGGAGGAGGTTGAAGCACAACCCGATGCAGTTATAGGTAAGTTTTTGGTTAAGTCATTTACTGCCATCGTTCTTTGTGATACTGGTGCATCGCATTCATATATATCAAGGGGATTTGTGGATAAGTATAACCTGCCAACCCAAGCCCTTAGGTCACCCATGTTAGTAACCTCGCCAGGAGCAGAGTATATGGCTAGCCTATGGTGTGGCCAGTTACCAT…	|||||| ||||||| |||| || ||| ||| ||||||||||||||||||||||||||||||||||||||||| |||||| |||||||| |||||| |||||||||||||||||||||| ||||||||| | |||||||||| | ||||||| ||| || || ||||||||| | | | ||||||||||||||| || || || ||||| || |||||||||||| | ||||||||| | || || |||||| ||| | |||||||||||||||||| ||||||||||||||||||||||||||||||||||||||||||||||||||||||||||||||||||||||||||||||||||||||||||||||| |||||||||| | |||||||||||||…	29980884	93445391531	0	0	0.46	1.28	0.85
7	blastn	BLASTN 2.2.31+	Zheng Zhang, Scott Schwartz, Lukas Wagner, and Webb Miller (2000), "A greedy algorithm for aligning DNA sequences", J Comput Biol 2000; 7(1-2):203-14.	nr	Query_6666	contig00003 length=1049 numreads=16	1049	10	1	-2	0	0	L;m;	Query_6672	contig00065 length=707 numreads=4	707	1	gi|669026884|emb|HG670306.1|	Triticum aestivum chromosome 3B, genomic scaffold, cultivar Chinese Spring	HG670306	774434471	59	798.873	432	0	10	690	223280829	223281509	1	1	599	599	2	682	AGAACCATTCCAACCCAGCAACACCCTCCAGGAAGGATCTAAGTCACATTACTTGTTTCAAGTGCGGGAAGACTGGACACTACGCCATTGAATGTCCTGAAGCAAAGAATGGAAATGGTAATGGAAGCCCAGGGAAGAAGCCAATACCTTTCACCAGAGGTCAGGTGAACCACATAAACGTGGAGGAGGTTGAAGATCAGCCTGACGCAGTGATCGGTAAGTTTTTGATCAAGTCATTTGCCGCATTCATTCTTTTTGACATTGGTGCATCGCATTCATACATATCAAGGGGATTTGTGGATAAGTATAACCTGCCAACCCAAGCCCTTAGGTCACCCATGTTAGTAACCTCGCCAGGAGCAGAGTATATGGCTAGTCTATGGTGTGATCGGTTACCAT…	AGAACCGTTCCAACGCAGCGACGCCCGCCAAGAAGGATCTAAGTCACATTACTTGTTTCAAGTGCGGGAAGAATGGACATTACGCCATGGAATGTTCTGAAGCAAAGAATGGAAATGGCAATGGAAGCTCTTGGAAGAAGCCCAACCCTTTCAACAG-GGGCAAGTGAACCACGTTAGCATGGAGGAGGTTGAAGCACAACCCGATGCAGTTATAGGTAAGTTTTTGGTTAAGTCATTTACTGCCATCGTTCTTTGTGATACTGGTGCATCGCATTCATATATATCAAGGGGATTTGTGGATAAGTATAACCTGCCAACCCAAGCCCTTAGGTCACCCATGTTAGTAACCTCGCCAGGAGCAGAGTATATGGCTAGCCTATGGTGTGGCCAGTTACCAT…	|||||| ||||||| |||| || ||| ||| ||||||||||||||||||||||||||||||||||||||||| |||||| |||||||| |||||| |||||||||||||||||||||| ||||||||| | |||||||||| | ||||||| ||| || || ||||||||| | | | ||||||||||||||| || || || ||||| || |||||||||||| | ||||||||| | || || |||||| ||| | |||||||||||||||||| ||||||||||||||||||||||||||||||||||||||||||||||||||||||||||||||||||||||||||||||||||||||||||||||| |||||||||| | |||||||||||||…	29980884	93445391531	0	0	0.46	1.28	0.85
7	blastn	BLASTN 2.2.31+	Zheng Zhang, Scott Schwartz, Lukas Wagner, and Webb Miller (2000), "A greedy algorithm for aligning DNA sequences", J Comput Biol 2000; 7(1-2):203-14.	nr	Query_6666	contig00003 length=1049 numreads=16	1049	10	1	-2	0	0	L;m;	Query_6672	contig00065 length=707 numreads=4	707	1	gi|669026884|emb|HG670306.1|	Triticum aestivum chromosome 3B, genomic scaffold, cultivar Chinese Spring	HG670306	774434471	60	798.873	432	0	12	690	275045727	275046397	1	1	599	599	10	680	AACCATTCCAACCCAGCAACACCCTCCAGGAAGGATCTAAGTCACATTACTTGTTTCAAGTGCGGGAAGACTGGACACTACGCCATTGAATGTCCTGAAGCAAAGAATGGAAATGGTAATGGAAGCCCAGGGAAGAAGCCAATACCTTTCACCAGAGGTCAGGTGAACCACATAAACGTGGAGGAGGTTGAAGATCAGCCTGACGCAGTGATCGGTAAGTTTTTGATCAAGTCATTTGCCGCATTCATTCTTTTTGACATTGGTGCATCGCATTCATACATATCAAGGGGATTTGTGGATAAGTATAACCTGCCAACCCAAGCCCTTAGGTCACCCATGTTAGTAACCTCGCCAGGAGCAGAGTATATGGCTAGTCTATGGTGTGATCGGTTACCATTA…	AACCGTTCCAACCCAGCAACGCTCGCCAAGAAGGATCTAAGTCACATTACTTGTTTCAAGTGCGGGAAGAATGGACATTATGCCATGGAGTGTTCTGAAGCAAAGAATGGAAATGGCAATGGAAGCTCTGGGAAGAAGCCCAACCCTTTCAACAGGGGACAAGTGAACCATGTTAGCGTGGAGGAGGTTGAAGCGCAGCCCGATGCAGTAATAGGTAAGTTTTTG-----GTCA----CTGCAATCGTTCTTTTTGATACTACTGCATCGCATTCATACATATCAAGGGGATTTGTGGATAAGTTTAAACTGCCAACCCAAGCCCTTAGGTCACCCATGTTAGTAACCTCACCAGGAGCAGAGTATATGGCTAGTCTATGGTGTGATTGGTTACCATTA…	|||| ||||||||||||||| | | ||| ||||||||||||||||||||||||||||||||||||||||| |||||| || ||||| || ||| |||||||||||||||||||||| ||||||||| | ||||||||||| | ||||||| ||| || || |||||||| | | ||||||||||||||||| ||||| || ||||| || |||||||||||| |||| | ||| || |||||||||| | | ||||||||||||||||||||||||||||||||||||||||| ||| ||||||||||||||||||||||||||||||||||||||||| |||||||||||||||||||||||||||||||||||| ||||||||||||||||||||||…	29980884	93445391531	0	0	0.46	1.28	0.85
7	blastn	BLASTN 2.2.31+	Zheng Zhang, Scott Schwartz, Lukas Wagner, and Webb Miller (2000), "A greedy algorithm for aligning DNA sequences", J Comput Biol 2000; 7(1-2):203-14.	nr	Query_6666	contig00003 length=1049 numreads=16	1049	10	1	-2	0	0	L;m;	Query_6672	contig00065 length=707 numreads=4	707	1	gi|669026884|emb|HG670306.1|	Triticum aestivum chromosome 3B, genomic scaffold, cultivar Chinese Spring	HG670306	774434471	61	798.873	432	0	19	690	282728923	282729595	1	1	593	593	1	673	CCAACCCAGCAACACCCTCCAGGAAGGATCTAAGTCACATTACTTGTTTCAAGTGCGGGAAGACTGGACACTACGCCATTGAATGTCCTGAAGCAAAGAATGGAAATGGTAATGGAAGCCCAGGGAAGAAGCCAATACCTTTCACCAGAGGTCAGGTGAACCACATAAACGTGGAGGAGGTTGAAGATCAGCCTGACGCAGTGATCGGTAAGTTTTTGATCAAGTCATTTGCCGCATTCATTCTTTTTGACATTGGTGCATCGCATTCATACATATCAAGGGGATTTGTGGATAAGTATAACCTGCCAACCCAAGCCCTTAGGTCACCCATGTTAGTAACCTCGCCAGGAGCAGAGTATATGGCTAGTCTATGGTGTGATCGGTTACCATTAAGGATTG…	CCAACCCATCAACACCAGCCAAGAGGGATCTAAGTCACATTACCTGTTTCAAGTGCCAGAAGACTGGACATTATGCCACTGAATGTCCTGAAGCTAAGAATGGAAATGGCAATGGAAGCTCTGGGAAGAAGCCTAACCCTTTCAATAGGGGACAGGTGAACCACGTTAGCGTGGAGGAGATTGAAGCCCAGCCAGATGAAGTAATAGGTAAGTTTTTGGTTAAGTCATTTATTGCAATCGTTCTTTTTGATACTGGTGCATCACATTCATACATATCAAGGGGATTTGTGGATAAGTATAAACTGCCAACCCAAGCCATTAGGTCACCCATGTTAGTAACCTCGCCAAGAGCAGAGTATATGGCTAGTCTATGGTGTGATCGGTTACCATTAAGGATTG…	|||||||| ||||||| ||| || |||||||||||||||||| |||||||||||| |||||||||||| || |||| ||||||||||||||| |||||||||||||| ||||||||| | ||||||||||| | ||||||| || || |||||||||||| | | |||||||||| |||||| ||||| || | ||| || |||||||||||| | ||||||||| ||| || |||||||||| | ||||||||| |||||||||||||||||||||||||||||||||||||| ||||||||||||||| ||||||||||||||||||||||||||||| ||||||||||||||||||||||||||||||||||||||||||||||||||||||||||…	29980884	93445391531	0	0	0.46	1.28	0.85
7	blastn	BLASTN 2.2.31+	Zheng Zhang, Scott Schwartz, Lukas Wagner, and Webb Miller (2000), "A greedy algorithm for aligning DNA sequences", J Comput Biol 2000; 7(1-2):203-14.	nr	Query_6666	contig00003 length=1049 numreads=16	1049	10	1	-2	0	0	L;m;	Query_6672	contig00065 length=707 numreads=4	707	1	gi|669026884|emb|HG670306.1|	Triticum aestivum chromosome 3B, genomic scaffold, cultivar Chinese Spring	HG670306	774434471	62	798.873	432	0	10	690	293320679	293321360	1	1	599	599	1	682	AGAACCATTCCAACCCAGCAACACCCTCCAGGAAGGATCTAAGTCACATTACTTGTTTCAAGTGCGGGAAGACTGGACACTACGCCATTGAATGTCCTGAAGCAAAGAATGGAAATGGTAATGGAAGCCCAGGGAAGAAGCCAATACCTTTCACCAGAGGTCAGGTGAACCACATAAACGTGGAGGAGGTTGAAGATCAGCCTGACGCAGTGATCGGTAAGTTTTTGATCAAGTCATTTGCCGCATTCATTCTTTTTGACATTGGTGCATCGCATTCATACATATCAAGGGGATTTGTGGATAAGTATAACCTGCCAACCCAAGCCCTTAGGTCACCCATGTTAGTAACCTCGCCAGGAGCAGAGTATATGGCTAGTCTATGGTGTGATCGGTTACCAT…	AGAACCGTTCCAATCCAGCAATGCCCGCCAAGAAGGATCTAAGTCACATTACTTGTTTCAAGTGCGGGAAGAATGGACATTATGCCACGGAGTGTTCTGAAGCAAAGAATGGAAATGGCAATGGATGCTCTGGGAAGAAGCCCAACCCTTTCAACAGGGGACAAGTGAACCACGTTAGTGTGGAGGAGGTTGAAGCACAACCTGATGCAGTAATAGGTAAGTTTTTGGTTAAGTCATTTACTACAATCTTTCTTTTTTATACTGGTGCATCACATTCATACATATCAAGGGGATTTGTGGATAAGTTTAAACTGCCAAACCAAGCCCTTAGGTCACCCATGTTAGTAACCTCGCCAGGAGCAGAGTATATGGCTAGTCTATGGTGTGATCAGTTACAAT…	|||||| |||||| ||||||| ||| ||| ||||||||||||||||||||||||||||||||||||||||| |||||| || |||| || ||| |||||||||||||||||||||| |||||| || | ||||||||||| | ||||||| ||| || || ||||||||| | | |||||||||||||||| || ||||| ||||| || |||||||||||| | ||||||||| | || || |||||||| | | ||||||||| |||||||||||||||||||||||||||||||||| ||| ||||||| ||||||||||||||||||||||||||||||||||||||||||||||||||||||||||||||||||||||| ||||| ||||||||…	29980884	93445391531	0	0	0.46	1.28	0.85
7	blastn	BLASTN 2.2.31+	Zheng Zhang, Scott Schwartz, Lukas Wagner, and Webb Miller (2000), "A greedy algorithm for aligning DNA sequences", J Comput Biol 2000; 7(1-2):203-14.	nr	Query_6666	contig00003 length=1049 numreads=16	1049	10	1	-2	0	0	L;m;	Query_6672	contig00065 length=707 numreads=4	707	1	gi|669026884|emb|HG670306.1|	Triticum aestivum chromosome 3B, genomic scaffold, cultivar Chinese Spring	HG670306	774434471	63	798.873	432	0	19	690	324739649	324738978	1	-1	594	594	4	674	CCAACCCAGCAACACCCTCCAGGAAGGATCTAAGTCACATTACTTGTTTCAAGTGCGGGAAGACTGGACACTACGCCATTGAATGTCCTGAAGCAAAGAATGGAAATGGTAATGGAAGCCCAGGGAAGAAGCC-AATACCTTTCACCAGAGGTCAGGTGAACCACATAAACGTGGAGGAGGTTGAAGATCAGCCTGACGCAGTGATCGGTAAGTTTTTGATCAAGTCATTTGCCGCATTCATTCTTTTTGACATTGGTGCATCGCATTCATACATATCAAGGGGATTTGTGGATAAGTATAACCTGCCAACCCAAGCCCTTAGGTCACCCATGTTAGTAACCTCGCCAGGAGCAGAGTATATGGCTAGTCTATGGTGTGATCGGTTACCATTAAGGATT…	CCAACCCATCAACACCAGCCAAGAGGGATCTGAGCCACATTACCTGCTACAAATGCCAGAAGACTGGACATTATGCCATTGAATGTCCTGAAGCGAAGAATGGAAACGGCAATGGAAGATCTGGGAAGAAGCCCAAT-CCTTTCAACAAAGGATAGGTGAACCACGTTAGCGTGGAGGACGTTGAAGCCCAGCCAGATGCAGTAATAGGTAAGTTTTTGGTTAAGTCATTTACTGCAATCGTTCTTTTTGATACTCGTGCATCGCATTCATACATATCAAGGGGATTTGTGGATAAGTATAAACTGCCAACCCAAGCCCTTAGGTCACCCATGTTAGTAACCTCGCCAGGAGCAGACTATATGGCTAGTCTATGGTATGATCGGTTACCATTAAGGATT…	|||||||| ||||||| ||| || |||||| || |||||||| || | ||| ||| |||||||||||| || |||||||||||||||||||| ||||||||||| || |||||||| | ||||||||||| ||| ||||||| || ||| ||||||||||| | | ||||||||| ||||||| ||||| || ||||| || |||||||||||| | ||||||||| | ||| || |||||||||| | | |||||||||||||||||||||||||||||||||||||||||||||| ||||||||||||||||||||||||||||||||||||||||||||||||||||| ||||||||||||||||||| |||||||||||||||||||||||||||…	29980884	93445391531	0	0	0.46	1.28	0.85
7	blastn	BLASTN 2.2.31+	Zheng Zhang, Scott Schwartz, Lukas Wagner, and Webb Miller (2000), "A greedy algorithm for aligning DNA sequences", J Comput Biol 2000; 7(1-2):203-14.	nr	Query_6666	contig00003 length=1049 numreads=16	1049	10	1	-2	0	0	L;m;	Query_6672	contig00065 length=707 numreads=4	707	1	gi|669026884|emb|HG670306.1|	Triticum aestivum chromosome 3B, genomic scaffold, cultivar Chinese Spring	HG670306	774434471	64	798.873	432	0	10	690	427599253	427599933	1	1	599	599	2	682	AGAACCATTCCAACCCAGCAACACCCTCCAGGAAGGATCTAAGTCACATTACTTGTTTCAAGTGCGGGAAGACTGGACACTACGCCATTGAATGTCCTGAAGCAAAGAATGGAAATGGTAATGGAAGCCCAGGGAAGAAGCCAATACCTTTCACCAGAGGTCAGGTGAACCACATAAACGTGGAGGAGGTTGAAGATCAGCCTGACGCAGTGATCGGTAAGTTTTTGATCAAGTCATTTGCCGCATTCATTCTTTTTGACATTGGTGCATCGCATTCATACATATCAAGGGGATTTGTGGATAAGTATAACCTGCCAACCCAAGCCCTTAGGTCACCCATGTTAGTAACCTCGCCAGGAGCAGAGTATATGGCTAGTCTATGGTGTGATCGGTTACCAT…	AGAACCGTACCAACCCCTCAACACCAGCCAAGAGAGATCTGAGTCAAGTCACTTGCTTTAAGTGCCAGAAGACTGGAC-TTACGCCAATGAATGTCCTGAAGGCCAGAATGGAAATGGCAATGGAAGCTCTGGGAAGAAGCCAAACCCTTTCAACAGAGGACAGGTGAACCACGTTAGCATGGAGGAGATTGAAGCCCAGCCAGATGCAGTAATAGGTAAGTTTTTGGTTAAGTCATTTACTGCACTCGTTCTTTTTGATACTGGTGCATCGCATTCATACATATCAAGGGGATTTGTGGATAAGTATAAACTGACAACCCAAGCCCTTAGGTCACCCATGTTAGTAACCTCGCCTGGAGCAGAATATATGGCTAGTCTATGGTGTGATCGGTTACCAT…	|||||| | ||||||| ||||||| ||| || ||||| ||||| | ||||| || |||||| ||||||||||| ||||||| |||||||||||||| ||||||||||||| ||||||||| | ||||||||||||| ||||||| |||||| |||||||||||| | | | |||||||| |||||| ||||| || ||||| || |||||||||||| | ||||||||| | ||| || |||||||||| | |||||||||||||||||||||||||||||||||||||||||||||||| ||| |||||||||||||||||||||||||||||||||||||||| |||||||| ||||||||||||||||||||||||||||||||||||||||||||…	29980884	93445391531	0	0	0.46	1.28	0.85
7	blastn	BLASTN 2.2.31+	Zheng Zhang, Scott Schwartz, Lukas Wagner, and Webb Miller (2000), "A greedy algorithm for aligning DNA sequences", J Comput Biol 2000; 7(1-2):203-14.	nr	Query_6666	contig00003 length=1049 numreads=16	1049	10	1	-2	0	0	L;m;	Query_6672	contig00065 length=707 numreads=4	707	1	gi|669026884|emb|HG670306.1|	Triticum aestivum chromosome 3B, genomic scaffold, cultivar Chinese Spring	HG670306	774434471	65	798.873	432	0	10	690	493073909	493073228	1	-1	599	599	1	682	AGAACCATTCCAACCCAGCAACACCCTCCAGGAAGGATCTAAGTCACATTACTTGTTTCAAGTGCGGGAAGACTGGACACTACGCCATTGAATGTCCTGAAGCAAAGAATGGAAATGGTAATGGAAGCCCAGGGAAGAAGCCAATACCTTTCACCAGAGGTCAGGTGAACCACATAAACGTGGAGGAGGTTGAAGATCAGCCTGACGCAGTGATCGGTAAGTTTTTGATCAAGTCATTTGCCGCATTCATTCTTTTTGACATTGGTGCATCGCATTCATACATATCAAGGGGATTTGTGGATAAGTATAACCTGCCAACCCAAGCCCTTAGGTCACCCATGTTAGTAACCTCGCCAGGAGCAGAGTATATGGCTAGTCTATGGTGTGATCGGTTACCAT…	AGAACCGTTCCAACCCAACAACACCAGCTAAAAAGGATCTGAGCCACATTACTTGCTACAGGTGCCAGAAGACTGGACATTATGCCAATGAATGTCCAGAAGATAAGAATGGAAATAGCAATGGAAGCTCCGGGAAGAAGCCTAACCCTTTCAACAGGGGACAAGTGAACCACGTTAACGTGGAGGAGGTTGAAGCACAGCTAGACGCAGTAATAGGTAAGTTTGTGGTTAAGTCATTTACTGCAATCATTCTTTTTGATACTGGTGCATCGCATTCATACTTATCAAGGGGATTTGTGGATAAGTATAAACTGCCAACCCAAGCCCTTATGTCACCCATGTTAGTAACCTCACCAGGAGCAGAGTGTCTGGCTAGTCTATGGTGTGATCGGTTACCAT…	|||||| |||||||||| ||||||| | | |||||||| || ||||||||||| | || |||| |||||||||||| || |||| ||||||||| |||| |||||||||||| | ||||||||| | ||||||||||| | ||||||| ||| || || ||||||||| | ||||||||||||||||||| |||| |||||||| || ||||||||| || | ||||||||| | ||| ||||||||||||| | ||||||||||||||||||| |||||||||||||||||||||||||||| ||||||||||||||||||| ||||||||||||||||||||| ||||||||||||| | |||||||||||||||||||||||||||||||||||||…	29980884	93445391531	0	0	0.46	1.28	0.85
7	blastn	BLASTN 2.2.31+	Zheng Zhang, Scott Schwartz, Lukas Wagner, and Webb Miller (2000), "A greedy algorithm for aligning DNA sequences", J Comput Biol 2000; 7(1-2):203-14.	nr	Query_6666	contig00003 length=1049 numreads=16	1049	10	1	-2	0	0	L;m;	Query_6672	contig00065 length=707 numreads=4	707	1	gi|669026884|emb|HG670306.1|	Triticum aestivum chromosome 3B, genomic scaffold, cultivar Chinese Spring	HG670306	774434471	66	798.873	432	0	10	690	721095249	721095930	1	1	599	599	1	682	AGAACCATTCCAACCCAGCAACACCCTCCAGGAAGGATCTAAGTCACATTACTTGTTTCAAGTGCGGGAAGACTGGACACTACGCCATTGAATGTCCTGAAGCAAAGAATGGAAATGGTAATGGAAGCCCAGGGAAGAAGCCAATACCTTTCACCAGAGGTCAGGTGAACCACATAAACGTGGAGGAGGTTGAAGATCAGCCTGACGCAGTGATCGGTAAGTTTTTGATCAAGTCATTTGCCGCATTCATTCTTTTTGACATTGGTGCATCGCATTCATACATATCAAGGGGATTTGTGGATAAGTATAACCTGCCAACCCAAGCCCTTAGGTCACCCATGTTAGTAACCTCGCCAGGAGCAGAGTATATGGCTAGTCTATGGTGTGATCGGTTACCAT…	AGAACCGTTCCAACCCAATAACGCCCGCCAAGAAGGATCTAAGTCACATTACTTATTTCAAGTGCGGGAAGAATGGACATTACGCCACAGAGTGTTCAGAAGCAAAGAATGGAAATGGCAATGGAAGCTCTGGGAAGAATCCCAGCCCTTTTAACAGGGGACAAGTGAACCACGTTAGCGTGGAGGAGGTCGAAGCACAACCAGATGAAGTAATAGGTAAGTTTTTGGTTAAGTCATTTACTGCAATCGTTCTTTTTGATACTGGTGCATCGCATTCATACATATCAACGGGGTTTGTGGATATGTTTAACCTACCAACCCAAGCCCTTAGGTCACCCATGTTAGTAACCTCGCAAGGAGCAGAGTATATGGCTAGCCTATGGTGTGATCGGTTACCAT…	|||||| |||||||||| ||| ||| ||| ||||||||||||||||||||||| ||||||||||||||||| |||||| ||||||| || ||| | |||||||||||||||||||| ||||||||| | |||||||| || | ||||| | ||| || || ||||||||| | | |||||||||||| |||| || || || | ||| || |||||||||||| | ||||||||| | ||| || |||||||||| | |||||||||||||||||||||||||| ||| |||||||||| || |||||| |||||||||||||||||||||||||||||||||||||||| ||||||||||||||||||||| ||||||||||||||||||||||||||…	29980884	93445391531	0	0	0.46	1.28	0.85
7	blastn	BLASTN 2.2.31+	Zheng Zhang, Scott Schwartz, Lukas Wagner, and Webb Miller (2000), "A greedy algorithm for aligning DNA sequences", J Comput Biol 2000; 7(1-2):203-14.	nr	Query_6666	contig00003 length=1049 numreads=16	1049	10	1	-2	0	0	L;m;	Query_6672	contig00065 length=707 numreads=4	707	1	gi|669026884|emb|HG670306.1|	Triticum aestivum chromosome 3B, genomic scaffold, cultivar Chinese Spring	HG670306	774434471	67	797.026	431	0	19	690	456262836	456262166	1	-1	593	593	3	673	CCAACCCAGCAACACCCTCCAGGAAGGATCTAAGTCACATTACTTGTTTCAAGTGCGGGAAGACTGGACACTACGCCATTGAATGTCCTGAAGCAAAGAATGGAAATGGTAATGGAAGCCCAGGGAAGAAGCCAATACCTTTCACCAGAGGTCAGGTGAACCACATAAACGTGGAGGAGGTTGAAGATCAGCCTGACGCAGTGATCGGTAAGTTTTTGATCAAGTCATTTGCCGCATTCATTCTTTTTGACATTGGTGCATCGCATTCATACATATCAAGGGGATTTGTGGATAAGTATAACCTGCCAACCCAAGCCCTTAGGTCACCCATGTTAGTAACCTCGCCAGGAGCAGAGTATATGGCTAGTCTATGGTGTGATCGGTTACCATTAAGGATTG…	CCAACCCATCAACACCAGCCAAGAGGGATCTGAGCCACATCACCTGTTACAAATGCCAGAAGACCGGACATTATGCCACTGAATGCCCTGAAGCAAAGAATGGAAATGGCAATGGAAGTTCTGGGAAGAAGCCCAACCCTTTTAACAAAGGACAGGTGAACCACGTTAGCGTGGAGGAGGTTGAAGCCCAGCCAGATGCAGTAATAGGTAAGTTTTTGGTTAAGTCATTTACTGCAATCGTTCTTTTTGATACTGGTGCATCACATTCATACATATCAAGGGGATTTGTGGATAAGTATAACCTGCCAACCCAAGCCCTTAGGTCACCCATGTTAGTAACCTCGCCAGGGGCAGAGTATATGGCTAGTCTATGGTGTGATCGGTTACCATTAAGGATTG…	|||||||| ||||||| ||| || |||||| || ||||| || |||| ||| ||| |||||| ||||| || |||| |||||| ||||||||||||||||||||||| |||||||| | ||||||||||| | ||||| | || ||| |||||||||||| | | ||||||||||||||||| ||||| || ||||| || |||||||||||| | ||||||||| | ||| || |||||||||| | ||||||||| |||||||||||||||||||||||||||||||||||||||||||||||||||||||||||||||||||||||||||||||||||||| ||||||||||||||||||||||||||||||||||||||||||||||||||||||…	29980884	93445391531	0	0	0.46	1.28	0.85
7	blastn	BLASTN 2.2.31+	Zheng Zhang, Scott Schwartz, Lukas Wagner, and Webb Miller (2000), "A greedy algorithm for aligning DNA sequences", J Comput Biol 2000; 7(1-2):203-14.	nr	Query_6666	contig00003 length=1049 numreads=16	1049	10	1	-2	0	0	L;m;	Query_6672	contig00065 length=707 numreads=4	707	1	gi|669026884|emb|HG670306.1|	Triticum aestivum chromosome 3B, genomic scaffold, cultivar Chinese Spring	HG670306	774434471	68	795.18	430	0	9	690	217082096	217081415	1	-1	599	599	2	683	TAGAACCATTCCAACCCAGCAACACCCTCCAGGAAGGATCTAAGTCACATTACTTGTTTCAAGTGCGGGAAGACTGGACACTACGCCATTGAATGTCCTGAAGCAAAGAATGGAAATGGTAATGGAAGCCCAGGGAAGAAGCCAATACCTTTCACCAGAGGTCAGGTGAACCACATAAACGTGGAGGAGGTTGAAGATCAGCCTGACGCAGTGATCGGTAAGTTTTTGATCAAGTCATTTGCCGCATTCATTCTTTTTGACATTGGTGCATCGCATTCATACATATCAAGGGGATTTGTGGATAAGTATAACCTGCCAACCCAAGCCCTTAGGTCACCCATGTTAGTAACCTCGCCAGGAGCAGAGTATATGGCTAGTCTATGGTGTGATCGGTTACCA…	TAGAACCGCACCAACCCATCAACACCAGCCAAGAGGGATCTGACCCACATTACCTGTTACAAATGCCAGAAGACTGGACATTATGCCACTGAATGTCCTGAAGCGAAGAATGGAAATGGCAATGGAAGCTTTGGGAAGAAGCCTAACCCTTTCAACAAGGGACAGGTGAACCACGTA-GCGTGGAGGAGGTTGAAGCCCAGCCAGATGCAGTAATTGGTAAGTTTTTGGTTAAGTCATTTACTGCAATCGTTCTTTTTGATACTGGTGCATCGCATTCATACATATCAAGGGGATTTGTGGATAAGTATAAACTGCCAACCCAAGCCTTTAGGTCACCCATGTTAGTAACCTCGCTAGGAGCAGAGTATATGGCTAGTCTATGGTGTGATCGGTTACCA…	||||||| |||||||| ||||||| ||| || |||||| | |||||||| |||| ||| ||| |||||||||||| || |||| ||||||||||||||| |||||||||||||| ||||||||| ||||||||||| | ||||||| || || |||||||||||| || ||||||||||||||||| ||||| || ||||| || |||||||||||| | ||||||||| | ||| || |||||||||| | |||||||||||||||||||||||||||||||||||||||||||||||| ||||||||||||||| ||||||||||||||||||||||||||| ||||||||||||||||||||||||||||||||||||||||||||||||||||||…	29980884	93445391531	0	0	0.46	1.28	0.85
7	blastn	BLASTN 2.2.31+	Zheng Zhang, Scott Schwartz, Lukas Wagner, and Webb Miller (2000), "A greedy algorithm for aligning DNA sequences", J Comput Biol 2000; 7(1-2):203-14.	nr	Query_6666	contig00003 length=1049 numreads=16	1049	10	1	-2	0	0	L;m;	Query_6672	contig00065 length=707 numreads=4	707	1	gi|669026884|emb|HG670306.1|	Triticum aestivum chromosome 3B, genomic scaffold, cultivar Chinese Spring	HG670306	774434471	69	795.18	430	0	10	689	554948858	554948181	1	-1	598	598	4	681	AGAACCATTCCAACCCAGCAACACCCTCCAGGAAGGATCTAAGTCACATTACTTGTTTCAAGTGCGGGAAGACTGGACACTACGCCATTGAATGTCCTGAAGCAAAGAATGGAAATGGTAATGGAAGCCCAGGGAAGAAGCCAATACCTTTCACCAGAGGTCAGGTGAACCACATAAACGTGGAGGAGGTTGAAGATCAGCCTGACGCAGTGATCGGTAAGTTTTTGATCAAGTCATTTGCCGCATTCATTCTTTTTGACATTGGTGCATCGCATTCATACATATCAAGGGGATTTGTGGATAAGTATAACCTGCCAACCCAAGCCCTTAGGTCACCCATGTTAGTAACCTCGCCAGGAGCAGAGTATATGGCTAGTCTATGGTGTGATCGGTTACCAT…	AGAACCGTTCCAACCCTGCAACGCCCGCCAAGAAGGATCTAAGTCACATTACTTCTTTCAAGTGCGGGAAGAATGGACACTACGCCACCGAGTGTTCTGAAGCAAAGAATGGAAATGGCAATGGAAGCTTTGGGAAGAAGCCCAACCCTTTCAACAGGGGACAAGTAAACCACGTTAGCGTGGAGGAGGTTGAAGCGCAACCAGATGCAGTTATAGGTAAGTTTTTGGTTAAGTCATTTACTGCAATCATTATTTTTGA---TGGTGCATCGCATTCATACATATCAAGGGGATTTGTGGATAAGTATCACCTGCCAACCCAAGCCCTTAGGTCACCCATGTTAGTAACCTCGCCAGGAGCAGAGTATATGCCCAGCCTATGGTGTGATCGGTTACCAT…	|||||| ||||||||| ||||| ||| ||| ||||||||||||||||||||||| ||||||||||||||||| |||||||||||||| || ||| |||||||||||||||||||||| ||||||||| ||||||||||| | ||||||| ||| || || || |||||| | | ||||||||||||||||| || || || ||||| || |||||||||||| | ||||||||| | ||| ||||| ||||||| |||||||||||||||||||||||||||||||||||||||||||||| |||||||||||||||||||||||||||||||||||||||||||||||||||||||||||||| | || |||||||||||||||||||||||||||||…	29980884	93445391531	0	0	0.46	1.28	0.85
7	blastn	BLASTN 2.2.31+	Zheng Zhang, Scott Schwartz, Lukas Wagner, and Webb Miller (2000), "A greedy algorithm for aligning DNA sequences", J Comput Biol 2000; 7(1-2):203-14.	nr	Query_6666	contig00003 length=1049 numreads=16	1049	10	1	-2	0	0	L;m;	Query_6672	contig00065 length=707 numreads=4	707	1	gi|669026884|emb|HG670306.1|	Triticum aestivum chromosome 3B, genomic scaffold, cultivar Chinese Spring	HG670306	774434471	70	793.333	429	0	19	690	66749130	66748459	1	-1	592	592	2	673	CCAACCCAGCAACACCCTCCAGGAAGGATCTAAGTCACATTACTTGTTTCAAGTGCGGGAAGACTGGACACTACGCCATTGAATGTCCTGAAGCAAAGAATGGAAATGGTAATGGAAGCCCAGGGAAGAAGCCAATACCTTTCACCAGAGGTCAGGTGAACCACATAAACGTGGAGGAGGTTGAAGATCAGCCTGACGCAGTGATCGGTAAGTTTTTGATCAAGTCATTTGCCGCATTCATTCTTTTTGACATTGGTGCATCGCATTCATACATATCAAGGGGATTTGTGGATAAGTATAACCTGCCAACCCAAGCCCTTAGGTCACCCATGTTAGTAACCTCGCCAGGAGCAGAGTATATGGCTAGTCTATGGTGTGATCGGTTACCATTAAGGATTG…	CCAACCCATCAACACCAGCCAAGAGGGATCTAAGCCACATAACCTATTTCAAGTGCCAGAAGACTGGACATTATGCCACTGAATGTCCTGAAGCAAAGAATGGAAATGGAAGTGGAAGTTCTCGGAAGAAGCCTAACCCTTTCAACAAGGGACAGGTGAACCACGTTAGTGTAGTGGAGGTTGAAGCCCAGCCATATGTAGTAATAGGTAAGTTTTTGGTTAAGTCATTTGCTGCAATCGTTCTTTTTGATATTGGTGCATCGCATTCATATATATCAAGGGGATTTGTGGATGAGTATAAACTGCCAACCTAAGCCTTTAGGTCACCCATGTTCGTAACCTCGCCAAGAGCAGAGTATATGGCTAGTCTATGGTGTGATCGGTTACAATTAAGGATTG…	|||||||| ||||||| ||| || ||||||||| ||||| || | |||||||||| |||||||||||| || |||| |||||||||||||||||||||||||||||| | |||||| | |||||||||| | ||||||| || || |||||||||||| | | || | ||||||||||| ||||| | | ||| || |||||||||||| | ||||||||||| ||| || |||||||||| |||||||||||||||||||| ||||||||||||||||||||| ||||||| ||||||||| ||||| |||||||||||||||| |||||||||||| ||||||||||||||||||||||||||||||||||||||| |||||||||||||||||| |…	29980884	93445391531	0	0	0.46	1.28	0.85
7	blastn	BLASTN 2.2.31+	Zheng Zhang, Scott Schwartz, Lukas Wagner, and Webb Miller (2000), "A greedy algorithm for aligning DNA sequences", J Comput Biol 2000; 7(1-2):203-14.	nr	Query_6666	contig00003 length=1049 numreads=16	1049	10	1	-2	0	0	L;m;	Query_6672	contig00065 length=707 numreads=4	707	1	gi|669026884|emb|HG670306.1|	Triticum aestivum chromosome 3B, genomic scaffold, cultivar Chinese Spring	HG670306	774434471	71	793.333	429	0	1	690	205535895	205536585	1	1	604	604	1	691	GCAACAAATAGAACCATTCCAACCCAGCAACACCCTCCAGGAAGGATCTAAGTCACATTACTTGTTTCAAGTGCGGGAAGACTGGACACTACGCCATTGAATGTCCTGAAGCAAAGAATGGAAATGGTAATGGAAGCCCAGGGAAGAAGCCAATACCTTTCACCAGAGGTCAGGTGAACCACATAAACGTGGAGGAGGTTGAAGATCAGCCTGACGCAGTGATCGGTAAGTTTTTGATCAAGTCATTTGCCGCATTCATTCTTTTTGACATTGGTGCATCGCATTCATACATATCAAGGGGATTTGTGGATAAGTATAACCTGCCAACCCAAGCCCTTAGGTCACCCATGTTAGTAACCTCGCCAGGAGCAGAGTATATGGCTAGTCTATGGTGTGATC…	GCAACGGATAGAACCGCACCAACCCATCAACACCAGCCAAGAGGGATCTGAGCCACATTACTTGCTACAAATGCCAGAAGACTGGACATTATGCCACTGAATGTCCTGAAGCGAAGAATGAAAATGGTAATGGAAGCTCTGGGAAGAAGCCCAGCCCTTTCAACAAGGGACAGGTGAACCACGTTAGCGTGGAGGAGGTTGAAGCCCAGCCAGATGCAGTAATAGGTAAGTTTTTGGTTAAGTCTTTTACCGCAATCATTCTTTTTGATACTGGTGCATCACATTCATACATATCAAGGGGATTTGTGGACAAGAATAAACTGCCAACCCAAGCCCTTAGGTCACTCATGTTAGTAACCTCGCCAGGAGCAGAGTATATGGCTAGTCTATGGTGTGATC…	||||| |||||||| |||||||| ||||||| ||| || |||||| || ||||||||||| | ||| ||| |||||||||||| || |||| ||||||||||||||| ||||||| |||||||||||||||| | ||||||||||| | ||||||| || || |||||||||||| | | ||||||||||||||||| ||||| || ||||| || |||||||||||| | ||||| ||| ||||| ||||||||||||| | ||||||||| ||||||||||||||||||||||||||||| ||| |||| ||||||||||||||||||||||||| |||||||||||||||||||||||||||||||||||||||||||||||||||||||||||||…	29980884	93445391531	0	0	0.46	1.28	0.85
7	blastn	BLASTN 2.2.31+	Zheng Zhang, Scott Schwartz, Lukas Wagner, and Webb Miller (2000), "A greedy algorithm for aligning DNA sequences", J Comput Biol 2000; 7(1-2):203-14.	nr	Query_6666	contig00003 length=1049 numreads=16	1049	10	1	-2	0	0	L;m;	Query_6672	contig00065 length=707 numreads=4	707	1	gi|669026884|emb|HG670306.1|	Triticum aestivum chromosome 3B, genomic scaffold, cultivar Chinese Spring	HG670306	774434471	72	793.333	429	0	12	690	273305682	273305012	1	-1	598	598	10	680	AACCATTCCAACCCAGCAACACCCTCCAGGAAGGATCTAAGTCACATTACTTGTTTCAAGTGCGGGAAGACTGGACACTACGCCATTGAATGTCCTGAAGCAAAGAATGGAAATGGTAATGGAAGCCCAGGGAAGAAGCCAATACCTTTCACCAGAGGTCAGGTGAACCACATAAACGTGGAGGAGGTTGAAGATCAGCCTGACGCAGTGATCGGTAAGTTTTTGATCAAGTCATTTGCCGCATTCATTCTTTTTGACATTGGTGCATCGCATTCATACATATCAAGGGGATTTGTGGATAAGTATAACCTGCCAACCCAAGCCCTTAGGTCACCCATGTTAGTAACCTCGCCAGGAGCAGAGTATATGGCTAGTCTATGGTGTGATCGGTTACCATTA…	AACCGTTCCAACCCAGCAACGCTCGCTAAGAAGGATCTAAGTCACATTACTTGTTTCAAGTGCGGGAAGAATGGACATTATGCCATGGAGTGTTCTGAAGCAAAGAATGGAAATGGCAATGGAAGCTCTGGGAAGAAGCCCAACCCTTTCAACAGGGGACAAGTGAACCATGTTAGCGTGGAGGAGGTTGAAGCGCAACCCGATGCAGTAATAAGTAAGTTTTTG-----GTCA----CTGCAATCGTTCTTTTTGATACTTGTGCATCGCATTCATACATATCAAGGGGATTTGTGGATAAGTTTAAACTGCCAACCCAAGCCCTTAGGTCACCCATGTTAGTAACCTCGCCAGGAGCAGAGTATATGGCTAGTCTATGGTGTGATCAGTTACCATTA…	|||| ||||||||||||||| | | | | ||||||||||||||||||||||||||||||||||||||||| |||||| || ||||| || ||| |||||||||||||||||||||| ||||||||| | ||||||||||| | ||||||| ||| || || |||||||| | | ||||||||||||||||| || || || ||||| || ||||||||||| |||| | ||| || |||||||||| | | |||||||||||||||||||||||||||||||||||||||||| ||| ||||||||||||||||||||||||||||||||||||||||||||||||||||||||||||||||||||||||||||||| |||||||||||||||||||||…	29980884	93445391531	0	0	0.46	1.28	0.85
7	blastn	BLASTN 2.2.31+	Zheng Zhang, Scott Schwartz, Lukas Wagner, and Webb Miller (2000), "A greedy algorithm for aligning DNA sequences", J Comput Biol 2000; 7(1-2):203-14.	nr	Query_6666	contig00003 length=1049 numreads=16	1049	10	1	-2	0	0	L;m;	Query_6672	contig00065 length=707 numreads=4	707	1	gi|669026884|emb|HG670306.1|	Triticum aestivum chromosome 3B, genomic scaffold, cultivar Chinese Spring	HG670306	774434471	73	793.333	429	0	1	690	331083182	331082492	1	-1	605	605	3	692	GCAACAAATAGAACCATTCCAACCCAGCAACACCCTCCAGGAAGGATCTAAGTCACATTACTTGTTTCAAGTGCGGGAAGACTGGACACTACGCCATTGAATGTCCTGAAGCAAAGAATGGAAATGGTAATGGAAGCCCAGGGAAGAAGCC-AATACCTTTCACCAGAGGTCAGGTGAACCACATAAACGTGGAGGAGGTTGAAGATCAGCCTGACGCAGTGATCGGTAAGTTTTTGATCAAGTCATTTGCCGCATTCATTCTTTTTGACATTGGTGCATCGCATTCATACATATCAAGGGGATTTGTGGATAAGTATAACCTGCCAACCCAAGCCCTTAGGTCACCCATGTTAGTAACCTCGCCAGGAGCAGAGTATATGGCTAGTCTATGGTGTGAT…	GCAACGGATAGAACCGCACCAACCCATCAACACCAGCCAAGAGGGATCTGAGCCACATCACCTGTTACAAATGCCAGAAGACTGGACATTATGCCACCGAATGTCTTGAAGCGAAAAATGGAAACGGTAATGGAAGTTCGGGGAAGAAGCCCAAT-CCTTTCAACAAAGGACAGGTGAACCACGTTAGCGTGGAGGAGGTTGAAGCCCAGCCAGATGCAGTAATAGGTAAGTTTTTGGTTAAGTCATTTACTGCAATCATTCTTTTTGATACTGGTGCATCACATTCATACATATCAAGGGGATTTGTGGATAAGTATAACCTGCCAACCCAAGCCCTTAGGTCACCCATGTTAGTAACCTCGCCACTAGCAGAGTATATGGCTAGTCTATGGAGTGAT…	||||| |||||||| |||||||| ||||||| ||| || |||||| || ||||| || |||| ||| ||| |||||||||||| || |||| ||||||| |||||| || |||||||| ||||||||||| | ||||||||||| ||| ||||||| || ||| |||||||||||| | | ||||||||||||||||| ||||| || ||||| || |||||||||||| | ||||||||| | ||| ||||||||||||| | ||||||||| |||||||||||||||||||||||||||||||||||||||||||||||||||||||||||||||||||||||||||||||||||| ||||||||||||||||||||||||| ||||||||||||||…	29980884	93445391531	0	0	0.46	1.28	0.85
7	blastn	BLASTN 2.2.31+	Zheng Zhang, Scott Schwartz, Lukas Wagner, and Webb Miller (2000), "A greedy algorithm for aligning DNA sequences", J Comput Biol 2000; 7(1-2):203-14.	nr	Query_6666	contig00003 length=1049 numreads=16	1049	10	1	-2	0	0	L;m;	Query_6672	contig00065 length=707 numreads=4	707	1	gi|669026884|emb|HG670306.1|	Triticum aestivum chromosome 3B, genomic scaffold, cultivar Chinese Spring	HG670306	774434471	74	793.333	429	0	10	690	337390904	337391585	1	1	598	598	1	682	AGAACCATTCCAACCCAGCAACACCCTCCAGGAAGGATCTAAGTCACATTACTTGTTTCAAGTGCGGGAAGACTGGACACTACGCCATTGAATGTCCTGAAGCAAAGAATGGAAATGGTAATGGAAGCCCAGGGAAGAAGCCAATACCTTTCACCAGAGGTCAGGTGAACCACATAAACGTGGAGGAGGTTGAAGATCAGCCTGACGCAGTGATCGGTAAGTTTTTGATCAAGTCATTTGCCGCATTCATTCTTTTTGACATTGGTGCATCGCATTCATACATATCAAGGGGATTTGTGGATAAGTATAACCTGCCAACCCAAGCCCTTAGGTCACCCATGTTAGTAACCTCGCCAGGAGCAGAGTATATGGCTAGTCTATGGTGTGATCGGTTACCAT…	AGAACCATTCCAACCCAGCAACGTCTGCCAAGAAGGATCTAAGTCACATTACTTGTTTCAAGTGCGGGAAGAATGGACATTACGCCATGGAGTGTTCTGAAGCAAAGAATGGAAATGGCAATGGAAGCTATGGGAAGAAGCCCAACCCTTTCAACAGGGGACAAGTGAACCACGTCAGCGTGGAGGAGGTTGAAGCACAGCAAGATGTAGTAATAGGTAAGTTTTTGGTTAAGTCGTTTACTGCAATCGTTCTTTTTGATACTGGTGCATCACATTCATACATATCAAGGGGATTTGTGGATAAGTTTAACCTGCCAACCCAAGCCCTTAGGTCACCCATGTTAGTAACCTCGCTAGGAGTAGAGTATGTGGCTAGCCTATGGTGTGATCGGTTACCAT…	|||||||||||||||||||||| | ||| ||||||||||||||||||||||||||||||||||||||||| |||||| |||||||| || ||| |||||||||||||||||||||| ||||||||| ||||||||||| | ||||||| ||| || || ||||||||| | | ||||||||||||||||| |||| || | ||| || |||||||||||| | ||||| ||| | ||| || |||||||||| | ||||||||| |||||||||||||||||||||||||||||||||| ||||||||||||||||||||||||||||||||||||||||||||||| ||||| ||||||| ||||||| |||||||||||||||||||||||||||||…	29980884	93445391531	0	0	0.46	1.28	0.85
7	blastn	BLASTN 2.2.31+	Zheng Zhang, Scott Schwartz, Lukas Wagner, and Webb Miller (2000), "A greedy algorithm for aligning DNA sequences", J Comput Biol 2000; 7(1-2):203-14.	nr	Query_6666	contig00003 length=1049 numreads=16	1049	10	1	-2	0	0	L;m;	Query_6672	contig00065 length=707 numreads=4	707	1	gi|669026884|emb|HG670306.1|	Triticum aestivum chromosome 3B, genomic scaffold, cultivar Chinese Spring	HG670306	774434471	75	793.333	429	0	10	690	418379385	418380066	1	1	598	598	1	682	AGAACCATTCCAACCCAGCAACACCCTCCAGGAAGGATCTAAGTCACATTACTTGTTTCAAGTGCGGGAAGACTGGACACTACGCCATTGAATGTCCTGAAGCAAAGAATGGAAATGGTAATGGAAGCCCAGGGAAGAAGCCAATACCTTTCACCAGAGGTCAGGTGAACCACATAAACGTGGAGGAGGTTGAAGATCAGCCTGACGCAGTGATCGGTAAGTTTTTGATCAAGTCATTTGCCGCATTCATTCTTTTTGACATTGGTGCATCGCATTCATACATATCAAGGGGATTTGTGGATAAGTATAACCTGCCAACCCAAGCCCTTAGGTCACCCATGTTAGTAACCTCGCCAGGAGCAGAGTATATGGCTAGTCTATGGTGTGATCGGTTACCAT…	AGAACCATTCCAACCCAGCAACACCCGCCAAGAAGGACCTAAGTCACATTACTTGTTTCAAGTGCGGGAAGAATGGACATTACGCCAGGGAGTGTTCTGAAGCAAAGAATGGAAATGGCAATGGAAGATTTGGGAAGAAGCCCAACCCTTTCAACAGGGGACAAGTGAACCACGTTAGCATGGAGGAGGTTGAAGCGCAACCCGATGCAGTTATAGGTAAGTTTTTGGTTAAATCATTTACTGCAATCGTTCTTTTCAATACTGGTGCATCACATTCATACATATCAAGGGCATTCGTGCATAAGTATAACCTGCCAACCCAAGCCCTTAGGTCACCCATGTTAGTAACCTCGCCGGGAGCAGAGTATATGGCTAGCCTATGGTGTGATTGGTTACCAT…	|||||||||||||||||||||||||| ||| |||||| |||||||||||||||||||||||||||||||||| |||||| ||||||| || ||| |||||||||||||||||||||| |||||||| ||||||||||| | ||||||| ||| || || ||||||||| | | | ||||||||||||||| || || || ||||| || |||||||||||| | || |||||| | ||| || ||||||| | | ||||||||| ||||||||||||||||||| ||| ||| ||||||||||||||||||||||||||||||||||||||||||||||||||||||| |||||||||||||||||||| |||||||||||| ||||||||||||||||…	29980884	93445391531	0	0	0.46	1.28	0.85
7	blastn	BLASTN 2.2.31+	Zheng Zhang, Scott Schwartz, Lukas Wagner, and Webb Miller (2000), "A greedy algorithm for aligning DNA sequences", J Comput Biol 2000; 7(1-2):203-14.	nr	Query_6666	contig00003 length=1049 numreads=16	1049	10	1	-2	0	0	L;m;	Query_6672	contig00065 length=707 numreads=4	707	1	gi|669026884|emb|HG670306.1|	Triticum aestivum chromosome 3B, genomic scaffold, cultivar Chinese Spring	HG670306	774434471	76	793.333	429	0	10	690	419244828	419244147	1	-1	598	598	1	682	AGAACCATTCCAACCCAGCAACACCCTCCAGGAAGGATCTAAGTCACATTACTTGTTTCAAGTGCGGGAAGACTGGACACTACGCCATTGAATGTCCTGAAGCAAAGAATGGAAATGGTAATGGAAGCCCAGGGAAGAAGCCAATACCTTTCACCAGAGGTCAGGTGAACCACATAAACGTGGAGGAGGTTGAAGATCAGCCTGACGCAGTGATCGGTAAGTTTTTGATCAAGTCATTTGCCGCATTCATTCTTTTTGACATTGGTGCATCGCATTCATACATATCAAGGGGATTTGTGGATAAGTATAACCTGCCAACCCAAGCCCTTAGGTCACCCATGTTAGTAACCTCGCCAGGAGCAGAGTATATGGCTAGTCTATGGTGTGATCGGTTACCAT…	AGAACCATTCCAACCCAGCAACACCCGCCAAGAAGGACCTAAGTCACATTACTTGTTTCAAGTGCGGGAAGAATGGACATTACGCCAGGGAGTGTTCTGAAGCAAAGAATGGAAATGGCAATGGAAGATTTGGGAAGAAGCCCAACCCTTTCAACAGGGGACAAGTGAACCACGTTAGCATGGAGGAGGTTGAAGCGCAACCCGATGCAGTTATAGGTAAGTTTTTGGTTAAATCATTTACTGCAATCGTTCTTTTCAATACTGGTGCATCACATTCATACATATCAAGGGCATTCGTGCATAAGTATAACCTGCCAACCCAAGCCCTTAGGTCACCCATGTTAGTAACCTCGCCGGGAGCAGAGTATATGGCTAGCCTATGGTGTGATTGGTTACCAT…	|||||||||||||||||||||||||| ||| |||||| |||||||||||||||||||||||||||||||||| |||||| ||||||| || ||| |||||||||||||||||||||| |||||||| ||||||||||| | ||||||| ||| || || ||||||||| | | | ||||||||||||||| || || || ||||| || |||||||||||| | || |||||| | ||| || ||||||| | | ||||||||| ||||||||||||||||||| ||| ||| ||||||||||||||||||||||||||||||||||||||||||||||||||||||| |||||||||||||||||||| |||||||||||| ||||||||||||||||…	29980884	93445391531	0	0	0.46	1.28	0.85
7	blastn	BLASTN 2.2.31+	Zheng Zhang, Scott Schwartz, Lukas Wagner, and Webb Miller (2000), "A greedy algorithm for aligning DNA sequences", J Comput Biol 2000; 7(1-2):203-14.	nr	Query_6666	contig00003 length=1049 numreads=16	1049	10	1	-2	0	0	L;m;	Query_6672	contig00065 length=707 numreads=4	707	1	gi|669026884|emb|HG670306.1|	Triticum aestivum chromosome 3B, genomic scaffold, cultivar Chinese Spring	HG670306	774434471	77	793.333	429	0	10	687	624500369	624499691	1	-1	597	597	3	680	AGAACCATTCCAACCCAGCAACACCCTCCAGGAAGGATCTAAGTCACATTACTTGTTTCAAGTGCGGGAAGACTGGACACTACGCCATTGAATGTCCTGAAGCAAAGAATGGAAATGGTAATGGAAGCCCAGGGAAGAAGCCAATACCTTTCACCAGAGGTCAGGTGAACCACATAAACGTGGAGGAGGTTGAAG-ATCAGCCTGACGCAGTGATCGGTAAGTTTTTGATCAAGTCATTTGCCGCATTCATTCTTTTTGACATTGGTGCATCGCATTCATACATATCAAGGGGATTTGTGGATAAGTATAACCTGCCAACCCAAGCCCTTAGGTCACCCATGTTAGTAACCTCGCCAGGAGCAGAGTATATGGCTAGTCTATGGTGTGATCGGTTACCA…	AGAACCGTTCCAACCCAGCAACGCCCGCCAAGAAGGATCTAAGTCACATTACTTGTTTCAAGTGCGGGAAGAATGAACATTACACCACGGAGTGTTCTAAAACAAAGAATGGAAATGGCAATGGAAACTCTGGGAAGAAGCCCAACCCTTTCAACAGGGGACAAGTGAACCACGTTACCGTGGAGGAGGTTGAAGCAT-AGCCAGATGCAGTAATAGGTAAGTTTTTGGTTAAGTCACTTACTGCAATCATTCTTTTTGATACTGGTGAATCACATTCATACATATCAAGGGGATTTGTGGATAATTTTAACCTGCCAATCCAAGCCCTTAGGCCACCCATGTTAGTAACCTCGCCAGGAGCAGAGTATATGGCTAGCCTATGGTGTGATCGATTACCA…	|||||| ||||||||||||||| ||| ||| ||||||||||||||||||||||||||||||||||||||||| || ||| ||| ||| || ||| || || |||||||||||||||| ||||||| | | ||||||||||| | ||||||| ||| || || ||||||||| | | ||||||||||||||||| || |||| || ||||| || |||||||||||| | |||||| || | ||| ||||||||||||| | ||||| ||| |||||||||||||||||||||||||||||||| | ||||||||||| ||||||||||||| ||||||||||||||||||||||||||||||||||||||||||| |||||||||||||| ||||||||…	29980884	93445391531	0	0	0.46	1.28	0.85
7	blastn	BLASTN 2.2.31+	Zheng Zhang, Scott Schwartz, Lukas Wagner, and Webb Miller (2000), "A greedy algorithm for aligning DNA sequences", J Comput Biol 2000; 7(1-2):203-14.	nr	Query_6666	contig00003 length=1049 numreads=16	1049	10	1	-2	0	0	L;m;	Query_6672	contig00065 length=707 numreads=4	707	1	gi|669026884|emb|HG670306.1|	Triticum aestivum chromosome 3B, genomic scaffold, cultivar Chinese Spring	HG670306	774434471	78	793.333	429	0	10	690	672220422	672219741	1	-1	598	598	1	682	AGAACCATTCCAACCCAGCAACACCCTCCAGGAAGGATCTAAGTCACATTACTTGTTTCAAGTGCGGGAAGACTGGACACTACGCCATTGAATGTCCTGAAGCAAAGAATGGAAATGGTAATGGAAGCCCAGGGAAGAAGCCAATACCTTTCACCAGAGGTCAGGTGAACCACATAAACGTGGAGGAGGTTGAAGATCAGCCTGACGCAGTGATCGGTAAGTTTTTGATCAAGTCATTTGCCGCATTCATTCTTTTTGACATTGGTGCATCGCATTCATACATATCAAGGGGATTTGTGGATAAGTATAACCTGCCAACCCAAGCCCTTAGGTCACCCATGTTAGTAACCTCGCCAGGAGCAGAGTATATGGCTAGTCTATGGTGTGATCGGTTACCAT…	AGAACCATTCCAACCCAGCAACGCCCGCCAAGAAGGATCTAAGTCACATTACTTGTTTCAGGTGCGGGAAGAATGGACATTACGCCACCAAGTGTTCTGAAGCAAAGAATGGAAATGTCAATGGAAGCTCTGGGAAGAAGCCCAACCCTTTCAATAGGGGACAAGTGAACCACGTTAGCGTGGAGGAGGTTGAAGAGCGGCCAAATGCAGTTATAGGTAAGTTTTTGGTTAAGTCATTTACTGCAATCATTCTTTTTGATACTGATGCATCACATTCATACATATCAAGGGGATTTGTGGATAAGTATCACGTGCCAACCCAAGCCCTTAGGTCACCCATGTTAGTAACCTCGCCAGGAGCAGAGTATATGGCCAGCCTCTGGTGTGATCGGTTACCGT…	|||||||||||||||||||||| ||| ||| ||||||||||||||||||||||||||||| ||||||||||| |||||| ||||||| | ||| ||||||||||||||||||||| ||||||||| | ||||||||||| | ||||||| || || || ||||||||| | | |||||||||||||||||| | ||| | ||||| || |||||||||||| | ||||||||| | ||| ||||||||||||| | || |||||| |||||||||||||||||||||||||||||||||||| || ||||||||||||||||||||||||||||||||||||||||||||||||||||||||||||| || || ||||||||||||||||| ||| |||…	29980884	93445391531	0	0	0.46	1.28	0.85
7	blastn	BLASTN 2.2.31+	Zheng Zhang, Scott Schwartz, Lukas Wagner, and Webb Miller (2000), "A greedy algorithm for aligning DNA sequences", J Comput Biol 2000; 7(1-2):203-14.	nr	Query_6666	contig00003 length=1049 numreads=16	1049	10	1	-2	0	0	L;m;	Query_6672	contig00065 length=707 numreads=4	707	1	gi|669026884|emb|HG670306.1|	Triticum aestivum chromosome 3B, genomic scaffold, cultivar Chinese Spring	HG670306	774434471	79	793.333	429	0	10	690	699070810	699071490	1	1	599	599	4	683	AGAACCATTCCAACCCAGCAACACCCTCCAGGAAGGATCTAAGTCACA-TTACTTGTTTCAAGTGCGGGAAGACTGGACACTACGCCATTGAATGTCCTGAAGCAAAGAATGGAAATGGTAATGGAAGCCCAGGGAAGAAGCCAATACCTTTCACCAGAGGTCAGGTGAACCACATAAACGTGGAGGAGGTTGAAGATCAGCCTGACGCAGTGATCGGTAAGTTTTTGATCAAGTCATTTGCCGCATTCATTCTTTTTGACATTGGTGCATCGCATTCATACATATCAAGGGGATTTGTGGATAAGTATAACCTGCCAACCCAAGCCCTTAGGTCACCCATGTTAGTAACCTCGCCAGGAGCAGAGTATATGGCTAGTCTATGGTGTGATCGGTTACCA…	AGAACCGTTCCAACCCAGCAACGCCCGCCAAGAAGGATCTAAGTCACATTTACTTGTTTCAAGTGCGGGAAGAATGGACATTACGCCACGGAGTGTTCTGAAGCAAAGAATGGTAATGTCAATGGAAGCTCTGGGAAGAAGCCCAACCCTTTCAACAGGGGACAAGTGAACCACGTTAGCGTGGAGGAGGTTGAAGCACAGCCAGATGCAGTAATAGGTAAGTTTTTGGTTAAGTCATTTACTGCAATCGTTC-TTTTGATACTAGTGCATTGCATTCATACATATCAA-GAGATTTGTGGATAAGTTTAACCTGCCAACCCAAGCCCTTAGGTCACCCATGTTAGTAACCTCGCCAGGAGCAGAGTATATGGCTAGCCTATGGTGTGATCGGTTACCA…	|||||| ||||||||||||||| ||| ||| ||||||||||||||||| |||||||||||||||||||||||| |||||| ||||||| || ||| |||||||||||||||| |||| ||||||||| | ||||||||||| | ||||||| ||| || || ||||||||| | | ||||||||||||||||| ||||| || ||||| || |||||||||||| | ||||||||| | ||| || ||| |||||| | | |||||| ||||||||||||||||| | ||||||||||||||| ||||||||||||||||||||||||||||||||||||||||||||||||||||||||||||||||||||| |||||||||||||||||||||||||…	29980884	93445391531	0	0	0.46	1.28	0.85
7	blastn	BLASTN 2.2.31+	Zheng Zhang, Scott Schwartz, Lukas Wagner, and Webb Miller (2000), "A greedy algorithm for aligning DNA sequences", J Comput Biol 2000; 7(1-2):203-14.	nr	Query_6666	contig00003 length=1049 numreads=16	1049	10	1	-2	0	0	L;m;	Query_6672	contig00065 length=707 numreads=4	707	1	gi|669026884|emb|HG670306.1|	Triticum aestivum chromosome 3B, genomic scaffold, cultivar Chinese Spring	HG670306	774434471	80	787.793	426	0	10	690	90104345	90103665	1	-1	597	597	2	682	AGAACCATTCCAACCCAGCAACACCCTCCAGGAAGGATCTAAGTCACATTACTTGTTTCAAGTGCGGGAAGACTGGACACTACGCCATTGAATGTCCTGAAGCAAAGAATGGAAATGGTAATGGAAGCCCAGGGAAGAAGCCAATACCTTTCACCAGAGGTCAGGTGAACCACATAAACGTGGAGGAGGTTGAAGATCAGCCTGACGCAGTGATCGGTAAGTTTTTGATCAAGTCATTTGCCGCATTCATTCTTTTTGACATTGGTGCATCGCATTCATACATATCAAGGGGATTTGTGGATAAGTATAACCTGCCAACCCAAGCCCTTAGGTCACCCATGTTAGTAACCTCGCCAGGAGCAGAGTATATGGCTAGTCTATGGTGTGATCGGTTACCAT…	AGAACCGTTCCAACCCAGCAACGCCCGCCAAGAAGGATCTAAGTCACATTACTTGTTTCAAGTGCGGGAAGAATGGACATTATGCCACAGAGTGTTCTGAAGCAAAGAATGGAAACGGCAATGGAAGCTCTGGGAAGAAGCCCAACCCTTTAAACAGGGGACAAGTGAACCACGTTAGCATGGAGGGGGTTGAAGCGCAACCCGATGCAGTAATAGGTAAGTTTTTGGTTAAGTCATTTATTGTAATCGTTCTTTTTGATACTGGT-CATCGTATTCATACATATCAAGGGGATTTGTGGATAAGTTTAAACTGCCAACCCAAGCCCTTAGGTCACCCATGTTAGTAACCTCGCCAGGAGCAGAGTATATGTCTAGCCTATGGTGTGATTGGTTACCAT…	|||||| ||||||||||||||| ||| ||| ||||||||||||||||||||||||||||||||||||||||| |||||| || |||| || ||| ||||||||||||||||||| || ||||||||| | ||||||||||| | ||||| | ||| || || ||||||||| | | | |||||| |||||||| || || || ||||| || |||||||||||| | ||||||||| | | || |||||||||| | |||| ||||| ||||||||||||||||||||||||||||||||| ||| |||||||||||||||||||||||||||||||||||||||||||||||||||||||||||| |||| |||||||||||| ||||||||||||||…	29980884	93445391531	0	0	0.46	1.28	0.85
7	blastn	BLASTN 2.2.31+	Zheng Zhang, Scott Schwartz, Lukas Wagner, and Webb Miller (2000), "A greedy algorithm for aligning DNA sequences", J Comput Biol 2000; 7(1-2):203-14.	nr	Query_6666	contig00003 length=1049 numreads=16	1049	10	1	-2	0	0	L;m;	Query_6672	contig00065 length=707 numreads=4	707	1	gi|669026884|emb|HG670306.1|	Triticum aestivum chromosome 3B, genomic scaffold, cultivar Chinese Spring	HG670306	774434471	81	787.793	426	0	10	690	203443156	203443836	1	1	598	598	4	683	AGAACCATTCCAACCCAGCAACACCCTCCAGGAAGGATCTAAGTCACATTACTTGTTTCAAGTGCGGGAAGACTGGACACTACGCCATTGAATGTCCTGAAGCAAAGAATGGAAATGGTAATGGAAGCCCAGGGAAGAAGCCAATACCTTTCACCAGAGGTCAGGTGAACCACATAAACGTGGAGGAGGTTGAAGATCAGCCTGACGCAGTGATCGGTAAGTTTTTGATCAAGTCATTTGCCGCATTCATTCTTTTTGACATTGGTGCATCGCATTCATACATATCAAGGGGATTTGTGGATAAGTATAACCTGCCAACCCAAGCCCTTAGGTCACCCATGTTAGTAACCTCGCCAGGAGCAGAGTATATGGCTAGTCTATGGTGTGATCGGTTACCAT…	AGAACCGTTCCAGCCTAGCAACACCCGCCAAGAAGGATCTAAGTCACATTAC-TGTTTCAAGTGCGGGAAGAATGGACATTACGCCACGGAGTGTTCTGAAGCAAAGAATGGAAATGGCAATGGAAGCTCTAGGAAGAAGCCCAACCCTTTCAATAGGGGACAAGTGAACCACGTTAGCGTGGAGGAGGTTGAAGCGCAACCAGATGCAGTAATAGGTAAGTTTTTGGTTAAGTCATTTACTGCAATCGTTCTTTTTGATACTGGTCCATCGCATTCATACATATCAAGGGGGTTCATGGATTAGTATAGCCTGCCAACCCAAGCCCTTAGGTCACCCATGTTAGTAACCTCGCTAGGAGCAGAGTATATGGCTAGCCTATGGTGTGGTCGCTTACCAT…	|||||| ||||| || |||||||||| ||| ||||||||||||||||||||| ||||||||||||||||||| |||||| ||||||| || ||| |||||||||||||||||||||| ||||||||| | |||||||||| | ||||||| || || || ||||||||| | | ||||||||||||||||| || || || ||||| || |||||||||||| | ||||||||| | ||| || |||||||||| | |||| ||||||||||||||||||||||||| || ||||| |||||| |||||||||||||||||||||||||||||||||||||||||||| ||||||||||||||||||||| |||||||||| ||| |||||||||||||…	29980884	93445391531	0	0	0.46	1.28	0.85
7	blastn	BLASTN 2.2.31+	Zheng Zhang, Scott Schwartz, Lukas Wagner, and Webb Miller (2000), "A greedy algorithm for aligning DNA sequences", J Comput Biol 2000; 7(1-2):203-14.	nr	Query_6666	contig00003 length=1049 numreads=16	1049	10	1	-2	0	0	L;m;	Query_6672	contig00065 length=707 numreads=4	707	1	gi|669026884|emb|HG670306.1|	Triticum aestivum chromosome 3B, genomic scaffold, cultivar Chinese Spring	HG670306	774434471	82	787.793	426	0	13	690	332417426	332418104	1	1	595	595	1	679	ACCATTCCAACCCAGCAACACCCTCCAGGAAGGATCTAAGTCACATTACTTGTTTCAAGTGCGGGAAGACTGGACACTACGCCATTGAATGTCCTGAAGCAAAGAATGGAAATGGTAATGGAAGCCCAGGGAAGAAGCCAATACCTTTCACCAGAGGTCAGGTGAACCACATAAACGTGGAGGAGGTTGAAGATCAGCCTGACGCAGTGATCGGTAAGTTTTTGATCAAGTCATTTGCCGCATTCATTCTTTTTGACATTGGTGCATCGCATTCATACATATCAAGGGGATTTGTGGATAAGTATAACCTGCCAACCCAAGCCCTTAGGTCACCCATGTTAGTAACCTCGCCAGGAGCAGAGTATATGGCTAGTCTATGGTGTGATCGGTTACCATTAA…	ACCATACCAACCCATCAACCCCAGCCAAGAGGGATCTAAGCCACATTACCTGTTTCAAGTGCTAGAAGACTGGACATTATGCCACTGAATGTCCTGAAGTGAAGAATGGAAATGGTAATGGAAGTTCTGGGAAGAAGCCTAACCCTTTCAACAAGGGACAGGTGAACCACGTTAGCGTGGAGGAGGTTGAAGCCCAGACAGACGCAGTAATAGGTAAGTTTTTGGTTAAGTCATTTACTGCAATCGCTCTTTTTGATACCGGTGCATCACATGCATACATATCAAGGGGATTTGTGGATAAGTATAAACTGCCAACCCAAGCCCTTAGGTCACCCATGTTAGTAACCTCACCAGGAGCATAGTATATGGCTAGTCTATGATGTGATCGGGTACCATTAA…	||||| |||||||| |||| || ||| || ||||||||| |||||||| |||||||||||| |||||||||||| || |||| |||||||||||||| ||||||||||||||||||||||| | ||||||||||| | ||||||| || || |||||||||||| | | ||||||||||||||||| ||| | |||||||| || |||||||||||| | ||||||||| | ||| || ||||||||| | |||||||| ||| |||||||||||||||||||||||||||||||||| ||||||||||||||||||||||||||||||||||||||||| ||||||||| ||||||||||||||||||| ||||||||| ||||||||||||||||||…	29980884	93445391531	0	0	0.46	1.28	0.85
7	blastn	BLASTN 2.2.31+	Zheng Zhang, Scott Schwartz, Lukas Wagner, and Webb Miller (2000), "A greedy algorithm for aligning DNA sequences", J Comput Biol 2000; 7(1-2):203-14.	nr	Query_6666	contig00003 length=1049 numreads=16	1049	10	1	-2	0	0	L;m;	Query_6672	contig00065 length=707 numreads=4	707	1	gi|669026884|emb|HG670306.1|	Triticum aestivum chromosome 3B, genomic scaffold, cultivar Chinese Spring	HG670306	774434471	83	787.793	426	0	10	690	353887633	353888313	1	1	598	598	4	683	AGAACCATTCCAACCCAGCAACACCCTCCAGGAAGGATCTAAGTCACATTACTTGTTTCAAGTGCGGGAAGACTGGACACTACGCCATTGAATGTCCTGAAGCAAAGAATGGAAATGGTAATGGAAGCCCAGGGAAGAAGCCAATA-CCTTTCACCAGAGGTCAGGTGAACCACATAAACGTGGAGGAGGTTGAAGATCAGCCTGACGCAGTGATCGGTAAGTTTTTGATCAAGTCATTTGCCGCATTCATTCTTTTTGACATTGGTGCATCGCATTCATACATATCAAGGGGATTTGTGGATAAGTATAACCTGCCAACCCAAGCCCTTAGGTCACCCATGTTAGTAACCTCGCCAGGAGCAGAGTATATGGCTAGTCTATGGTGTGATCGGTTACCA…	AGAACCGTTCCAACCCAGCAACGCCCGCCAAGAAGGATCTAAGTCAAATTACTTGTTTCAAGTGCGGGAAAAATGGACATTACGCCA-AGAGTGTTCTGAAGGAAAGAATGGAAATGGCAATGGAAGCTCTGGGAAGAAGCC-CTACCCTTTCAACAGGCGACAAGTGAACCACGTTAGTGTGGAGGAGGTTGAAGCACAACCAGATGCATTAATAGGTAAGTTTTTGGTTAAGTCATTTACTGAAATTGTTCTTTTTGATACTAGTGCATCGCATTCATACATATCAAGGGGATTTGTGGATAAGTATAACCTGCCAACCCAAGACTTTAGGTCACCCATGTTAGTAACCTCGCCAGGAGCAGAGTATATGGCTAGCCTATGGTGTGATCGGTTACCA…	|||||| ||||||||||||||| ||| ||| ||||||||||||||| ||||||||||||||||||||||| | |||||| ||||||| || ||| |||||| ||||||||||||||| ||||||||| | ||||||||||| || ||||||| ||| | || ||||||||| | | |||||||||||||||| || || || ||| | || |||||||||||| | ||||||||| | | | | |||||||||| | | |||||||||||||||||||||||||||||||||||||||||||||||||||||||||||| | ||||||||||||||||||||||||||||||||||||||||||||||||| |||||||||||||||||||||||||||…	29980884	93445391531	0	0	0.46	1.28	0.85
7	blastn	BLASTN 2.2.31+	Zheng Zhang, Scott Schwartz, Lukas Wagner, and Webb Miller (2000), "A greedy algorithm for aligning DNA sequences", J Comput Biol 2000; 7(1-2):203-14.	nr	Query_6666	contig00003 length=1049 numreads=16	1049	10	1	-2	0	0	L;m;	Query_6672	contig00065 length=707 numreads=4	707	1	gi|669026884|emb|HG670306.1|	Triticum aestivum chromosome 3B, genomic scaffold, cultivar Chinese Spring	HG670306	774434471	84	787.793	426	0	19	690	366861134	366861806	1	1	591	591	1	673	CCAACCCAGCAACACCCTCCAGGAAGGATCTAAGTCACATTACTTGTTTCAAGTGCGGGAAGACTGGACACTACGCCATTGAATGTCCTGAAGCAAAGAATGGAAATGGTAATGGAAGCCCAGGGAAGAAGCCAATACCTTTCACCAGAGGTCAGGTGAACCACATAAACGTGGAGGAGGTTGAAGATCAGCCTGACGCAGTGATCGGTAAGTTTTTGATCAAGTCATTTGCCGCATTCATTCTTTTTGACATTGGTGCATCGCATTCATACATATCAAGGGGATTTGTGGATAAGTATAACCTGCCAACCCAAGCCCTTAGGTCACCCATGTTAGTAACCTCGCCAGGAGCAGAGTATATGGCTAGTCTATGGTGTGATCGGTTACCATTAAGGATTG…	CCAACCCATCAACACTAGCCAAGAGGGATCTAAGCCACATTACCTGTTTCAAGTGCCAAAAGACTAGACATTATGCCACTGAATGTCCTGAAGCTAAGAATGGAAATGGCAATGGAAGCTCTGGGAAGAAGCCTAACCCTTTCAACAGGGGACATGTGAACCACGTTAACGTGGAGGAGGTTGAAGCCCAGCCAGATGCAGTAATAGGTAAGTTTTTCGTTAAGTCATTTACTGCAATCGTTCTTTTTGATACTGGTGCACCACATTCATACATATCAAGGGGATTTGTGGATAAGTATAAACTACCAACCCAAGCCCTTAGGTCACCCATGTTAGTAACCTCTCCAGGAGTAGAGTATATGGCTAGTCTATGGTGTGATCGGTGACCATTAAGGATTG…	|||||||| |||||| ||| || ||||||||| |||||||| |||||||||||| |||||| |||| || |||| ||||||||||||||| |||||||||||||| ||||||||| | ||||||||||| | ||||||| ||| || || ||||||||| | ||||||||||||||||||| ||||| || ||||| || ||||||||||| | ||||||||| | ||| || |||||||||| | ||||||| | |||||||||||||||||||||||||||||||||||||| || |||||||||||||||||||||||||||||||||||||| ||||||| |||||||||||||||||||||||||||||||| |||||||||||||||||||||…	29980884	93445391531	0	0	0.46	1.28	0.85
7	blastn	BLASTN 2.2.31+	Zheng Zhang, Scott Schwartz, Lukas Wagner, and Webb Miller (2000), "A greedy algorithm for aligning DNA sequences", J Comput Biol 2000; 7(1-2):203-14.	nr	Query_6666	contig00003 length=1049 numreads=16	1049	10	1	-2	0	0	L;m;	Query_6672	contig00065 length=707 numreads=4	707	1	gi|669026884|emb|HG670306.1|	Triticum aestivum chromosome 3B, genomic scaffold, cultivar Chinese Spring	HG670306	774434471	85	787.793	426	0	19	690	387131466	387132138	1	1	591	591	1	673	CCAACCCAGCAACACCCTCCAGGAAGGATCTAAGTCACATTACTTGTTTCAAGTGCGGGAAGACTGGACACTACGCCATTGAATGTCCTGAAGCAAAGAATGGAAATGGTAATGGAAGCCCAGGGAAGAAGCCAATACCTTTCACCAGAGGTCAGGTGAACCACATAAACGTGGAGGAGGTTGAAGATCAGCCTGACGCAGTGATCGGTAAGTTTTTGATCAAGTCATTTGCCGCATTCATTCTTTTTGACATTGGTGCATCGCATTCATACATATCAAGGGGATTTGTGGATAAGTATAACCTGCCAACCCAAGCCCTTAGGTCACCCATGTTAGTAACCTCGCCAGGAGCAGAGTATATGGCTAGTCTATGGTGTGATCGGTTACCATTAAGGATTG…	CCAACCCATCAACACCAGCCAAGAGGGATCTGAGCCACATCACATGTTACAAATGCCAGAAGACTGTTCATTATGCCACTGAATGTCCTGAAGCGAAGAATGGAAACGGCAATGGGAGTTCTGGGAAGAAGCCCAACCCTTTTAACAAAGGACAGGTGAACCATCTTAGCGTGGAGGAGGTTGAAGCCCAGCCAGATGCAGTAATAGGTAAGTTTTTGGTTAAGTCATTTACTGCAATCGTTCTTTTTGTTACTGGTGCATCGCATTCATACATATCAAGGGGATTTGTGGATAAGTATAAGCTGCCAATCCAAGCCCTTAGGTCACCCATGTTAGTAACCTCGCCAGGAGCAGAGTATATGGCTAGTCTATGGTGTGATCGGTTACCATTAAGGATTG…	|||||||| ||||||| ||| || |||||| || ||||| || |||| ||| ||| |||||||| || || |||| ||||||||||||||| ||||||||||| || ||||| || | ||||||||||| | ||||| | || ||| ||||||||||| | | ||||||||||||||||| ||||| || ||||| || |||||||||||| | ||||||||| | ||| || ||||||||| | |||||||||||||||||||||||||||||||||||||||||||||||| ||||||| |||||||||||||||||||||||||||||||||||||||||||||||||||||||||||||||||||||||||||||||||||||||||||||||| …	29980884	93445391531	0	0	0.46	1.28	0.85
7	blastn	BLASTN 2.2.31+	Zheng Zhang, Scott Schwartz, Lukas Wagner, and Webb Miller (2000), "A greedy algorithm for aligning DNA sequences", J Comput Biol 2000; 7(1-2):203-14.	nr	Query_6666	contig00003 length=1049 numreads=16	1049	10	1	-2	0	0	L;m;	Query_6672	contig00065 length=707 numreads=4	707	1	gi|669026884|emb|HG670306.1|	Triticum aestivum chromosome 3B, genomic scaffold, cultivar Chinese Spring	HG670306	774434471	86	787.793	426	0	19	690	492025182	492025853	1	1	593	593	6	675	CCAACCCAGCAACACCCTCCAGGAAGGATCTAAGTCACATTACTTGTTTCAAGTGCGGGAAGACTGGACACTACGCCATTGAATGTCCTGAAGCAAAGAATGGAAATGGTAATGGAAGCCCAGGGAAGAAGCCAATACCTTTCACCAG-AGGT-CAGGTGAACCACATAAACGTGGAGGAGGTTGAAGATCAGCCTGACGCAGTGATCGGTAAGTTTTTGATCAAGTCATTTGCCGCATTCATTCTTTTTGACATTGGTGCATCGCATTCATACATATCAAGGGGATTTGTGGATAAGTATAACCTGCCAACCCAAGCCCTTAGGTCACCCATGTTAGTAACCTCGCCAGGAGCAGAGTATATGGCTAGTCTATGGTGTGATCGGTTACCATTAAGGAT…	CCAACCCATCAACACCAGCCAAGAGGGATCTGAGTCACATCACCTGTTACAAATGCCAGAAGATCGGACATTATGCCACTGAATGTCCTGAAACGAAGATTGGGAACGACAATGGAAGCTCTGGGAAGAAGCCCAACCCTTTCA--AGAAAGTACAGGTGAACCACGTTAGCGTGGAGGAGGTTGAAGCCCAGCCAGATGCAGTAATAGATAAGTTTTTGGTTAAGACATTTACTGCAATCGTTCTTTTTGATACTGGTGCATCGCATTCATACATATCAA-GGGATTCGTGGATAAGAATAACCTGCCAACCCAAGCCCTTAGGTCAACCATGTTAGTAACCTCGCCAGGAGCAGAGTATATGGCTAGTCTATGGTGTGATCGGTTACCATTAAGGAT…	|||||||| ||||||| ||| || |||||| |||||||| || |||| ||| ||| ||||| ||||| || |||| ||||||||||||| | |||| ||| || | ||||||||| | ||||||||||| | ||||||| || | || |||||||||||| | | ||||||||||||||||| ||||| || ||||| || | |||||||||| | ||| ||||| | ||| || |||||||||| | |||||||||||||||||||||||||| |||||| ||||||||| ||||||||||||||||||||||||||||| |||||||||||||||||||||||||||||||||||||||||||||||||||||||||||||||||||||||||||||…	29980884	93445391531	0	0	0.46	1.28	0.85
7	blastn	BLASTN 2.2.31+	Zheng Zhang, Scott Schwartz, Lukas Wagner, and Webb Miller (2000), "A greedy algorithm for aligning DNA sequences", J Comput Biol 2000; 7(1-2):203-14.	nr	Query_6666	contig00003 length=1049 numreads=16	1049	10	1	-2	0	0	L;m;	Query_6672	contig00065 length=707 numreads=4	707	1	gi|669026884|emb|HG670306.1|	Triticum aestivum chromosome 3B, genomic scaffold, cultivar Chinese Spring	HG670306	774434471	87	787.793	426	0	19	690	567738032	567737360	1	-1	591	591	1	673	CCAACCCAGCAACACCCTCCAGGAAGGATCTAAGTCACATTACTTGTTTCAAGTGCGGGAAGACTGGACACTACGCCATTGAATGTCCTGAAGCAAAGAATGGAAATGGTAATGGAAGCCCAGGGAAGAAGCCAATACCTTTCACCAGAGGTCAGGTGAACCACATAAACGTGGAGGAGGTTGAAGATCAGCCTGACGCAGTGATCGGTAAGTTTTTGATCAAGTCATTTGCCGCATTCATTCTTTTTGACATTGGTGCATCGCATTCATACATATCAAGGGGATTTGTGGATAAGTATAACCTGCCAACCCAAGCCCTTAGGTCACCCATGTTAGTAACCTCGCCAGGAGCAGAGTATATGGCTAGTCTATGGTGTGATCGGTTACCATTAAGGATTG…	CCAACCCATCAACACCAGCCAAGAGGGATCTGAGCCACATCACTTGTTACAAATGCCAGAAGATCGGACATTATGCCACTGAATGTCCTGAAGCGAAGAATGGAAATGGCAATGGGAGCTCTAGGAAGAAGCCCAACCCTTTCAACAAGGGACAGGTGAACCACGTTAGCGTGGAGGAGGTTGAAGCCCAGCCAGATGCAGTAATAGGTAAGTTTTTGGTTAAGACATTTACTGCAATCGTTCTTTTTGATACTGGTGCATCACATTCATATATATCAAGGGGATTTGTGGATAAGTATAAACTGCCAACCCAAGCCCTTAGGTCACCCATGTTAGTAACCTCGCCAGGAGCAAAGTATATGGCTAGTCTATGGTGTGATCGGTTACCATTAAGGATTG…	|||||||| ||||||| ||| || |||||| || ||||| ||||||| ||| ||| ||||| ||||| || |||| ||||||||||||||| |||||||||||||| ||||| ||| | |||||||||| | ||||||| || || |||||||||||| | | ||||||||||||||||| ||||| || ||||| || |||||||||||| | ||| ||||| | ||| || |||||||||| | ||||||||| |||||||| ||||||||||||||||||||||||||||| ||||||||||||||||||||||||||||||||||||||||||||||||||| ||||||||||||||||||||||||||||||||||||||||||||||||||||…	29980884	93445391531	0	0	0.46	1.28	0.85
7	blastn	BLASTN 2.2.31+	Zheng Zhang, Scott Schwartz, Lukas Wagner, and Webb Miller (2000), "A greedy algorithm for aligning DNA sequences", J Comput Biol 2000; 7(1-2):203-14.	nr	Query_6666	contig00003 length=1049 numreads=16	1049	10	1	-2	0	0	L;m;	Query_6672	contig00065 length=707 numreads=4	707	1	gi|669026884|emb|HG670306.1|	Triticum aestivum chromosome 3B, genomic scaffold, cultivar Chinese Spring	HG670306	774434471	88	785.946	425	0	11	690	168352183	168351503	1	-1	596	596	1	681	GAACCATTCCAACCCAGCAACACCCTCCAGGAAGGATCTAAGTCACATTACTTGTTTCAAGTGCGGGAAGACTGGACACTACGCCATTGAATGTCCTGAAGCAAAGAATGGAAATGGTAATGGAAGCCCAGGGAAGAAGCCAATACCTTTCACCAGAGGTCAGGTGAACCACATAAACGTGGAGGAGGTTGAAGATCAGCCTGACGCAGTGATCGGTAAGTTTTTGATCAAGTCATTTGCCGCATTCATTCTTTTTGACATTGGTGCATCGCATTCATACATATCAAGGGGATTTGTGGATAAGTATAACCTGCCAACCCAAGCCCTTAGGTCACCCATGTTAGTAACCTCGCCAGGAGCAGAGTATATGGCTAGTCTATGGTGTGATCGGTTACCATT…	GAACCGTTCCAACCCAGCAACTCCCGCCAAGAAGGACCTAAGTCACATTACTTGTTTCAAGTGCGGGAAGAATGGACATTACGCCACGGAGTGTTCTGAAGCAAAGAATGGAAATGGCAATGGAAGCTCTGGGAAGAAGCCCAACCCTTTCAACAAGGGACAAGTGAACCACGTTAGCATGGAGGAGGTTGAAGCGCAACCCGATGCAGTAACGGGTAAGTTTTTGGTTAAGTCATTTACTGCAATCGTTCATTTTGATACTGGTGCATCACATTCATACATATCAACGGGATTTGTGGATAAGTATAACCTGCCAAGCCAAGCCCTTAGGTCACCCATGTTAGTAACCTCGCCAGGAGCAGAGTATAGGGCTAGCCTATGGTGTGATAGGTTACCGTT…	||||| ||||||||||||||| ||| ||| |||||| |||||||||||||||||||||||||||||||||| |||||| ||||||| || ||| |||||||||||||||||||||| ||||||||| | ||||||||||| | ||||||| || || || ||||||||| | | | ||||||||||||||| || || || ||||| | |||||||||||| | ||||||||| | ||| || ||| |||||| | ||||||||| |||||||||||||||| ||||||||||||||||||||||||||||| |||||||||||||||||||||||||||||||||||||||||||||||||| |||||| |||||||||||| ||||||| |||||||…	29980884	93445391531	0	0	0.46	1.28	0.85
7	blastn	BLASTN 2.2.31+	Zheng Zhang, Scott Schwartz, Lukas Wagner, and Webb Miller (2000), "A greedy algorithm for aligning DNA sequences", J Comput Biol 2000; 7(1-2):203-14.	nr	Query_6666	contig00003 length=1049 numreads=16	1049	10	1	-2	0	0	L;m;	Query_6672	contig00065 length=707 numreads=4	707	1	gi|669026884|emb|HG670306.1|	Triticum aestivum chromosome 3B, genomic scaffold, cultivar Chinese Spring	HG670306	774434471	89	785.946	425	0	10	690	209563353	209564032	1	1	597	597	3	682	AGAACCATTCCAACCCAGCAACACCCTCCAGGAAGGATCTAAGTCACATTACTTGTTTCAAGTGCGGGAAGACTGGACACTACGCCATTGAATGTCCTGAAGCAAAGAATGGAAATGGTAATGGAAGCCCAGGGAAGAAGCCAATACCTTTCACCAGAGGTCAGGTGAACCACATAAACGTGGAGGAGGTTGAAGATCAGCCTGACGCAGTGATCGGTAAGTTTTTGATCAAGTCATTTGCCGCATTCATTCTTTTTGACATTGGTGCATCGCATTCATACATATCAAGGGGATTTGTGGATAAGTATAACCTGCCAACCCAAGCCCTTAGGTCACCCATGTTAGTAACCTCGCCAGGAGCAGAGTATATGGCTAGTCTATGGTGTGATCGGTTACCAT…	AGAACCGTTCCAACCCAGCAACACCCGCCAAGAAGGATCTAAGTCACATTACTTGTTTCAAGTGCAGGAAGAATGGACATTACGCCATGGAGTGTTCTGAAGCAAAGAATGGTAATGGCAATGGAAGCTCTGGGAAGAAGCCCAACCCTTTCAACAGGGGACAAGTGAACCATGTTAGCGTGGAGGAGGTTGAAGCGCAACCCGATGCAGTAATAGGTAAGTTTTTGGTTAAGTCATTTACTGCAATCATTCTTTTTGATAATGGTGCATCGCATTCATACATAT-AT-GGGATTTGTGGATAAGTTTAACCGGCCAACCCAAGCCCTTAGGTCACCAATGTTAGTAACCTCGCCAGGACTAGAGTATATGGCTAGCCTATGGTGTGATCGGTTACCAT…	|||||| ||||||||||||||||||| ||| |||||||||||||||||||||||||||||||||| |||||| |||||| |||||||| || ||| |||||||||||||||| ||||| ||||||||| | ||||||||||| | ||||||| ||| || || |||||||| | | ||||||||||||||||| || || || ||||| || |||||||||||| | ||||||||| | ||| ||||||||||||| | ||||||||||||||||||||||| | ||||||||||||||||| ||||| |||||||||||||||||||||||| ||||||||||||||||||||| ||||||||||||||| |||||||||||||||||||||| ||||…	29980884	93445391531	0	0	0.46	1.28	0.85
7	blastn	BLASTN 2.2.31+	Zheng Zhang, Scott Schwartz, Lukas Wagner, and Webb Miller (2000), "A greedy algorithm for aligning DNA sequences", J Comput Biol 2000; 7(1-2):203-14.	nr	Query_6666	contig00003 length=1049 numreads=16	1049	10	1	-2	0	0	L;m;	Query_6672	contig00065 length=707 numreads=4	707	1	gi|669026884|emb|HG670306.1|	Triticum aestivum chromosome 3B, genomic scaffold, cultivar Chinese Spring	HG670306	774434471	90	785.946	425	0	10	690	265917274	265916595	1	-1	597	597	3	682	AGAACCATTCCAACCCAGCAACACCCTCCAGGAAGGATCTAAGTCACATTACTTGTTTCAAGTGCGGGAAGACTGGACACTACGCCATTGAATGTCCTGAAGCAAAGAATGGAAATGGTAATGGAAGCCCAGGGAAGAAGCCAATACCTTTCACCAGAGGTCA-GGTGAACCACATAAACGTGGAGGAGGTTGAAGATCAGCCTGACGCAGTGATCGGTAAGTTTTTGATCAAGTCATTTGCCGCATTCATTCTTTTTGACATTGGTGCATCGCATTCATACATATCAAGGGGATTTGTGGATAAGTATAACCTGCCAACCCAAGCCCTTAGGTCACCCATGTTAGTAACCTCGCCAGGAGCAGAGTATATGGCTAGTCTATGGTGTGATCGGTTACCA…	AGAACCGTTCCAACCCAGCAACGCCCACCAAGAAGGATCTAAGTCACAATACTTGTTTCAAGTGTGGGAAGAATGGACATTATGCCACGGAGTGTTCTGAAGCAAAGAATGGAAATGGCACTGGAAGCTCTGGGAAGAAGCCCAACCCTTTCAACAGGGGACAAAGTGAACCACGTTAGCATGGAGGAGGTTGAAGCGCAACCCGATGCAGTTATAGGTAAGTTTTTGGTTAAGTCATTTACTGCAATCGTTCTTTTTGATACTGGTGCATCGCATTCATACATATCAAGGGGATTTGTGGATAAGTATAACCTGCCAACCAAAGCCCTTAGGTCACCCATGTTAGTAACCTCGCCAGGAGCAGAGTATATGGCTAGCCTATGGTGTGATCGGTTACCA…	|||||| ||||||||||||||| ||| ||| ||||||||||||||||| ||||||||||||||| ||||||| |||||| || |||| || ||| |||||||||||||||||||||| | ||||||| | ||||||||||| | ||||||| ||| || || ||||||||| | | | ||||||||||||||| || || || ||||| || |||||||||||| | ||||||||| | ||| || |||||||||| | |||||||||||||||||||||||||||||||||||||||||||||||||||||||||| ||||||||||||||||||||||||||||||||||||||||||||||||||||||| |||||||||||||||||||||||||…	29980884	93445391531	0	0	0.46	1.28	0.85
7	blastn	BLASTN 2.2.31+	Zheng Zhang, Scott Schwartz, Lukas Wagner, and Webb Miller (2000), "A greedy algorithm for aligning DNA sequences", J Comput Biol 2000; 7(1-2):203-14.	nr	Query_6666	contig00003 length=1049 numreads=16	1049	10	1	-2	0	0	L;m;	Query_6672	contig00065 length=707 numreads=4	707	1	gi|669026884|emb|HG670306.1|	Triticum aestivum chromosome 3B, genomic scaffold, cultivar Chinese Spring	HG670306	774434471	91	784.1	424	0	12	690	79919365	79920044	1	1	595	595	1	680	AACCATTCCAACCCAGCAACACCCTCCAGGAAGGATCTAAGTCACATTACTTGTTTCAAGTGCGGGAAGACTGGACACTACGCCATTGAATGTCCTGAAGCAAAGAATGGAAATGGTAATGGAAGCCCAGGGAAGAAGCCAATACCTTTCACCAGAGGTCAGGTGAACCACATAAACGTGGAGGAGGTTGAAGATCAGCCTGACGCAGTGATCGGTAAGTTTTTGATCAAGTCATTTGCCGCATTCATTCTTTTTGACATTGGTGCATCGCATTCATACATATCAAGGGGATTTGTGGATAAGTATAACCTGCCAACCCAAGCCCTTAGGTCACCCATGTTAGTAACCTCGCCAGGAGCAGAGTATATGGCTAGTCTATGGTGTGATCGGTTACCATTA…	AACCGTACCAACCCATCAACCCCAGCCAAGAGAGACCTGAGCCAAGTCACTTGCTTTAAGTGTCAGAAGACTGGACATTATGCCAATGAATGTCCTAAAGCCTGGAATGGAAATGGCAATGGAAGCTCTGGGAAGAAGCCGAACCCTTCCAACAGGGGACACGTGAACCACGTTAACGTGGAGGAGGTTGAAGCCCAGCCAAATGCAGTAATAGGTAAGTTTTTGGTTAAGTCATTTACTGCACTCGTTCTTTTTGATATTGGTGCATCGCATTCATACATATCAAGGGGATTTGTGGATAAGTATAAACTGCCAACCCAAGCCCTTAGGTCACCCATGTTAGTAACCTCGCCAGGAGCAGAGTATATGACTAGTTTATGGTGTGATCGGTTGCCATTA…	|||| | |||||||| |||| || ||| || || || || || | ||||| || ||||| |||||||||||| || |||| |||||||||| |||| |||||||||||| ||||||||| | ||||||||||| | |||| || ||| || || ||||||||| | ||||||||||||||||||| ||||| | ||||| || |||||||||||| | ||||||||| | ||| || |||||||||| |||||||||||||||||||||||||||||||||||||||||||||||||| |||||||||||||||||||||||||||||||||||||||||||||||||||||||||||| ||||| |||||||||||||||| ||||||||||||||||…	29980884	93445391531	0	0	0.46	1.28	0.85
7	blastn	BLASTN 2.2.31+	Zheng Zhang, Scott Schwartz, Lukas Wagner, and Webb Miller (2000), "A greedy algorithm for aligning DNA sequences", J Comput Biol 2000; 7(1-2):203-14.	nr	Query_6666	contig00003 length=1049 numreads=16	1049	10	1	-2	0	0	L;m;	Query_6672	contig00065 length=707 numreads=4	707	1	gi|669026884|emb|HG670306.1|	Triticum aestivum chromosome 3B, genomic scaffold, cultivar Chinese Spring	HG670306	774434471	92	784.1	424	0	19	688	119533977	119534647	1	1	589	589	1	671	CCAACCCAGCAACACCCTCCAGGAAGGATCTAAGTCACATTACTTGTTTCAAGTGCGGGAAGACTGGACACTACGCCATTGAATGTCCTGAAGCAAAGAATGGAAATGGTAATGGAAGCCCAGGGAAGAAGCCAATACCTTTCACCAGAGGTCAGGTGAACCACATAAACGTGGAGGAGGTTGAAGATCAGCCTGACGCAGTGATCGGTAAGTTTTTGATCAAGTCATTTGCCGCATTCATTCTTTTTGACATTGGTGCATCGCATTCATACATATCAAGGGGATTTGTGGATAAGTATAACCTGCCAACCCAAGCCCTTAGGTCACCCATGTTAGTAACCTCGCCAGGAGCAGAGTATATGGCTAGTCTATGGTGTGATCGGTTACCATTAAGGATTG…	CCAACCCATCAACACCAGCCAAGAGGGATCTAAGCCACATTACCTGCTTCAAATGCCAGAAGAATGGACATTATGCCACTGAATGTCCTGAAGCAAAGAATGGAAATGGCAACGAAAGCTCTGGGAAGAAGCCTAGCCCTTTGAACAAGGGAAAGGTGAACCACGTTAGTGTGGAGGAGGTTGAAGCCCAGCCAGATGCAGTAATAGGTAAGTTTTTGGTGAAGTCATTTACTGCAATCGTTCTTTTTGATACTGGTGCATCGCATTCATACATATCAAGGGGATTTGTGGATAAGTATAAACTGCCAACCCAAGCCCTTAGGTCACCCATGTTAGTAACCTCGCCAGGACCTGAGTATATGGCTAGTCTGTGGTGTGATCGGTTACCACTAAGGATTG…	|||||||| ||||||| ||| || ||||||||| |||||||| || ||||| ||| ||||| |||||| || |||| |||||||||||||||||||||||||||||| || | |||| | ||||||||||| | ||||| | || || ||||||||||| | | |||||||||||||||| ||||| || ||||| || |||||||||||| | ||||||||| | ||| || |||||||||| | |||||||||||||||||||||||||||||||||||||||||||||||| |||||||||||||||||||||||||||||||||||||||||||||||| | ||||||||||||||||| |||||||||||||||||| ||||||||||||||||…	29980884	93445391531	0	0	0.46	1.28	0.85
7	blastn	BLASTN 2.2.31+	Zheng Zhang, Scott Schwartz, Lukas Wagner, and Webb Miller (2000), "A greedy algorithm for aligning DNA sequences", J Comput Biol 2000; 7(1-2):203-14.	nr	Query_6666	contig00003 length=1049 numreads=16	1049	10	1	-2	0	0	L;m;	Query_6672	contig00065 length=707 numreads=4	707	1	gi|669026884|emb|HG670306.1|	Triticum aestivum chromosome 3B, genomic scaffold, cultivar Chinese Spring	HG670306	774434471	93	784.1	424	0	10	688	313352257	313352935	1	1	596	596	4	681	AGAACCATTCCAACCCAGCAACACCCTCCAGGAAGGATCTAAGTCACATTACTTGTTTCAAGTGCGGGAAGACTGGACACTACGCCATTGAATGTCCTGAAGCAAAGAATGGAAATGGTAATGGAAGCCCAGGGAAGAAGCCAATACC-TTTCACCAGAGGTCAGGTGAACCACATAAACGTGGAGGAGGTTGAAGATCAGCCTGACGCAGTGATCGGTAAGTTTTTGATCAAGTCATTTGCCGCATTCATTCTTTTTGACATTGGTGCATCGCATTCATACATATCAAGGGGATTTGTGGATAAGTATAACCTGCCAACCCAAGCCCTTAGGTCACCCATGTTAGTAACCTCGCCAGGAGCAGAGTATATGGCTAGTCTATGGTGTGATCGGTTACCA…	AGAACCATTCAAACCCAGCAACGACCGCCAAGAAGGATCTAAGTCACATTACTTGTTTCAAGTGCGGGAAGAATGGACATTACGCCACTGAGTGTTCTGAAGCAAAGAATGGAAATGGCAATGGATGCTCTGGGAAGAAGCCCA-ACCATTTCAAAAG-GGACAAGTGAACCACGTTAGCGTGGAGGAGGTTGAAGCGCAGCCAGATGCAGTAATAGGTAAGTTTTTGGTTAAGTCATTTACTGCAATCATTCTTTTTGATACTGGTGCATCGCATTCATACATATCAAGGGGATTTGTGGATAAGTATAACGTGCCAACCCAAACTCTTAGGTCACCCATGTTAGTAACCTCACCAGGAGCAGAGTATATGGCTAGATTATGGTGTGATCGATTACCA…	|||||||||| ||||||||||| || ||| ||||||||||||||||||||||||||||||||||||||||| |||||| ||||||| ||| ||| |||||||||||||||||||||| |||||| || | ||||||||||| | ||| ||||| || || || ||||||||| | | ||||||||||||||||| ||||| || ||||| || |||||||||||| | ||||||||| | ||| ||||||||||||| | ||||||||||||||||||||||||||||||||||||||||||||||||| ||||||||||| | |||||||||||||||||||||||||| ||||||||||||||||||||||| ||||||||||||| ||||||||||…	29980884	93445391531	0	0	0.46	1.28	0.85
7	blastn	BLASTN 2.2.31+	Zheng Zhang, Scott Schwartz, Lukas Wagner, and Webb Miller (2000), "A greedy algorithm for aligning DNA sequences", J Comput Biol 2000; 7(1-2):203-14.	nr	Query_6666	contig00003 length=1049 numreads=16	1049	10	1	-2	0	0	L;m;	Query_6672	contig00065 length=707 numreads=4	707	1	gi|669026884|emb|HG670306.1|	Triticum aestivum chromosome 3B, genomic scaffold, cultivar Chinese Spring	HG670306	774434471	94	784.1	424	0	10	690	315348170	315347488	1	-1	598	598	4	684	AGAACCATTCCAACCCAGCAACACCCTCCAGGAAGGATCTAAGTCACATTACTTGTTTCAAGTGCGGGAAGACTGGACACTACGCCATTGAATGTCCTGAAGCAAAGAATGGAAATGGTAATGGAAGCCCAGGGAAGAAGCCAATACCTTTCACCAGAGGTCAGGTGAACCACATAAACGTGGAGGAGGTTGAAGATCAGCCTGACGCAGTGATCGGTAAGTTTTTGATCAAGTCATTTGCCGCATTCATTCTTTTTGACATTGGTGCATC--GCATTCATACATATCAAGGGGATTTGTGGATAAGTATAACCTGCCAACCCAAGCCCTTAGGTCACCCATGTTAGTAACCTCGCCAGGAGCAGAGTATATGGCTAGTCTATGGTGTGATCGGTTACC…	AGAACCGTTCCAACCCAGCAACGCCCACCAAGAAGGATCTAAGTCACATTACTTGTTTTAAGTTCGGGAAGAATGGACATTACGCCGCTGAGTAT-TTAAAGCGAAGAATGGAAATGGCAATGGAAGCTCTGGGAAGAAGCCCAACCCTTGCAACCGGGGACAAGTGAACCACATTAGCATGGAGGAGGTTGAAGCCCAGCGAGATGCAATAATAGGTAAGTTTTTGGTTAAGTCATTTACTGCAATCTTTCTTTTTGATACTGGTGCATCAAACATTCATACATATCAAGGGGATTTGTGCATAAGTTTAAACTGCCAACCCAAGCCCCTAGGTCACCCATGTTAGTAACCTCGCCAGGAGCAGAGTATATGGCTAGTCTATGGTGTGATCGATTACC…	|||||| ||||||||||||||| ||| ||| ||||||||||||||||||||||||||| |||| |||||||| |||||| |||||| ||| | | | |||| |||||||||||||| ||||||||| | ||||||||||| | |||| || | | || || ||||||||||| | | ||||||||||||||| |||| || ||| | || |||||||||||| | ||||||||| | ||| || |||||||||| | ||||||||| ||||||||||||||||||||||||||| |||||| ||| |||||||||||||||| ||||||||||||||||||||||||||||||||||||||||||||||||||||||||||||||| ||||||||||||…	29980884	93445391531	0	0	0.46	1.28	0.85
7	blastn	BLASTN 2.2.31+	Zheng Zhang, Scott Schwartz, Lukas Wagner, and Webb Miller (2000), "A greedy algorithm for aligning DNA sequences", J Comput Biol 2000; 7(1-2):203-14.	nr	Query_6666	contig00003 length=1049 numreads=16	1049	10	1	-2	0	0	L;m;	Query_6672	contig00065 length=707 numreads=4	707	1	gi|669026884|emb|HG670306.1|	Triticum aestivum chromosome 3B, genomic scaffold, cultivar Chinese Spring	HG670306	774434471	95	784.1	424	0	15	690	418627177	418627852	1	1	594	594	4	678	CATTCCAACCCAGCAACACCCTCCAGGAAGGATCTAAGTCACATTACTTGTTTCAAGTGCGGGAAGACTGGACACTACGCCATTGAATGTCCTGAAGCAAAGAATGGAAATGGTAATGGAAGCCCAGGGAAGAAGCC-AATACCTTTCACCAGAGGTCAGGTGAACCACATAAACGTGGAGGAGGTTGAAGATCAGCCTGACGCAGTGATCGGTAAGTTTTTGATCAAGTCATTTGCCGCATTCATTCTTTTTGACATTGGTGCATCGCATTCATACATATCAAGGGGATTTGTGGATAAGTATAACCTGCCAACCCAAGCCCTTAGGTCACCCATGTTAGTAACCTCGCCAGGAGCAGAGTATATGGCTAGTCTATGGTGTGATCGGTTACCATTAAG…	CATTGCAACCCAGCAACGCCCGCCAAGAAGGATCTAAGTCACATTACTTGTTTCAAGTGCGGGAAGAATGGATATTACGCCACCGGGTGTTCTGAAGCAAAGAATGGAAATGGCAACGG-AGCTCTTAGAAGAAGCCCAAT-CCTTTCAATAGGGGACAAGTGAACCACATTAGCGTGGAGGAGGTTGAAGAGCACCCAGATGCAACTATAGGTAAGTTTTTGGTTAAGTCATTTACTGCAATCGTTCTTTTTGATACTGGTGCATTGCATTCATACATATCAAGGGGATTTGTGGATAAGTATCACCTGCCAACCCAAGCCCTTAGGTCACCCATGTTAGTAACCTCGCCAGGAGCAGAGTATATGGCCAGCCTATGGTGTGATCGGTTACCCTTAAG…	|||| |||||||||||| ||| ||| ||||||||||||||||||||||||||||||||||||||||| |||| | ||||||| | ||| |||||||||||||||||||||| || || ||| | ||||||||| ||| ||||||| || || || ||||||||||| | |||||||||||||||||| || || || ||| || |||||||||||| | ||||||||| | ||| || |||||||||| | |||||||| ||||||||||||||||||||||||||||||||||||| |||||||||||||||||||||||||||||||||||||||||||||||||||||||||||||||| || |||||||||||||||||||| ||||||||||||…	29980884	93445391531	0	0	0.46	1.28	0.85
7	blastn	BLASTN 2.2.31+	Zheng Zhang, Scott Schwartz, Lukas Wagner, and Webb Miller (2000), "A greedy algorithm for aligning DNA sequences", J Comput Biol 2000; 7(1-2):203-14.	nr	Query_6666	contig00003 length=1049 numreads=16	1049	10	1	-2	0	0	L;m;	Query_6672	contig00065 length=707 numreads=4	707	1	gi|669026884|emb|HG670306.1|	Triticum aestivum chromosome 3B, genomic scaffold, cultivar Chinese Spring	HG670306	774434471	96	784.1	424	0	19	690	452771533	452770859	1	-1	592	592	3	675	CCAACCCAGCAACACCCTCCAGGAAGGATCTAAGTCACATTACTTGTTTCAAGTGCGGGAAGACTGGACACTACGCCATTGAATGTCCTGAAGCAAAGAATGGAAATGGTAATGGAAGCCCAGGGAAGAAGCCAATACCTTTCACCAGAGGTCAGGTGAACCACATAAACGTGGAGGAGGTTGAAGATCAGCCTGACGCAGTGATCGGTAAGTTTTTGATCAAGTCATTTGCCGCATTCATTCTTTTTGACATTGGTGCATCGCATTCATACATATCAAGGGGATTTGTGGATAAGTATAACCTGCCAACCCAAGCCCTTAGGTCACCCATGTTAGTAACCTCGCCAGGAGCAGAGTATATGGCTAGTCTATGGTGTGATCGGTTACCATTAAGGATTG…	CCAACCCATCAACACCAGCTAAGAAGGATCTGAGCCACATTACTTGCTACAAGTGCCAGAAGACTGGACATTGTGCCAATGAATGTCCTGAAGCTAAGAATGGAAACGGTAATGGAAGCTCTGGGAAGAAGCCTAACCCTTTCAACATGGGATAGGTGAACCATGTTAACATGGAGGAGGTTGAAGCACAGCCAGATGCAGTAATAGGTAAGTTTTTGGTTAAGTCATTTACTACAATTGTTCTTTTTGATACTGGTGCATCGCATTCATACATATCAAGGGGATTTGTGGATAAGTATAAACAGCTAACCCAAGCCCTTAGGTCACCCATGTTAGTAACCTCGCCAGGAGCAGAGTATATGGCTAGTCTATGGTGTGATCGGTTACCATTAAGGATTG…	|||||||| ||||||| | | ||||||||| || ||||||||||| | ||||||| |||||||||||| | |||| ||||||||||||||| ||||||||||| |||||||||||| | ||||||||||| | ||||||| || || |||||||||| | ||| ||||||||||||||| ||||| || ||||| || |||||||||||| | ||||||||| | || | |||||||||| | |||||||||||||||||||||||||||||||||||||||||||||||| | || ||||||||||||||||||||||||||||||||||||||||||||||||||||||||||||||||||||||||||||||||||||||||||||||||||| ||…	29980884	93445391531	0	0	0.46	1.28	0.85
7	blastn	BLASTN 2.2.31+	Zheng Zhang, Scott Schwartz, Lukas Wagner, and Webb Miller (2000), "A greedy algorithm for aligning DNA sequences", J Comput Biol 2000; 7(1-2):203-14.	nr	Query_6666	contig00003 length=1049 numreads=16	1049	10	1	-2	0	0	L;m;	Query_6672	contig00065 length=707 numreads=4	707	1	gi|669026884|emb|HG670306.1|	Triticum aestivum chromosome 3B, genomic scaffold, cultivar Chinese Spring	HG670306	774434471	97	784.1	424	0	10	690	502057371	502056689	1	-1	598	598	4	684	AGAACCATTCCAACCCAGCAACACCCTCCAGGAAGGATCTAAGTCACATTACTTGTTTCAAGTGCGGGAAGACTGGACACTACGCCATTGAA-TGTCCTGAAGCAAAGAATGGAAATGGTAATGGAAGCCCAGGGAAGAAGCCAATACCTTT-CACCAGAGGTCAGGTGAACCACATAAACGTGGAGGAGGTTGAAGATCAGCCTGACGCAGTGATCGGTAAGTTTTTGATCAAGTCATTTGCCGCATTCATTCTTTTTGACATTGGTGCATCGCATTCATACATATCAAGGGGATTTGTGGATAAGTATAACCTGCCAACCCAAGCCCTTAGGTCACCCATGTTAGTAACCTCGCCAGGAGCAGAGTATATGGCTAGTCTATGGTGTGATCGGTTACC…	AGAACCGTTCCAACCCAGCAACGCCCGACAAGAAGGATCTAAGTCACATTACTTGTTTCAAGTGCGGGAAGAATGGACACTATGCCACTGAGGTGTTCTGAAGCAAAGAATGGAAATAGCAATGGAAGCTCTGAGAAGAAGCCCA-ACCTTTTCAACAAGGGACAAGTGAACAACGTTAGCGTGGAGGAGGTTGAAGCGCAACCCGATGCAGTTATATGTAAGTTTTTGGTTAAGTCATTTACTGCAATCGTTCTTTTTGATACTGGTGCATCGGATTCATACATATCAAGGGGATTTGTGGATAAGTATAACTTGCCAACCCTAGCCCTTAGGTCGCCCATGTTAGTAACCTCGCCAGGAGCAGAGTATACGGCCAACTTATGGTGTGATCGGTTACC…	|||||| ||||||||||||||| ||| || ||||||||||||||||||||||||||||||||||||||||| ||||||||| |||| ||| ||| |||||||||||||||||||| | ||||||||| | | ||||||||| | |||||| || || || || |||||| || | | ||||||||||||||||| || || || ||||| || ||||||||||| | ||||||||| | ||| || |||||||||| | |||||||||| |||||||||||||||||||||||||||||||||||||| ||||||||| |||||||||||| |||||||||||||||||||||||||||||||||| ||| | ||||||||||||||||||| ||||||…	29980884	93445391531	0	0	0.46	1.28	0.85
7	blastn	BLASTN 2.2.31+	Zheng Zhang, Scott Schwartz, Lukas Wagner, and Webb Miller (2000), "A greedy algorithm for aligning DNA sequences", J Comput Biol 2000; 7(1-2):203-14.	nr	Query_6666	contig00003 length=1049 numreads=16	1049	10	1	-2	0	0	L;m;	Query_6672	contig00065 length=707 numreads=4	707	1	gi|669026884|emb|HG670306.1|	Triticum aestivum chromosome 3B, genomic scaffold, cultivar Chinese Spring	HG670306	774434471	98	784.1	424	0	12	690	636192038	636191359	1	-1	597	597	5	682	AACCATTCCAACCCAGCAACACCCTCCAGGAAGGATCTAAGTCACATTACTTGTTTCAAGTGCGGGAAGACTGGACACTACGCCATTGAATGTCCTGAAGCAAAGAATGGAAATGGTAATGGAAGCCCAGGGAAGAAGCC-AATACCTTTCACCAGAGGTCAGGTGAACCACATAAACGTGGAGGAGGTTGAA-GATCAGCCTGACGCAGTGATCGGTAAGTTTTTGATCAAGTCATTTGCCGCATTCATTCTTTTTGACATTGGTGCATCGCATTCATACATATCAAGGGGATTTGTGGATAAGTATAACCTGCCAACCCAAGCCCTTAGGTCACCCATGTTAGTAACCTCGCCAGGAGCAGAGTATATGGCTAGTCTATGGTGTGATCGGTTACCAT…	AACCGTTCCAACCCAGCAACGCCCGCCAAGAAGGATCTAAGTCACATTACTTGTTTCAAGTGCGGGAAGAATGGACATTATGCCACGGAGTGCTCTGAAGAAAAGAATGGCAATGGCAATGGAAGCTCTGGGAACAAGCCCAACA-CTTTCAACAGGGGACAAGTGAACCACGTTACCGTGGAGGAGGTTGAAACGT-AGCCCGATGCAGTTATAGGTAAGTTTTTGGTTAAGTCATTTACTGCAATCGTTCTTTTTGATACTGGTGCATCGCATTCATACATATCAAGGAGATTTGTGGATAAGTATAACTTGCCAACCCAAGCCCTTAGGTCCCCCATGTTAGTAACCTCACCAGGAGCAGAGTATATGGCTAGCCTATGGTGTGATCGGTTACCAT…	|||| ||||||||||||||| ||| ||| ||||||||||||||||||||||||||||||||||||||||| |||||| || |||| || || |||||| ||||||||| ||||| ||||||||| | ||||| ||||| || | |||||| ||| || || ||||||||| | | |||||||||||||||| | |||| || ||||| || |||||||||||| | ||||||||| | ||| || |||||||||| | |||||||||||||||||||||||||||| |||||||||||||||||||| |||||||||||||||||||||| ||||||||||||||||| ||||||||||||||||||||||| ||||||||||||||||||||||||||…	29980884	93445391531	0	0	0.46	1.28	0.85
7	blastn	BLASTN 2.2.31+	Zheng Zhang, Scott Schwartz, Lukas Wagner, and Webb Miller (2000), "A greedy algorithm for aligning DNA sequences", J Comput Biol 2000; 7(1-2):203-14.	nr	Query_6666	contig00003 length=1049 numreads=16	1049	10	1	-2	0	0	L;m;	Query_6672	contig00065 length=707 numreads=4	707	1	gi|669026884|emb|HG670306.1|	Triticum aestivum chromosome 3B, genomic scaffold, cultivar Chinese Spring	HG670306	774434471	99	782.253	423	0	10	690	174214144	174214825	1	1	597	597	3	683	AGAACCATTCCAACCCAGCAACACCCTCCAGGAAGGATCTAAGTCACATTACTTGTTTCAAGTGCGGGAAGACTGGACACTACGCCATTGAATGTCCTGAAGCAAAGAATGGAAATGGTAATGGAAGCCCAGGGAAGAAGCCAATACC-TTTCACCAGAGGTCAGGTGAACCACATAAACGTGGAGGAGGTTGAAGATCAGCCTGACGCAGTGATCGGTAAGTTTTTGATCAAGTCATTTGCCGCATTCATTCTTTTTGACATTGGTGCATCGCATTCATACATATCAAGGGGATTTGTGGATAAGTATAACCTGCCAACCCAAGCCCTTAGGTCACCCATGTTAGTAACCTCGCCAGGAGCAGAGTATATGGCTAGTCTATGGTGTGATCGGTTACCA…	AGAACCATACCAACCCATCAACCCCAGCCAAGAAGGACCTGAGCCACATCACTTGCTACAAGTGCCAGAAGACTGGACATTATGACAATGAATGTCCTGAAGCTAAAAATGGAAATGGCAAGGGAAGCTCTGGGAAGAAGCCTA-ACCGTTTCAATAGGGGACAGGTGAACCACGTTAGCGTGGAGGAGGTTGAAGCCCAGCCAGATGCAGTAATAGGTAAGTTTTTGGTTAAGTCATTTAATGCAATCGTTCTTTTTGATACTGGTGCATCGCATTCATACATATCAAGGGGATTTGTGGATAAGTATACACTACTAACCCAAGCCCTTAGGTCACCCATGTTAGTAACCTCACCAGGAGCAGAGTATATGGCTAACCTATGGTGTGATCGGTTACCA…	|||||||| |||||||| |||| || ||| |||||| || || ||||| ||||| | ||||||| |||||||||||| || | || ||||||||||||||| || ||||||||||| || |||||| | ||||||||||| | ||| ||||| || || |||||||||||| | | ||||||||||||||||| ||||| || ||||| || |||||||||||| | ||||||||| ||| || |||||||||| | ||||||||||||||||||||||||||||||||||||||||||||||| || | |||||||||||||||||||||||||||||||||||| |||||||||||||||||||||| ||||||||||||||||||||| |||||||…	29980884	93445391531	0	0	0.46	1.28	0.85
7	blastn	BLASTN 2.2.31+	Zheng Zhang, Scott Schwartz, Lukas Wagner, and Webb Miller (2000), "A greedy algorithm for aligning DNA sequences", J Comput Biol 2000; 7(1-2):203-14.	nr	Query_6666	contig00003 length=1049 numreads=16	1049	10	1	-2	0	0	L;m;	Query_6672	contig00065 length=707 numreads=4	707	1	gi|669026884|emb|HG670306.1|	Triticum aestivum chromosome 3B, genomic scaffold, cultivar Chinese Spring	HG670306	774434471	100	782.253	423	0	19	690	367552126	367551454	1	-1	591	591	3	674	CCAACCCAGCAACACCCTCCAGGAAGGATCTAAGTCACATTACTTGTTTCAAGTGCGGGAAGACTGGACACTACGCCATTGAATGTCCTGAAGCAAAGAATGGAAATGGTAATGGAAGCCCAGGGAAGAAG-CCAATACCTTTCACCAGAGGTCAGGTGAACCACATAAACGTGGAGGAGGTTGAAGATCAGCCTGACGCAGTGATCGGTAAGTTTTTGATCAAGTCATTTGCCGCATTCATTCTTTTTGACATTGGTGCATCGCATTCATACATATCAAGGGGATTTGTGGATAAGTATAACCTGCCAACCCAAGCCCTTAGGTCACCCATGTTAGTAACCTCGCCAGGAGCAGAGTATATGGCTAGTCTATGGTGTGATCGGTTACCATTAAGGATT…	CCAACCCCTCAACACCAACCAAGAGGGATCTGAGCCACATCACCTGTTACAAATGCCAAAAGACCGGATATTATGCCATTGAATGTCCTGAAGCGAAGAATGGAAATGGCAATGGAAGTTCTGGTAAGAAGTCCAAT-CCTTTCAACAAAGGACAAGTGAACCACGTTAGTGTGGAGGAGGTTGAAGCCCAGCCAGATGCAGTAATAGATAAGTTTTTAGTTAAGTCATTTACTGTAATCGTTCTTTTTGATACTGGTGCATCGCATTCATACATATCAAGGCGATTTGTGGATAAGTATAACCTGCCAACCCAAGCCCTTAGGTCACCCATGTTAGTAACCTCGCTAGGAGCAGAGTATATGGCTAGTATATGGTGTGATCGATTACCATTAAGGATT…	||||||| ||||||| ||| || |||||| || ||||| || |||| ||| ||| ||||| ||| | || |||||||||||||||||||| |||||||||||||| |||||||| | || |||||| ||||| ||||||| || ||| || ||||||||| | | |||||||||||||||| ||||| || ||||| || | ||||||||| | ||||||||| | | | || |||||||||| | |||||||||||||||||||||||||||| ||||||||||||||||||||||||||||||||||||||||||||||||||||||||||||||| |||||||||||||||||||||| ||||||||||||| |||||||||||||||||||||||…	29980884	93445391531	0	0	0.46	1.28	0.85
7	blastn	BLASTN 2.2.31+	Zheng Zhang, Scott Schwartz, Lukas Wagner, and Webb Miller (2000), "A greedy algorithm for aligning DNA sequences", J Comput Biol 2000; 7(1-2):203-14.	nr	Query_6666	contig00003 length=1049 numreads=16	1049	10	1	-2	0	0	L;m;	Query_6672	contig00065 length=707 numreads=4	707	1	gi|669026884|emb|HG670306.1|	Triticum aestivum chromosome 3B, genomic scaffold, cultivar Chinese Spring	HG670306	774434471	101	782.253	423	0	10	690	411120285	411119604	1	-1	596	596	1	682	AGAACCATTCCAACCCAGCAACACCCTCCAGGAAGGATCTAAGTCACATTACTTGTTTCAAGTGCGGGAAGACTGGACACTACGCCATTGAATGTCCTGAAGCAAAGAATGGAAATGGTAATGGAAGCCCAGGGAAGAAGCCAATACCTTTCACCAGAGGTCAGGTGAACCACATAAACGTGGAGGAGGTTGAAGATCAGCCTGACGCAGTGATCGGTAAGTTTTTGATCAAGTCATTTGCCGCATTCATTCTTTTTGACATTGGTGCATCGCATTCATACATATCAAGGGGATTTGTGGATAAGTATAACCTGCCAACCCAAGCCCTTAGGTCACCCATGTTAGTAACCTCGCCAGGAGCAGAGTATATGGCTAGTCTATGGTGTGATCGGTTACCAT…	AGAACCGTTCCAACCCAGCAACGCCTGCCAAGAAGGATCTAAGTCACATTACTTGTTTCAAGTGCGGGAAGAATGGACATTATGCCAGGGAGTGTTCTGAAGCAAAGAATGGTAATGGCAATAGAAGCTCTGGGAAGAAGCCCGACCCTTTCAATAGGGGACAAGTGAACCACGTTAGCATGGAGGAGGTTGAAGCGCAGCCAGATGCAGTAATAGGTAAGTTTTTGGTTAAGTCATTTACTGCAATCGTTCTTTTTGATACTGGTGCATCGCATTCATACATGTCAAGGGGATTTGTGGATAAGTATAACCTGCCAACCCAAGCCCTTAGGGCACCCATGTTAGTAACCTCGCCAGGAGCAGAATATATGGCTAGCCTATGGTGTGATCGGTTACCAT…	|||||| ||||||||||||||| || ||| ||||||||||||||||||||||||||||||||||||||||| |||||| || |||| || ||| |||||||||||||||| ||||| ||| ||||| | ||||||||||| ||||||| || || || ||||||||| | | | ||||||||||||||| ||||| || ||||| || |||||||||||| | ||||||||| | ||| || |||||||||| | ||||||||||||||||||||| |||||||||||||||||||||||||||||||||||||||||||||||| ||||||||||||||||||||||||||||||| ||||||||||| |||||||||||||||||||||||||||||…	29980884	93445391531	0	0	0.46	1.28	0.85
7	blastn	BLASTN 2.2.31+	Zheng Zhang, Scott Schwartz, Lukas Wagner, and Webb Miller (2000), "A greedy algorithm for aligning DNA sequences", J Comput Biol 2000; 7(1-2):203-14.	nr	Query_6666	contig00003 length=1049 numreads=16	1049	10	1	-2	0	0	L;m;	Query_6672	contig00065 length=707 numreads=4	707	1	gi|669026884|emb|HG670306.1|	Triticum aestivum chromosome 3B, genomic scaffold, cultivar Chinese Spring	HG670306	774434471	102	782.253	423	0	10	690	497343187	497342506	1	-1	596	596	1	682	AGAACCATTCCAACCCAGCAACACCCTCCAGGAAGGATCTAAGTCACATTACTTGTTTCAAGTGCGGGAAGACTGGACACTACGCCATTGAATGTCCTGAAGCAAAGAATGGAAATGGTAATGGAAGCCCAGGGAAGAAGCCAATACCTTTCACCAGAGGTCAGGTGAACCACATAAACGTGGAGGAGGTTGAAGATCAGCCTGACGCAGTGATCGGTAAGTTTTTGATCAAGTCATTTGCCGCATTCATTCTTTTTGACATTGGTGCATCGCATTCATACATATCAAGGGGATTTGTGGATAAGTATAACCTGCCAACCCAAGCCCTTAGGTCACCCATGTTAGTAACCTCGCCAGGAGCAGAGTATATGGCTAGTCTATGGTGTGATCGGTTACCAT…	AGAACCATTCCAACCCAGCAAAGCCCACCAAGAAGAATCTAAGTCACATTACTTGTTTCAAGTGCGGGAAGAATGGACATTACGCCACGGAGTGTTCTGAAGCAAAGAATGGAAATGGCGATGGAAGCTCTGGGAAGAAGCCCAACCCTTTTAACAGAGGTCAAGTGAACCACGTTAGCGTGGAGGAGGTTGAAGCGCAACCCGATGCAGTTATAGGCAAGTTTTTGGTTAAGTCATTTACTATAATCGTTCTTTTTGATATTGGTGCATCACATTCATTCATATCAAGGGGATTTGTGGATAAGTATAACTTGCCAACCCAAGCCCTTACGTCGCCCATGTTAGTAACCTCGCCAAGAGCAGAGTATATGGCCAGCCTATGGTGTGATCGGTTACCAT…	||||||||||||||||||||| ||| ||| |||| |||||||||||||||||||||||||||||||||||| |||||| ||||||| || ||| |||||||||||||||||||||| |||||||| | ||||||||||| | ||||| | ||||||||| ||||||||| | | ||||||||||||||||| || || || ||||| || || ||||||||| | ||||||||| | | || |||||||||| ||||||||||| ||||||| ||||||||||||||||||||||||||||||| |||||||||||||||||| ||| ||||||||||||||||||||| |||||||||||||||| || |||||||||||||||||||||||||||||…	29980884	93445391531	0	0	0.46	1.28	0.85
7	blastn	BLASTN 2.2.31+	Zheng Zhang, Scott Schwartz, Lukas Wagner, and Webb Miller (2000), "A greedy algorithm for aligning DNA sequences", J Comput Biol 2000; 7(1-2):203-14.	nr	Query_6666	contig00003 length=1049 numreads=16	1049	10	1	-2	0	0	L;m;	Query_6672	contig00065 length=707 numreads=4	707	1	gi|669026884|emb|HG670306.1|	Triticum aestivum chromosome 3B, genomic scaffold, cultivar Chinese Spring	HG670306	774434471	103	782.253	423	0	10	690	580197705	580197025	1	-1	596	596	2	682	AGAACCATTCCAACCCAGCAACACCCTCCAGGAAGGATCTAAGTCACATTACTTGTTTCAAGTGCGGGAAGACTGGACACTACGCCATTGAATGTCCTGAAGCAAAGAATGGAAATGGTAATGGAAGCCCAGGGAAGAAGCCAATACCTTTCACCAGAGGTCAGGTGAACCACATAAACGTGGAGGAGGTTGAAGATCAGCCTGACGCAGTGATCGGTAAGTTTTTGATCAAGTCATTTGCCGCATTCATTCTTTTTGACATTGGTGCATCGCATTCATACATATCAAGGGGATTTGTGGATAAGTATAACCTGCCAACCCAAGCCCTTAGGTCACCCATGTTAGTAACCTCGCCAGGAGCAGAGTATATGGCTAGTCTATGGTGTGATCGGTTACCAT…	AGAACCGTACCAACCCATCAACACCAGCCAAGAGGGATCTAAGCCACATTACCTGTTTCAAATGCCAGAAGACTGGACATTATGCCACTGAATGTCCCGAAGCAAAGCATGGAAATGGCAATGGAAGCTCTGGGAAGAAGCCTAACCCTTTAAATAGGGGACAGGTGAACCACGTTAACGTGGAGGAGGTTGAAGCCCAGCCAGATGCAGTAATAGGTAAGTTTTTGGTTAAGTCATTTACTGCAATCGTTCTTTTTGATACAGGTGCATCGCATTCATATATATCAAGGGGATTTGTGGATAAATATAAATTGCCAAGCCAAGCCCTTAGGTCACCCATGTTAGTAACCTCGCCAGGAGCTGAGTATATGGCTAGTCTATGGTGTGATCGGTTACCAT…	|||||| | |||||||| ||||||| ||| || ||||||||| |||||||| |||||||| ||| |||||||||||| || |||| ||||||||| ||||||||| |||||||||| ||||||||| | ||||||||||| | ||||| | || || |||||||||||| | ||||||||||||||||||| ||||| || ||||| || |||||||||||| | ||||||||| | ||| || |||||||||| | ||||||||||||||||| ||||||||||||||||||||||| ||||| |||||| |||||||||||||||||||||||||||||||||||||||||| ||||||||||||||||||||||||||||||||||||||||||||…	29980884	93445391531	0	0	0.46	1.28	0.85
[truncated: 18,545 more rows]

## Sheet: List2
1	PREDICTED: Brachypodium distachyon WPP domain-associated protein-like (LOC100824485), mRNA
2
3
4
5
6
7
8
9
10
11
12
13
14
15
16
17
18
19
20
21
22
23
24
25
26
27
28
29
30
31
32
33
34
35
36
37
38
39
40
41
42
43
44
45
46
47
48
49
50
51
52
53
54
55
56
57
58
59
60
61
62
63
64
65
66
67
68
69
70
71
72
73
74
75
76
77
78
79
80
81
82
83
84
85
86
87
88
89
90
91
92
93
94
95
96
97
98
99
100
101
102
